# Supplementary material for: SARS-CoV-2 ORF6 disrupts innate immune signalling by inhibiting cellular mRNA export
Source: PLoS Pathog. 2022 Aug 25;18(8):e1010349. doi: 10.1371/journal.ppat.1010349 (PMC9451085; doi:10.1371/journal.ppat.1010349)
Supplement: S1 Table — (XLSX) [file ppat.1010349.s007.xlsx]

## Sheet: Media_Con_Nucl_v_Cyto
mRNA species enriched in the Nucleus or Cytoplasm by GFP control (-IFN)
GENE_ID	LOG2FC	p_value(Adjusted)
ENSG00000253861|SLC2A3P1	24.997	2.46e-19
ENSG00000278233|RNA5-8SN2	23.6554	8.76e-13
ENSG00000214076|CPSF1P1	23.4269	1.24e-08
ENSG00000267520|AC010733.1	22.8991	8.53e-08
ENSG00000277739|FP671120.4	21.3041	7.97e-08
ENSG00000176020|AMIGO3	20.8005	1.86e-21
ENSG00000277067|CU634019.2	16.6688	1.35e-08
ENSG00000267368|UPK3BL1	13.0509	3.48e-12
ENSG00000278996|FP671120.5	12.3624	2.41e-24
ENSG00000282339|AC010507.2	10.5097	6.44e-10
ENSG00000214967|NPIPA7	7.21357	3.54e-19
ENSG00000264290|AC104564.3	5.70312	1.09e-10
ENSG00000236017|ASMTL-AS1	5.44697	4.76e-87
ENSG00000261587|TMEM249	5.33273	1.41e-16
ENSG00000229807|XIST	5.24075	2.19e-161
ENSG00000236871|LINC00106	5.22321	7.81e-25
ENSG00000274383|AC103691.1	5.21028	1.8e-13
ENSG00000260793|AC003102.1	5.03061	4.99e-89
ENSG00000181085|MAPK15	5.02263	1.17e-126
ENSG00000253230|LINC00599	4.99369	2.03e-12
ENSG00000151006|PRSS53	4.93976	2.09e-121
ENSG00000285730|Z94721.3	4.92851	6.52e-36
ENSG00000135502|SLC26A10	4.89924	4.04e-88
ENSG00000267096|AC008735.1	4.84075	1.73e-14
ENSG00000179698|WDR97	4.81397	1.26e-46
ENSG00000172232|AZU1	4.81055	4.69e-09
ENSG00000270641|TSIX	4.80709	9.66e-40
ENSG00000131484|AC091132.1	4.79868	6.29e-12
ENSG00000260645|AL359715.2	4.78802	7.25e-14
ENSG00000254936|AF131215.4	4.78776	6.4e-09
ENSG00000279400|AC008957.3	4.76519	1.39e-33
ENSG00000280023|AD000813.1	4.70123	9.56e-09
ENSG00000237940|LINC01238	4.66093	1.33e-14
ENSG00000261123|AC009065.6	4.64622	1.44e-08
ENSG00000228727|SAPCD1	4.63654	5.77e-37
ENSG00000103269|RHBDL1	4.59982	1.13e-98
ENSG00000279283|AC131009.4	4.58104	3.89e-11
ENSG00000241769|LINC00893	4.54136	1.12e-56
ENSG00000142102|PGGHG	4.52443	2.41e-165
ENSG00000266733|TBC1D29P	4.48872	2.94e-08
ENSG00000262691|AC040160.1	4.48313	3.57e-53
ENSG00000278041|AL133325.3	4.47594	2.19e-161
ENSG00000205918|PDPK2P	4.47328	5.07e-12
ENSG00000270060|AC090589.3	4.4455	2.15e-21
ENSG00000254815|LMNTD2-AS1	4.42737	2.83e-72
ENSG00000184925|LCN12	4.42284	1.31e-19
ENSG00000274422|AC245060.5	4.42179	2.96e-61
ENSG00000114270|COL7A1	4.4208	3.11e-130
ENSG00000271698|AC233992.2	4.4083	1.44e-16
ENSG00000265690|AC074143.1	4.39238	6.82e-99
ENSG00000160321|ZNF208	4.39003	7.21e-08
ENSG00000186301|MST1P2	4.38728	2.97e-37
ENSG00000215440|NPEPL1	4.36869	9.9e-91
ENSG00000121716|PILRB	4.33623	2.36e-61
ENSG00000275549|STPG3-AS1	4.32436	9.3e-43
ENSG00000267632|AC067852.3	4.3089	4.51e-30
ENSG00000223704|LINC01422	4.3024	9.53e-08
ENSG00000242294|STAG3L5P	4.29506	8.62e-132
ENSG00000231793|DOC2GP	4.27103	6.62e-13
ENSG00000270069|MIR222HG	4.25904	7.86e-95
ENSG00000266918|AC091132.3	4.25797	1.78e-58
ENSG00000279649|AC020978.9	4.25515	2.39e-08
ENSG00000241057|AC004951.3	4.24816	1.12e-07
ENSG00000177943|MAMDC4	4.24071	2.1e-92
ENSG00000279954|BX324167.2	4.22032	1.47e-07
ENSG00000269821|KCNQ1OT1	4.2121	1.13e-98
ENSG00000249635|AC109361.1	4.20931	1.9e-07
ENSG00000186715|MST1L	4.20779	9.15e-23
ENSG00000280138|AC027290.3	4.20139	9.16e-52
ENSG00000205702|CYP2D7	4.19816	8.45e-65
ENSG00000254419|AL139349.1	4.17129	2.07e-07
ENSG00000260729|AC009690.1	4.15756	2.35e-09
ENSG00000232931|LINC00342	4.14778	5.83e-105
ENSG00000278983|AC048380.2	4.14439	2.98e-07
ENSG00000263968|RN7SL381P	4.14204	4.11e-08
ENSG00000279066|HEXD-IT1	4.14106	2.1e-17
ENSG00000132207|SLX1A	4.13737	4.31e-32
ENSG00000182179|UBA7	4.13677	8.35e-29
ENSG00000264112|AC015813.1	4.12422	9.46e-152
ENSG00000280384|FP325332.1	4.10824	3.65e-07
ENSG00000155428|TRIM74	4.10758	7.73e-12
ENSG00000273018|FAM106A	4.10346	1.67e-15
ENSG00000231125|AF129075.2	4.09988	4e-09
ENSG00000224975|INE1	4.07775	5.15e-64
ENSG00000225569|CCT4P2	4.05848	4.47e-07
ENSG00000264801|ERVFRD-3	4.05708	4.82e-07
ENSG00000257509|AC073487.1	4.0546	5.03e-07
ENSG00000279203|AC005785.2	4.04711	9.72e-08
ENSG00000288473|AL669830.2	4.04358	2.74e-30
ENSG00000145020|AMT	4.03959	1.24e-28
ENSG00000249476|AC008467.1	4.03756	1.24e-07
ENSG00000075826|SEC31B	4.00566	1.79e-151
ENSG00000235703|LINC00894	3.99956	3.07e-72
ENSG00000026036|RTEL1-TNFRSF6B	3.98981	5.81e-117
ENSG00000274933|TBC1D3I	3.98869	2.81e-06
ENSG00000272512|AL645608.7	3.98223	4.15e-108
ENSG00000223749|MIR503HG	3.97702	5.01e-138
ENSG00000264943|SH3GL1P2	3.97355	6.99e-07
ENSG00000279662|AC131649.2	3.95976	3.07e-11
ENSG00000102878|HSF4	3.95957	3.5e-125
ENSG00000262877|AC110285.2	3.9559	2e-87
ENSG00000287122|AC026495.2	3.94637	6.81e-07
ENSG00000257752|AC091516.1	3.94591	6.64e-07
ENSG00000283709|FAM238C	3.94251	1.78e-54
ENSG00000280537|AC068946.1	3.93862	3.25e-17
ENSG00000239763|AC009120.1	3.93344	4.69e-13
ENSG00000247982|LINC00926	3.92524	5.32e-17
ENSG00000223705|NSUN5P1	3.91307	8.37e-144
ENSG00000258559|AC005519.1	3.91024	5.59e-48
ENSG00000240053|LY6G5B	3.8913	1.89e-46
ENSG00000280069|AC127024.8	3.88503	1.63e-09
ENSG00000269954|AC022239.1	3.883	2.85e-28
ENSG00000286067|AC004263.2	3.88208	1.76e-14
ENSG00000224389|C4B	3.87765	1.39e-10
ENSG00000214279|SCART1	3.87585	2.9e-88
ENSG00000273428|AC004832.6	3.86925	1e-06
ENSG00000279880|AC134407.3	3.8679	1.67e-11
ENSG00000188833|ENTPD8	3.85789	1.16e-06
ENSG00000262903|AC027796.4	3.85625	3.57e-18
ENSG00000223356|AL590666.1	3.85522	1.05e-11
ENSG00000224593|AC092427.1	3.84807	1.71e-06
ENSG00000204248|COL11A2	3.83317	1.24e-59
ENSG00000173531|MST1	3.83104	2.78e-89
ENSG00000263126|AC040162.3	3.81926	4.38e-56
ENSG00000269688|AC008982.2	3.81499	1.54e-22
ENSG00000259039|AL161804.1	3.81162	4.09e-07
ENSG00000279347|AC021945.1	3.79932	2.95e-43
ENSG00000162004|CCDC78	3.79898	3.36e-89
ENSG00000197816|CCDC180	3.79274	1.87e-19
ENSG00000277007|AC096642.1	3.78472	4.54e-28
ENSG00000271798|SNORA51	3.7822	4.28e-08
ENSG00000181392|SYNE4	3.77574	1.98e-14
ENSG00000233012|HDAC1P2	3.77264	1.94e-06
ENSG00000224066|AL049795.1	3.76284	8.46e-40
ENSG00000227370|AC254562.1	3.76077	6.41e-08
ENSG00000273340|MICE	3.74893	8.03e-14
ENSG00000185615|PDIA2	3.74638	8.97e-119
ENSG00000101883|RHOXF1	3.74572	4.68e-09
ENSG00000184163|C1QTNF12	3.73906	9.01e-32
ENSG00000250067|YJEFN3	3.73647	3.39e-133
ENSG00000237886|NALT1	3.7361	5.8e-24
ENSG00000230415|LINC01786	3.72947	4.59e-46
ENSG00000272407|AL022394.1	3.72878	3.31e-06
ENSG00000243696|AC006254.1	3.72611	5.13e-55
ENSG00000166762|CATSPER2	3.72175	1.12e-93
ENSG00000255182|AC084125.2	3.71844	9.84e-130
ENSG00000272578|AP000347.1	3.71657	4.1e-71
ENSG00000236337|FMR1-IT1	3.71174	3.35e-11
ENSG00000180113|TDRD6	3.71053	2.59e-33
ENSG00000261207|AL031717.1	3.70979	3.19e-06
ENSG00000104899|AMH	3.70278	6.68e-109
ENSG00000279803|AC009090.5	3.70149	6.83e-19
ENSG00000226232|NPIPB14P	3.70132	3.64e-18
ENSG00000277135|AC012409.3	3.69919	3.88e-06
ENSG00000256973|AC053513.2	3.69626	4.25e-14
ENSG00000281207|SLFNL1-AS1	3.69391	1.86e-68
ENSG00000183773|AIFM3	3.69231	9.24e-08
ENSG00000266086|AC015813.2	3.69207	8.59e-36
ENSG00000267121|AC008105.3	3.6865	1.17e-27
ENSG00000255152|MSH5-SAPCD1	3.68387	4.07e-88
ENSG00000226891|LINC01359	3.68105	3.6e-20
ENSG00000246922|UBAP1L	3.68003	5.64e-57
ENSG00000261326|LINC01355	3.67884	1.39e-32
ENSG00000213139|CRYGS	3.67327	6.21e-27
ENSG00000170160|CCDC144A	3.66673	1.67e-27
ENSG00000280402|AC093525.10	3.66502	1.03e-13
ENSG00000169885|CALML6	3.66489	7.68e-15
ENSG00000229816|DDX50P1	3.66362	1e-08
ENSG00000167549|CORO6	3.66069	5.48e-107
ENSG00000259605|AC074212.1	3.65995	4.13e-54
ENSG00000101203|COL20A1	3.65879	4.25e-06
ENSG00000254676|AP000873.4	3.65579	1.35e-12
ENSG00000272720|AL022322.1	3.64963	1.77e-45
ENSG00000279598|AC009948.4	3.64915	4.56e-06
ENSG00000269352|PTOV1-AS2	3.64199	2.79e-70
ENSG00000255710|AP003170.1	3.63648	1.52e-14
ENSG00000226179|LINC00685	3.63633	1.14e-20
ENSG00000232545|AC253536.3	3.63622	1.56e-07
ENSG00000283692|Z96074.1	3.63393	1.59e-10
ENSG00000274272|AC069281.2	3.63143	1.08e-39
ENSG00000111664|GNB3	3.62365	4.06e-96
ENSG00000256028|AC026362.1	3.62261	4.61e-66
ENSG00000255176|AP000941.1	3.61423	2.28e-07
ENSG00000266236|NARF-IT1	3.61332	2.33e-11
ENSG00000232710|AC254562.2	3.61198	1.58e-06
ENSG00000279670|AL359922.3	3.60834	1.87e-06
ENSG00000235688|SNTG2-AS1	3.60765	1.1e-52
ENSG00000279549|AP000437.1	3.60715	1.76e-07
ENSG00000278864|AC055811.4	3.59751	4.15e-46
ENSG00000154874|CCDC144B	3.59699	1.67e-11
ENSG00000287032|AC018647.3	3.59628	5.09e-06
ENSG00000241860|AL627309.5	3.594	7.38e-87
ENSG00000263338|AC027796.5	3.58901	6.41e-06
ENSG00000189423|USP32P3	3.58567	1.06e-65
ENSG00000268649|AL132655.2	3.5854	5.1e-16
ENSG00000254995|STX16-NPEPL1	3.58399	4.78e-22
ENSG00000100197|CYP2D6	3.58376	1.11e-27
ENSG00000175265|GOLGA8A	3.58225	3.72e-132
ENSG00000244327|AC109992.2	3.57654	6.28e-06
ENSG00000259972|AC009120.2	3.57387	2.06e-60
ENSG00000111729|CLEC4A	3.57072	1.15e-05
ENSG00000099840|IZUMO4	3.56899	3.3e-36
ENSG00000273056|AL354694.1	3.5684	4.71e-09
ENSG00000243107|AC000120.2	3.56803	3.81e-11
ENSG00000287063|AL356489.3	3.56781	6.16e-18
ENSG00000203392|AC105020.1	3.56669	3.99e-15
ENSG00000261126|RBFADN	3.56139	2.24e-08
ENSG00000232300|FAM215B	3.55868	6.07e-48
ENSG00000235990|RPL23AP20	3.55804	3.92e-13
ENSG00000197558|SSPO	3.54986	1.58e-66
ENSG00000262484|CCER2	3.54905	4.96e-16
ENSG00000187726|DNAJB13	3.54776	3.29e-08
ENSG00000255524|NPIPB8	3.54533	6.68e-06
ENSG00000267385|AC011498.4	3.54251	6.78e-08
ENSG00000266714|MYO15B	3.53813	5.59e-57
ENSG00000279196|AC135048.4	3.53794	6.63e-06
ENSG00000277214|AC009159.2	3.53732	3.11e-09
ENSG00000280070|AL049833.3	3.53197	8.96e-06
ENSG00000256651|AC006518.1	3.52737	9.88e-06
ENSG00000244560|AC004890.2	3.52634	7.7e-69
ENSG00000272945|AL356299.3	3.5189	4.34e-09
ENSG00000261490|AC005674.2	3.51715	6.01e-24
ENSG00000282458|WASH5P	3.51709	7.57e-102
ENSG00000279744|AC132938.6	3.51531	1.09e-20
ENSG00000089692|LAG3	3.51091	2.3e-18
ENSG00000278963|AC005921.4	3.50741	9.04e-06
ENSG00000185189|NRBP2	3.50621	1.97e-97
ENSG00000213903|LTB4R	3.50614	6.25e-128
ENSG00000230368|FAM41C	3.49781	1.39e-05
ENSG00000259562|AC090607.2	3.49591	2.23e-26
ENSG00000255108|AP006621.1	3.49568	1.06e-05
ENSG00000277701|AC159540.2	3.49338	2.31e-44
ENSG00000197774|EME2	3.49285	5.48e-107
ENSG00000278959|AC006378.1	3.48677	2.43e-12
ENSG00000263603|AC127024.2	3.48615	3.5e-06
ENSG00000268670|AC016586.1	3.48587	2.35e-19
ENSG00000285583|AC010422.7	3.47908	3.22e-09
ENSG00000158815|FGF17	3.47262	9.3e-27
ENSG00000267199|AP001029.2	3.47026	1.07e-33
ENSG00000088340|FER1L4	3.46637	4.59e-74
ENSG00000253476|AC091185.1	3.46175	1.01e-05
ENSG00000234788|HSPA8P3	3.46156	1.27e-05
ENSG00000280332|AC020917.4	3.46118	5.14e-31
ENSG00000233175|AC008105.1	3.46041	1.04e-50
ENSG00000227394|AC007386.1	3.45603	1.09e-05
ENSG00000260597|AC012531.1	3.45601	1.32e-56
ENSG00000279801|AC111170.4	3.45327	7.58e-07
ENSG00000279356|AC007610.6	3.45311	5.28e-11
ENSG00000203709|MIR29B2CHG	3.451	1.96e-27
ENSG00000213901|SLC23A3	3.44877	2.43e-15
ENSG00000259244|AC048382.2	3.44469	3.91e-14
ENSG00000140400|MAN2C1	3.44458	4.12e-132
ENSG00000233560|KRT8P39	3.43934	2.44e-09
ENSG00000244257|PKD1P1	3.43287	3.51e-88
ENSG00000197978|GOLGA6L9	3.43208	2.41e-77
ENSG00000260428|SCX	3.43167	2.3e-21
ENSG00000254872|LINC02688	3.42939	1.75e-05
ENSG00000185513|L3MBTL1	3.42818	4.66e-93
ENSG00000168970|JMJD7-PLA2G4B	3.42693	2.41e-43
ENSG00000275936|AC004263.1	3.42631	5.46e-06
ENSG00000279759|AC118344.4	3.426	1.11e-61
ENSG00000178809|TRIM73	3.42585	6.79e-65
ENSG00000287042|AC090945.1	3.42467	9.61e-07
ENSG00000272661|AC021097.1	3.4229	1.18e-38
ENSG00000205307|SAP25	3.41705	2.84e-07
ENSG00000266777|SH3GL1P1	3.41529	3.52e-29
ENSG00000225138|SLC9A3-AS1	3.41522	2.09e-121
ENSG00000271959|AC100803.4	3.41031	1.79e-05
ENSG00000257246|PHBP19	3.40815	1.66e-05
ENSG00000198520|ARMH1	3.40659	1.71e-12
ENSG00000279789|AC120114.3	3.40562	1.02e-51
ENSG00000277957|SENP3-EIF4A1	3.40509	1.04e-13
ENSG00000167363|FN3K	3.40403	5.53e-54
ENSG00000274080|AC005089.1	3.40337	1.38e-26
ENSG00000279700|AC131212.2	3.40305	5.06e-13
ENSG00000213906|LTB4R2	3.39809	1.27e-94
ENSG00000072182|ASIC4	3.39586	2.19e-09
ENSG00000277152|AC110048.2	3.3943	1.67e-07
ENSG00000241106|HLA-DOB	3.38913	8.61e-25
ENSG00000255339|AL133352.1	3.38764	6.26e-20
ENSG00000251562|MALAT1	3.387	4.2e-102
ENSG00000280322|AL035425.5	3.38674	4.75e-55
ENSG00000279500|AC108704.2	3.38512	3.03e-27
ENSG00000155066|PROM2	3.38256	5.67e-14
ENSG00000249258|AC079193.2	3.38185	7.25e-06
ENSG00000196421|C20orf204	3.38018	4.39e-53
ENSG00000151303|AL136982.1	3.37925	1.12e-14
ENSG00000240106|RN7SL146P	3.37627	1.85e-05
ENSG00000225828|FAM229A	3.37497	1.78e-100
ENSG00000283189|AC104452.1	3.37169	3.56e-25
ENSG00000140575|IQGAP1	3.36395	7.15e-76
ENSG00000261606|AC091230.1	3.36177	1.48e-06
ENSG00000280152|AC009078.3	3.36095	1.28e-15
ENSG00000279894|Z73965.1	3.35749	7.21e-06
ENSG00000279659|AL451064.2	3.35681	4.53e-08
ENSG00000287601|BX323046.2	3.35654	6.66e-16
ENSG00000275476|AC009318.4	3.35533	2.11e-05
ENSG00000264188|AC106037.2	3.35507	2.23e-05
ENSG00000130055|GDPD2	3.35506	1.95e-05
ENSG00000100429|HDAC10	3.35496	4.69e-93
ENSG00000188738|FSIP2	3.3546	4.77e-22
ENSG00000279289|AL136164.3	3.35047	2.36e-05
ENSG00000215845|TSTD1	3.35045	2.26e-05
ENSG00000234353|AP000346.2	3.34864	1.45e-12
ENSG00000161996|WDR90	3.34613	1.77e-126
ENSG00000267138|AC005954.1	3.34519	2.38e-05
ENSG00000280214|AC027682.7	3.34118	9.41e-06
ENSG00000242950|ERVW-1	3.34081	2.45e-05
ENSG00000215788|TNFRSF25	3.33919	3.49e-93
ENSG00000213658|LAT	3.33626	1.95e-31
ENSG00000274419|TBC1D3D	3.33527	4.69e-05
ENSG00000214402|LCNL1	3.33341	1.7e-06
ENSG00000207392|SNORA20	3.33271	2.27e-05
ENSG00000198467|TPM2	3.33265	1.89e-103
ENSG00000160781|PAQR6	3.33154	1.11e-76
ENSG00000233690|EBAG9P1	3.32633	2.4e-05
ENSG00000240927|RN7SL209P	3.32031	9.85e-06
ENSG00000101049|SGK2	3.32001	1.38e-11
ENSG00000270165|AC010530.1	3.31346	9.81e-06
ENSG00000256673|AC141557.1	3.31337	2.61e-05
ENSG00000183785|TUBA8	3.31316	2.95e-22
ENSG00000278991|AC090181.3	3.31229	2.75e-23
ENSG00000281183|NPTN-IT1	3.31222	7.63e-37
ENSG00000259976|AC093010.2	3.31106	0.000121
ENSG00000280543|ASAP1-IT2	3.30361	3.27e-05
ENSG00000279590|AC005786.4	3.30284	1.26e-05
ENSG00000187984|ANKRD19P	3.30122	1.05e-25
ENSG00000220305|HNRNPH1P1	3.30014	1.47e-06
ENSG00000215252|GOLGA8B	3.29944	3.62e-107
ENSG00000130653|PNPLA7	3.29928	3.7e-78
ENSG00000285851|AL359762.3	3.29913	7.37e-10
ENSG00000240731|AL139287.1	3.29853	8.54e-18
ENSG00000100918|REC8	3.29727	1.64e-33
ENSG00000233892|PAIP1P1	3.29718	9.72e-06
ENSG00000233956|BTF3P6	3.29415	3.67e-05
ENSG00000278867|AC090616.6	3.29278	2.86e-18
ENSG00000267607|AC011511.5	3.29018	7.94e-16
ENSG00000274105|AC084824.4	3.28906	1.79e-09
ENSG00000233806|LINC01237	3.28898	7.44e-08
ENSG00000276337|AC105429.1	3.28595	1.54e-43
ENSG00000274376|ADAMTS7P1	3.28511	2.81e-05
ENSG00000102128|RAB40AL	3.27817	2.28e-10
ENSG00000279861|AC073548.1	3.27657	1.74e-31
ENSG00000234345|AC234782.2	3.27568	1.9e-11
ENSG00000267436|AC005786.3	3.27101	2.43e-10
ENSG00000279162|AC141586.5	3.26594	2.9e-05
ENSG00000160282|FTCD	3.26387	3.44e-21
ENSG00000223855|AC147651.1	3.2561	7.1e-15
ENSG00000244723|ASLP1	3.25476	4.92e-07
ENSG00000278112|AC145423.3	3.25247	9.44e-17
ENSG00000287707|AC115284.4	3.24793	3.83e-22
ENSG00000241975|ELOCP19	3.24547	5.16e-17
ENSG00000182472|CAPN12	3.2446	1.58e-18
ENSG00000127415|IDUA	3.24378	8.22e-72
ENSG00000228434|AC004951.1	3.2434	1.3e-46
ENSG00000159958|TNFRSF13C	3.24305	1.17e-62
ENSG00000009724|MASP2	3.23761	5.27e-14
ENSG00000249006|AL136360.1	3.23544	2.31e-06
ENSG00000243970|PPIEL	3.23544	2.74e-90
ENSG00000284952|AC104472.3	3.23504	6.8e-05
ENSG00000238105|GOLGA2P5	3.23278	2.01e-100
ENSG00000226450|CYP2D8P	3.22994	2.31e-11
ENSG00000239494|RN7SL333P	3.22964	4.32e-05
ENSG00000279352|AC006557.6	3.22853	1.1e-07
ENSG00000230732|AC016949.1	3.22794	3.31e-09
ENSG00000214193|SH3D21	3.22729	1.03e-108
ENSG00000279873|LINC01126	3.22589	8.97e-40
ENSG00000251667|BRCC3P1	3.22555	8.48e-23
ENSG00000244332|AL138759.1	3.2213	3.26e-08
ENSG00000105650|PDE4C	3.22069	1.74e-06
ENSG00000237094|AL732372.2	3.21672	8.83e-20
ENSG00000143369|ECM1	3.21114	1.27e-32
ENSG00000255031|AP002807.1	3.20968	1.96e-15
ENSG00000263276|AC020978.7	3.2095	2.25e-16
ENSG00000267030|AC011498.2	3.20864	9.73e-22
ENSG00000263345|AC006435.2	3.20815	1.73e-05
ENSG00000101104|PABPC1L	3.20778	5.22e-103
ENSG00000204681|GABBR1	3.20656	3.33e-97
ENSG00000242866|STRC	3.2043	1.04e-18
ENSG00000268401|AC007785.3	3.2011	4.29e-19
ENSG00000187553|CYP26C1	3.19775	4.87e-05
ENSG00000246203|AL353807.3	3.19576	5.37e-05
ENSG00000279518|AC083843.4	3.19422	9.39e-13
ENSG00000215186|GOLGA6B	3.19365	6.36e-05
ENSG00000261200|AC136944.2	3.19281	1.7e-15
ENSG00000265787|CYP4F35P	3.19022	1.17e-18
ENSG00000281026|N4BP2L2-IT2	3.18933	7.97e-47
ENSG00000182685|BRICD5	3.18768	3.88e-62
ENSG00000256029|AL590560.2	3.18763	4.69e-07
ENSG00000188933|USP32P1	3.18534	2.54e-05
ENSG00000275484|AP003419.3	3.18386	4.13e-06
ENSG00000158106|RHPN1	3.18189	4.07e-100
ENSG00000278224|PRICKLE4	3.18032	5.54e-12
ENSG00000145040|UCN2	3.18028	2.15e-12
ENSG00000187961|KLHL17	3.18003	8.2e-98
ENSG00000283294|AP005212.4	3.17355	2.37e-22
ENSG00000271141|AC010680.4	3.17345	2.4e-14
ENSG00000241404|EGFL8	3.16843	1.86e-51
ENSG00000188263|IL17REL	3.16766	4.48e-11
ENSG00000181619|GPR135	3.16684	5.05e-52
ENSG00000254363|AC011379.2	3.15833	6.38e-14
ENSG00000213199|ASIC3	3.15509	5.38e-81
ENSG00000233010|RPEP4	3.1544	5.45e-05
ENSG00000225280|AL158013.1	3.15212	5.99e-15
ENSG00000205822|TPTE2P6	3.1457	6.37e-05
ENSG00000283486|FAM95C	3.14449	1.8e-77
ENSG00000183397|C19orf71	3.14428	2.68e-10
ENSG00000261067|AC109460.3	3.1438	2.45e-55
ENSG00000223839|FAM95B1	3.14304	1.83e-51
ENSG00000255893|AP000786.1	3.14213	1.4e-18
ENSG00000286952|AC093928.1	3.14213	5.3e-06
ENSG00000288235|FAM106C	3.14205	7.55e-05
ENSG00000278875|AC025809.2	3.1356	1.02e-06
ENSG00000203286|AL441992.1	3.13542	6.2e-05
ENSG00000270090|AL590235.1	3.13502	7.35e-05
ENSG00000258725|PRC1-AS1	3.13348	2.8e-16
ENSG00000073605|GSDMB	3.13191	6.59e-74
ENSG00000167371|PRRT2	3.12982	7.9e-57
ENSG00000255423|EBLN2	3.12936	3.47e-37
ENSG00000236409|NRADDP	3.12229	6.61e-05
ENSG00000243410|PSMD6-AS1	3.12196	5.92e-05
ENSG00000224950|AL390066.2	3.11726	9.99e-15
ENSG00000127364|TAS2R4	3.11602	1.59e-29
ENSG00000267769|AC011498.6	3.1143	5.15e-06
ENSG00000162572|SCNN1D	3.11108	4.07e-88
ENSG00000167615|LENG8	3.10968	3.71e-112
ENSG00000147437|GNRH1	3.10787	3.29e-20
ENSG00000128709|HOXD9	3.10628	2.89e-104
ENSG00000267053|AC092296.2	3.10277	7.39e-05
ENSG00000279837|AC112694.2	3.09961	5.2e-09
ENSG00000279425|AC092279.2	3.09959	2.01e-11
ENSG00000246982|Z84485.1	3.09844	1.81e-28
ENSG00000258388|PPT2-EGFL8	3.0946	4.66e-13
ENSG00000279718|SNX18P12	3.09383	1.17e-17
ENSG00000197182|MIRLET7BHG	3.09376	3.81e-13
ENSG00000240616|RPS6P25	3.09044	7.44e-15
ENSG00000260646|AL031705.1	3.08989	3.08e-05
ENSG00000137877|SPTBN5	3.08894	1.97e-16
ENSG00000251455|AC092611.1	3.08844	1.69e-08
ENSG00000243323|PTPRVP	3.08756	1.76e-06
ENSG00000230606|AC092683.1	3.07971	5.37e-60
ENSG00000133246|PRAM1	3.07835	3.38e-11
ENSG00000110169|HPX	3.07505	9.93e-11
ENSG00000214826|DDX12P	3.07461	1.17e-123
ENSG00000225032|AL162586.1	3.07206	1.72e-19
ENSG00000130649|CYP2E1	3.06911	2.87e-28
ENSG00000093100|AC016026.1	3.06678	0.000288
ENSG00000186825|C2orf27B	3.0653	0.000138
ENSG00000230026|AL357556.1	3.06512	3.81e-05
ENSG00000125787|GNRH2	3.06483	2.24e-09
ENSG00000288234|BX255925.4	3.06343	9.62e-05
ENSG00000260423|LINC02367	3.0625	7.86e-19
ENSG00000269069|AC007842.1	3.06241	2.27e-17
ENSG00000271533|Z83843.1	3.06049	2.19e-25
ENSG00000240322|RN7SL481P	3.0587	4.73e-07
ENSG00000288538|AP002985.1	3.05858	6.56e-20
ENSG00000251323|LINC02728	3.05618	2.94e-13
ENSG00000259895|AC106820.2	3.05568	2.09e-17
ENSG00000170049|KCNAB3	3.05553	4.75e-66
ENSG00000167524|RSKR	3.0548	1.33e-73
ENSG00000004838|ZMYND10	3.05234	4.69e-35
ENSG00000225450|AL021707.1	3.05197	4.6e-13
ENSG00000258904|AL157871.5	3.04687	8.88e-05
ENSG00000255837|TAS2R20	3.04607	1.19e-11
ENSG00000204305|AGER	3.04596	5.59e-46
ENSG00000178467|P4HTM	3.04117	8.47e-05
ENSG00000258498|DIO3OS	3.03859	8.69e-06
ENSG00000248596|AC139491.2	3.03633	5.72e-08
ENSG00000261798|AL033527.3	3.03628	4.52e-18
ENSG00000214021|TTLL3	3.03604	4.53e-81
ENSG00000147166|ITGB1BP2	3.03554	2.83e-22
ENSG00000240038|AMY2B	3.03462	1.16e-36
ENSG00000269982|AC018809.2	3.03272	4.08e-08
ENSG00000260179|AL162741.1	3.03185	5.99e-14
ENSG00000224660|SH3BP5-AS1	3.03003	1.14e-70
ENSG00000249096|LINC02362	3.02868	0.000103
ENSG00000100288|CHKB	3.0265	1.92e-78
ENSG00000185324|CDK10	3.02588	2.51e-101
ENSG00000259939|AC022167.1	3.01655	1.25e-05
ENSG00000267197|AC011461.1	3.01609	1.66e-05
ENSG00000229152|ANKRD10-IT1	3.0142	4.56e-25
ENSG00000286964|AL136169.1	3.01399	1.44e-46
ENSG00000262580|AC087741.1	3.00995	7.11e-85
ENSG00000271816|AC022400.5	3.00922	1.63e-21
ENSG00000283031|AC009242.1	3.0092	0.000115
ENSG00000235245|AL360181.2	3.00915	6.5e-25
ENSG00000259295|CSPG4P12	3.00842	4.86e-53
ENSG00000187848|P2RX2	3.00828	1.61e-21
ENSG00000160323|ADAMTS13	3.00549	6.78e-85
ENSG00000154263|ABCA10	3.00538	1.28e-10
ENSG00000260528|FAM157C	3.00222	1.79e-55
ENSG00000257354|AC048341.1	3.00051	4.82e-44
ENSG00000244945|AC136604.2	2.99995	9.97e-06
ENSG00000248019|FAM13A-AS1	2.99935	1.26e-38
ENSG00000258461|AC012651.1	2.99917	4.47e-09
ENSG00000249655|AC008434.1	2.99834	5.48e-10
ENSG00000140398|NEIL1	2.99749	2.12e-71
ENSG00000233232|NPIPB7	2.99645	5.49e-22
ENSG00000279103|AC138470.1	2.99436	0.000115
ENSG00000274191|AC026333.4	2.99412	3.86e-08
ENSG00000233967|AL359715.1	2.99353	2.27e-34
ENSG00000213613|RPL11P3	2.99285	1.4e-05
ENSG00000196696|AC009022.1	2.99173	6.47e-79
ENSG00000257178|AC103702.1	2.99053	2e-11
ENSG00000172367|PDZD3	2.98797	0.000144
ENSG00000172460|PRSS30P	2.98743	1.54e-66
ENSG00000080947|CROCCP3	2.98576	2.85e-54
ENSG00000241489|AC244197.3	2.98316	8.57e-55
ENSG00000229447|AC114495.2	2.98303	5.28e-11
ENSG00000225891|DHDDS-AS1	2.97957	1.43e-06
ENSG00000265018|AGAP12P	2.97857	0.000184
ENSG00000213316|LTC4S	2.97791	2.18e-12
ENSG00000283236|AC074141.1	2.97512	6.94e-20
ENSG00000142046|TMEM91	2.97403	3.65e-44
ENSG00000280387|AL109806.1	2.97372	0.000121
ENSG00000134285|FKBP11	2.97303	2.06e-95
ENSG00000188163|FAM166A	2.97244	0.000124
ENSG00000159450|TCHH	2.97139	8.88e-28
ENSG00000205560|CPT1B	2.97067	2.91e-13
ENSG00000228252|COL6A4P2	2.97001	1.73e-07
ENSG00000242798|AC073842.2	2.96871	1.25e-16
ENSG00000248587|GDNF-AS1	2.96862	3.33e-24
ENSG00000164877|MICALL2	2.96773	1.07e-76
ENSG00000260316|AL008727.1	2.96735	2.82e-06
ENSG00000259803|SLC22A31	2.9644	1.25e-21
ENSG00000287737|AC132872.5	2.96433	1.47e-65
ENSG00000251348|HSPD1P11	2.963	5.11e-06
ENSG00000231390|SNX18P8	2.96182	4.73e-06
ENSG00000234709|UPF3AP3	2.96068	0.000136
ENSG00000230910|AL391807.1	2.95871	7.64e-30
ENSG00000286504|AC092745.4	2.95655	1.03e-26
ENSG00000274808|TBC1D3B	2.95596	4.24e-22
ENSG00000188747|NOXA1	2.95545	3.54e-38
ENSG00000226648|PLCG1-AS1	2.95508	6.26e-24
ENSG00000272033|AL136984.1	2.95491	0.000156
ENSG00000273373|AL355488.1	2.95339	5.76e-31
ENSG00000234394|AL353608.3	2.95189	0.00017
ENSG00000230454|U73166.1	2.95097	3.29e-36
ENSG00000232987|LINC01219	2.95078	0.000146006
ENSG00000261052|SULT1A3	2.94979	1.12e-06
ENSG00000262152|LINC00514	2.94939	0.000151
ENSG00000213983|AP1G2	2.94752	1.25e-89
ENSG00000237977|EIF4HP2	2.93927	0.000148
ENSG00000250286|AC021491.2	2.93868	2.88e-09
ENSG00000287751|AC015818.10	2.93783	0.000162
ENSG00000135407|AVIL	2.93742	2.93e-08
ENSG00000285628|AC126755.7	2.93703	0.000236
ENSG00000202058|RN7SKP80	2.93583	8.53e-09
ENSG00000279851|CR382287.2	2.93551	8.17e-05
ENSG00000258727|AL135999.1	2.93207	2.08e-67
ENSG00000282508|LINC01002	2.92702	2.04e-71
ENSG00000161010|MRNIP	2.92672	5.8e-86
ENSG00000277744|AC011462.4	2.92514	5.74e-14
ENSG00000272505|AC104964.4	2.92449	1.85e-06
ENSG00000270540|AC093915.1	2.92372	2.08e-10
ENSG00000269978|AL359881.1	2.92235	2.04e-05
ENSG00000227741|AL121987.2	2.91936	8.44e-12
ENSG00000197599|CCDC154	2.91846	1.23e-06
ENSG00000168961|LGALS9	2.91659	3.69e-21
ENSG00000269902|AC234772.2	2.91651	2.5e-07
ENSG00000160117|ANKLE1	2.91624	6.48e-38
ENSG00000213411|RBM22P2	2.91606	0.000172
ENSG00000139540|SLC39A5	2.91567	2.08e-06
ENSG00000263874|LINC00672	2.9155	4.65e-06
ENSG00000276570|AC010327.6	2.91546	7.21e-38
ENSG00000260144|AC100827.2	2.91513	1.98e-05
ENSG00000280238|AC022400.10	2.9145	0.000206
ENSG00000278917|AC006213.6	2.91423	8.55e-05
ENSG00000163354|DCST2	2.91348	2.88e-17
ENSG00000196143|OR11H13P	2.91262	0.000161
ENSG00000172638|EFEMP2	2.91244	8.86e-27
ENSG00000273108|AL121929.3	2.90797	0.00019
ENSG00000229299|AL121845.1	2.90423	1.63e-06
ENSG00000055955|ITIH4	2.90325	4.3e-30
ENSG00000115257|PCSK4	2.90257	5.05e-52
ENSG00000279044|AC007787.2	2.90104	0.000179
ENSG00000215388|ACTG1P3	2.90071	0.000176
ENSG00000267340|AC060780.2	2.9005	7.43e-09
ENSG00000234383|CTBP2P8	2.89971	2.79e-09
ENSG00000228526|MIR34AHG	2.89924	1.38e-41
ENSG00000238622|SNORD97	2.89915	9.4e-05
ENSG00000225401|TGIF2P1	2.89899	0.000175
ENSG00000162438|CTRC	2.89866	0.00018
ENSG00000203804|ADAMTSL4-AS1	2.89803	1.92e-05
ENSG00000198064|NPIPB13	2.89486	5.51e-08
ENSG00000276434|AL136221.1	2.8944	0.000104
ENSG00000157992|KRTCAP3	2.89286	7.41e-08
ENSG00000085514|PILRA	2.8903	8.88e-28
ENSG00000184465|WDR27	2.88816	1.27e-79
ENSG00000251079|BMS1P2	2.88479	5.86e-27
ENSG00000254911|SCARNA9	2.88258	2.01e-14
ENSG00000260855|AL591848.4	2.88254	2.06e-18
ENSG00000279878|AP003108.5	2.88087	0.000206
ENSG00000283355|AC074194.2	2.87982	2.79e-08
ENSG00000203896|LIME1	2.878	1.94e-50
ENSG00000284981|UPK3BL2	2.87748	6.5e-64
ENSG00000232489|MFAP1P1	2.87469	0.00022
ENSG00000235313|HM13-IT1	2.87382	5.53e-10
ENSG00000272374|Z97832.2	2.87361	4.65e-21
ENSG00000253347|AC040934.1	2.8728	3.19e-05
ENSG00000163815|CLEC3B	2.8722	2.41e-05
ENSG00000204655|MOG	2.87081	0.000203
ENSG00000224505|AC138150.1	2.86974	2.9e-09
ENSG00000261560|AC007216.3	2.86459	1.16e-14
ENSG00000232502|AC073464.1	2.85893	2.12e-06
ENSG00000280434|AL031595.3	2.85681	4.89e-24
ENSG00000280078|AC016526.3	2.85633	3.59e-07
ENSG00000233073|GRM3-AS1	2.85605	1.73e-07
ENSG00000143375|CGN	2.85544	3.12e-71
ENSG00000182310|SPACA6	2.85453	3.45e-52
ENSG00000137098|SPAG8	2.85279	6.22e-22
ENSG00000272072|AC004492.1	2.85054	5.98e-07
ENSG00000113108|APBB3	2.85017	4.43e-79
ENSG00000157306|ZFHX2-AS1	2.84818	1.06e-30
ENSG00000213213|CCDC183	2.84756	1.02e-14
ENSG00000137496|IL18BP	2.84601	1.04e-72
ENSG00000285804|AC025774.1	2.84547	7.61e-19
ENSG00000205359|SLCO6A1	2.84519	3.31e-18
ENSG00000198221|AFDN-DT	2.84502	8.3e-40
ENSG00000268947|AC002128.1	2.84383	0.000115
ENSG00000138100|TRIM54	2.84368	9.66e-11
ENSG00000278200|LINC01971	2.84344	2.22e-10
ENSG00000280184|AL023806.3	2.84341	1.49e-14
ENSG00000206561|COLQ	2.84255	2.68e-36
ENSG00000284664|AL161756.3	2.84251	2.19e-07
ENSG00000258674|AC011448.1	2.84143	4.84e-39
ENSG00000158286|RNF207	2.84	1.56e-62
ENSG00000260803|Z84723.1	2.83809	1.88e-14
ENSG00000204410|MSH5	2.83766	2.8e-76
ENSG00000244491|AL021707.5	2.83451	1.22e-06
ENSG00000261408|TEN1-CDK3	2.83046	3.2e-17
ENSG00000166866|MYO1A	2.8289	3.21e-11
ENSG00000258450|AL139099.3	2.82836	0.000148
ENSG00000250979|AC022905.1	2.82331	2.65e-07
ENSG00000240399|AC004801.2	2.8228	1.18e-10
ENSG00000287671|AC068418.3	2.82244	1.11e-07
ENSG00000189409|MMP23B	2.82226	1.06e-28
ENSG00000286000|AC234775.4	2.82202	3.91e-05
ENSG00000266498|AC055811.3	2.81915	0.000248
ENSG00000110719|TCIRG1	2.81648	5.27e-55
ENSG00000277010|AC120498.10	2.81642	6.2e-05
ENSG00000231193|AL157884.2	2.81596	0.000291
ENSG00000286977|Z83745.1	2.80807	1.92e-21
ENSG00000285596|AC017116.2	2.80728	7.99e-19
ENSG00000228315|GUSBP11	2.80589	1.4e-82
ENSG00000215481|BCRP3	2.80463	7.44e-05
ENSG00000159588|CCDC17	2.8044	2.54e-16
ENSG00000212694|LINC01089	2.80382	2.15e-54
ENSG00000178038|ALS2CL	2.80313	4.07e-41
ENSG00000012171|SEMA3B	2.80199	8.4e-45
ENSG00000273372|SFTPD-AS1	2.80021	1.48e-05
ENSG00000092529|CAPN3	2.79795	5.55e-10
ENSG00000275910|AC138932.6	2.79685	0.000294
ENSG00000270130|AC068790.7	2.79618	0.000145
ENSG00000259820|AC083843.3	2.79608	1.16e-43
ENSG00000106133|NSUN5P2	2.79546	1.27e-83
ENSG00000280378|AL353898.3	2.7951	1.72e-06
ENSG00000163793|DNAJC5G	2.79478	5.41e-10
ENSG00000183971|NPW	2.79242	1.03e-11
ENSG00000261786|AC006058.1	2.78787	1.91e-38
ENSG00000223764|LINC02593	2.78771	8.63e-83
ENSG00000280388|AC006330.1	2.78762	5.31e-13
ENSG00000239351|NPM1P29	2.78758	0.000184
ENSG00000249684|AC106795.2	2.78653	2.21e-16
ENSG00000204839|MROH6	2.78639	1.22e-42
ENSG00000213648|SULT1A4	2.78321	0.000224
ENSG00000260672|AC100827.4	2.78289	0.000299
ENSG00000115523|GNLY	2.78272	0.000325
ENSG00000108465|CDK5RAP3	2.78178	7.22e-94
ENSG00000269444|AC011491.2	2.7812	0.000304
ENSG00000262766|AC135050.5	2.7812	1.85e-12
ENSG00000178115|GOLGA8Q	2.77992	0.000173
ENSG00000224003|YES1P1	2.77923	0.000321
ENSG00000274184|AC011815.2	2.77909	1.19e-13
ENSG00000236670|KRT18P5	2.77905	3.56e-10
ENSG00000230149|AL021707.3	2.7775	2.05e-18
ENSG00000276523|AC025287.3	2.77587	0.000306
ENSG00000154898|CCDC144CP	2.77391	1.09e-22
ENSG00000111788|AC009533.1	2.77351	2.64e-91
ENSG00000228415|PTMAP1	2.77106	0.000316
ENSG00000259408|AC010809.2	2.76954	1.17e-12
ENSG00000179532|DNHD1	2.76776	1.51e-75
ENSG00000237481|AL117350.1	2.76719	4.64e-08
ENSG00000136068|FLNB	2.76515	3.67e-59
ENSG00000272983|AL117339.3	2.76358	2.06e-20
ENSG00000280198|AC087163.3	2.76268	2.59e-21
ENSG00000230724|LINC01001	2.75938	3.19e-102
ENSG00000279057|AC141586.4	2.75588	0.000453
ENSG00000234841|AC017007.3	2.75445	5.08e-06
ENSG00000261226|AC092384.3	2.75263	9.92e-18
ENSG00000229372|SZT2-AS1	2.75031	7.56e-05
ENSG00000160401|CFAP157	2.75016	6.13e-05
ENSG00000151651|ADAM8	2.74941	4.13e-42
ENSG00000214176|PLEKHM1P1	2.74863	2.46e-89
ENSG00000162591|MEGF6	2.7481	4.67e-54
ENSG00000258210|AC144548.1	2.74497	1.62e-26
ENSG00000196436|NPIPB15	2.74479	1.87e-56
ENSG00000245857|AF233439.1	2.74297	5.27e-16
ENSG00000285952|AC020663.5	2.74226	0.000532
ENSG00000261663|AC009065.9	2.74198	2.18e-06
ENSG00000258230|AC063950.1	2.74129	0.000247
ENSG00000242268|LINC02082	2.73992	2.75e-07
ENSG00000248734|AC008906.1	2.73888	0.000379
ENSG00000177595|PIDD1	2.73836	4.39e-79
ENSG00000260060|AC009088.1	2.73793	4.92e-13
ENSG00000278861|AC117503.2	2.7358	6.21e-13
ENSG00000279019|AC009090.4	2.73401	6.23e-05
ENSG00000217929|CICP18	2.73243	2.91e-42
ENSG00000129437|KLK14	2.73052	4.37e-15
ENSG00000226472|AC008013.2	2.7301	0.000263
ENSG00000249275|AC093817.1	2.72996	2.62e-05
ENSG00000138834|MAPK8IP3	2.72993	6.63e-82
ENSG00000204177|BMS1P1	2.72749	8.97e-56
ENSG00000275393|AC018695.6	2.72683	8.29e-05
ENSG00000090539|CHRD	2.72588	1.22e-37
ENSG00000203327|AC012358.1	2.7242	7.96e-08
ENSG00000223875|NBEAP3	2.72333	0.000424
ENSG00000168010|ATG16L2	2.72256	2.09e-66
ENSG00000283782|AC116366.3	2.72237	0.000732
ENSG00000286032|FP236383.6	2.72163	6.83e-06
ENSG00000121318|TAS2R10	2.71991	4.21e-06
ENSG00000172803|SNX32	2.7199	1.39e-18
ENSG00000244480|AC005154.2	2.71905	1.28e-08
ENSG00000228141|AC105339.1	2.71677	2.46e-06
ENSG00000254400|AC091564.2	2.71636	2.43e-06
ENSG00000272752|STAG3L5P-PVRIG2P-PILRB	2.71564	3.42e-81
ENSG00000175820|CCDC168	2.71509	8.09e-18
ENSG00000248863|AC097376.2	2.71488	8.3e-05
ENSG00000111012|CYP27B1	2.71433	7.49e-44
ENSG00000006071|ABCC8	2.7102	6.18e-52
ENSG00000273154|AL121845.3	2.70828	2.89e-46
ENSG00000274372|LINC02804	2.70823	4.61e-25
ENSG00000274602|PI4KAP1	2.70585	7.98e-86
ENSG00000254503|AC010319.1	2.70579	0.00045
ENSG00000157017|GHRL	2.70527	1.6e-05
ENSG00000281344|HELLPAR	2.70321	1.65e-34
ENSG00000254463|PPIAP41	2.70275	0.000284
ENSG00000256453|DND1	2.7013	1.69e-26
ENSG00000182326|C1S	2.70101	3.75e-28
ENSG00000240750|RN7SL559P	2.70021	0.000286
ENSG00000166682|TMPRSS5	2.69996	1.54e-16
ENSG00000111801|BTN3A3	2.69913	9.25e-47
ENSG00000286379|AL591845.1	2.69704	6.01e-07
ENSG00000167968|DNASE1L2	2.69579	1.59e-24
ENSG00000228828|TLK2P2	2.69527	0.000438
ENSG00000242600|MBL1P	2.69227	3.44e-26
ENSG00000235244|DANT2	2.69182	1.3e-07
ENSG00000250539|KRT8P33	2.69109	1.42e-10
ENSG00000280239|AC011498.7	2.69095	1.56e-36
ENSG00000279315|AL158212.4	2.69045	0.00011
ENSG00000267091|CTBP2P7	2.68965	0.00049
ENSG00000222112|RN7SKP16	2.68864	0.000296
ENSG00000108556|CHRNE	2.68854	7.7e-10
ENSG00000225125|RANP4	2.68834	9.06e-08
ENSG00000270923|TAS2R6P	2.68395	1.08e-09
ENSG00000146094|DOK3	2.68176	2.34e-53
ENSG00000011426|ANLN	2.68055	5.36e-59
ENSG00000221978|CCNL2	2.67994	2.73e-81
ENSG00000278949|AC127070.4	2.67986	1.95e-08
ENSG00000273073|AC073869.1	2.67866	1.22e-05
ENSG00000280063|AC012676.5	2.67692	4.41e-39
ENSG00000223922|ASS1P2	2.67575	7.83e-07
ENSG00000278077|AL591926.8	2.67232	5.58e-07
ENSG00000251537|AC005324.3	2.67181	1.41e-06
ENSG00000230769|Z98048.1	2.67148	0.0005
ENSG00000258472|AC005726.1	2.67141	4.9e-10
ENSG00000246334|PRR7-AS1	2.67097	2.49e-06
ENSG00000286285|AL138778.1	2.6697	8.9e-05
ENSG00000127586|CHTF18	2.66872	4.95e-81
ENSG00000115306|SPTBN1	2.66846	6.1e-60
ENSG00000272692|AC010997.4	2.66823	1.89e-34
ENSG00000206140|TMEM191C	2.66721	9.42e-20
ENSG00000176978|DPP7	2.66638	3.76e-56
ENSG00000274987|AC092794.1	2.66612	4.29e-06
ENSG00000272638|AC006027.1	2.6655	3.11e-07
ENSG00000259318|AL356801.1	2.66514	4.09e-06
ENSG00000172818|OVOL1	2.66514	0.000519
ENSG00000154485|MMP21	2.66508	0.000316
ENSG00000092295|TGM1	2.66494	9.52e-25
ENSG00000279078|SND1-IT1	2.66484	0.000134
ENSG00000240219|AL512306.2	2.66409	1.31e-06
ENSG00000264895|AC006141.1	2.66407	0.000111
ENSG00000275807|AC145285.6	2.66332	4.01e-35
ENSG00000230537|AL158071.3	2.66223	2.2e-05
ENSG00000160796|NBEAL2	2.66086	6.51e-77
ENSG00000186567|CEACAM19	2.6586	3.02e-54
ENSG00000173209|AHSA2P	2.65684	4.14e-73
ENSG00000237017|AC245052.4	2.6561	5.25e-08
ENSG00000212125|TAS2R15P	2.65511	0.000365
ENSG00000182450|KCNK4	2.65487	0.000289
ENSG00000204149|AGAP6	2.65341	1.46e-59
ENSG00000064547|LPAR2	2.65195	3.21e-46
ENSG00000228109|MELTF-AS1	2.65125	1.38e-43
ENSG00000010310|GIPR	2.64995	9.62e-40
ENSG00000285696|AP002433.2	2.64627	3.87e-13
ENSG00000153291|SLC25A27	2.64526	1.07e-44
ENSG00000147576|ADHFE1	2.6451	1.7e-16
ENSG00000109758|HGFAC	2.64489	0.000107
ENSG00000264635|AP001020.2	2.64283	9.23e-09
ENSG00000139631|CSAD	2.64246	1.61e-61
ENSG00000130822|PNCK	2.64174	5.96e-29
ENSG00000278905|AC106818.1	2.63867	2.11e-05
ENSG00000243708|PLA2G4B	2.6379	0.000141
ENSG00000260807|CEROX1	2.6378	1.44e-51
ENSG00000159899|NPR2	2.63723	0.0007
ENSG00000198106|AC025279.1	2.63654	2.1e-05
ENSG00000240591|AL096701.3	2.6361	1.63e-10
ENSG00000102886|GDPD3	2.63523	6.14e-29
ENSG00000118514|ALDH8A1	2.63387	2.25e-37
ENSG00000224903|AC005534.1	2.63203	3.55e-37
ENSG00000143127|ITGA10	2.63191	2.47e-19
ENSG00000253641|AC104964.1	2.63142	0.000149
ENSG00000215244|LINC02649	2.63059	3.45e-08
ENSG00000180422|LINC00304	2.63013	5.13e-06
ENSG00000286614|AL589182.3	2.62907	7.42e-06
ENSG00000215769|ARHGAP27P1-BPTFP1-KPNA2P3	2.62826	3.7e-59
ENSG00000285210|LINC02795	2.62763	6.56e-09
ENSG00000254507|DEFB131E	2.62748	1.68e-06
ENSG00000186399|GOLGA8R	2.6272	4.04e-23
ENSG00000242588|AC108010.1	2.62636	8.13e-55
ENSG00000213928|IRF9	2.62584	1.45e-30
ENSG00000183506|PI4KAP2	2.62549	8.03e-80
ENSG00000257176|AC009318.1	2.62524	1.54e-18
ENSG00000275468|AC004678.1	2.62482	2.53e-15
ENSG00000204172|AGAP9	2.62441	5.99e-72
ENSG00000069696|DRD4	2.62362	1.12e-18
ENSG00000160973|FOXH1	2.62235	2.19e-14
ENSG00000261770|AC006504.1	2.62209	3.03e-11
ENSG00000238795|SCARNA12	2.62068	1.14e-43
ENSG00000055732|MCOLN3	2.6205	7.58e-50
ENSG00000287972|AC073648.7	2.62038	3.61e-13
ENSG00000224420|ADM5	2.6195	3.29e-42
ENSG00000287766|AC006130.3	2.61592	5.6e-05
ENSG00000250130|AC090519.1	2.6157	0.000143
ENSG00000205592|MUC19	2.61444	0.000148
ENSG00000185499|MUC1	2.61441	4.55e-29
ENSG00000287041|AC079354.2	2.61234	1.12e-07
ENSG00000241217|RN7SL809P	2.61089	2.4e-06
ENSG00000260011|AC132938.2	2.60979	8.13e-05
ENSG00000084110|HAL	2.60876	4.26e-12
ENSG00000205853|RFPL3S	2.6087	1.28e-28
ENSG00000169194|IL13	2.60731	0.000705
ENSG00000176155|CCDC57	2.60717	1.47e-76
ENSG00000286681|AF235103.3	2.60665	1.56e-18
ENSG00000272217|AL645940.1	2.60533	3.4e-12
ENSG00000274893|AL136317.2	2.60511	5.44e-05
ENSG00000225855|RUSC1-AS1	2.6051	8.06e-34
ENSG00000251432|LINC02615	2.6041	5.79e-15
ENSG00000272916|AC022400.7	2.60356	1.38e-19
ENSG00000278987|AL031009.1	2.60332	1.37e-19
ENSG00000273399|AL159169.3	2.60307	0.000679
ENSG00000205085|FAM71F2	2.60298	4.29e-13
ENSG00000205041|AC118344.1	2.60231	2.27e-30
ENSG00000284946|AC068831.8	2.60223	2.96e-48
ENSG00000279161|AC093503.3	2.60113	0.000381
ENSG00000280344|AC009166.2	2.60067	0.000694
ENSG00000184949|FAM227A	2.60039	1.68e-54
ENSG00000189136|UBE2Q2P1	2.59964	6.05e-50
ENSG00000278058|AC009159.3	2.59941	9.83e-16
ENSG00000127362|TAS2R3	2.59897	0.00054
ENSG00000110455|ACCS	2.59847	2.76e-56
ENSG00000259954|IL21R-AS1	2.59841	0.00018
ENSG00000123201|GUCY1B2	2.59818	5.92e-28
ENSG00000286786|AC116158.3	2.59817	8.84e-15
ENSG00000250575|AL732372.3	2.59541	1.45e-33
ENSG00000177688|SUMO4	2.5943	0.000129
ENSG00000231880|KF459542.1	2.59047	5.25e-08
ENSG00000072778|ACADVL	2.59011	1.21e-77
ENSG00000270127|AC027020.2	2.58948	1.03e-33
ENSG00000271138|IGLVIVOR22-1	2.58935	1.83e-14
ENSG00000116652|DLEU2L	2.58922	4.24e-22
ENSG00000273771|AC024337.2	2.58874	0.000188
ENSG00000281404|LINC01176	2.58813	1.47e-20
ENSG00000231181|AL954705.1	2.58695	1.18e-07
ENSG00000199691|RN7SKP173	2.58667	0.000466
ENSG00000230295|GTF2IP23	2.58659	6.09e-05
ENSG00000161912|ADCY10P1	2.58616	3.44e-42
ENSG00000170166|HOXD4	2.58538	1.89e-48
ENSG00000281195|AC007878.1	2.58393	3.18e-13
ENSG00000280073|AL157996.1	2.58346	4.12e-05
ENSG00000261864|AC130462.3	2.5786	0.000767
ENSG00000119943|PYROXD2	2.57834	1.29e-14
ENSG00000287315|AL670729.3	2.57792	6.88e-09
ENSG00000197580|BCO2	2.577	2.91e-19
ENSG00000131584|ACAP3	2.57586	4.12e-90
ENSG00000261997|AC007336.1	2.57535	6.57e-07
ENSG00000285669|AC026979.4	2.57476	2.68e-19
ENSG00000091536|MYO15A	2.57442	5.06e-22
ENSG00000253764|AC019257.1	2.57364	1.11e-17
ENSG00000125895|TMEM74B	2.5735	5.47e-59
ENSG00000257243|AC020612.1	2.57271	1.95e-06
ENSG00000266145|RHOT1P1	2.57262	4.8e-07
ENSG00000172650|AGAP5	2.57262	3.87e-23
ENSG00000146830|GIGYF1	2.57143	2.05e-76
ENSG00000258673|LINC01397	2.57041	2.5e-05
ENSG00000135437|RDH5	2.56918	4.51e-18
ENSG00000196993|NPIPB9	2.56847	4.16e-22
ENSG00000009950|MLXIPL	2.56828	8.24e-48
ENSG00000227407|AC245884.1	2.56792	6.9e-05
ENSG00000186481|ANKRD20A5P	2.56691	1.33e-30
ENSG00000085465|OVGP1	2.56648	2.04e-42
ENSG00000287414|AC093787.2	2.56639	0.000521
ENSG00000254413|CHKB-CPT1B	2.56562	3.73e-36
ENSG00000115085|ZAP70	2.56443	4.81e-13
ENSG00000129167|TPH1	2.56381	3.34e-21
ENSG00000272669|AL021707.6	2.56182	4.9e-29
ENSG00000108515|ENO3	2.56082	6.58e-43
ENSG00000163395|IGFN1	2.56072	1.74e-11
ENSG00000213073|AL353625.1	2.56058	3.37e-38
ENSG00000268193|AC002985.1	2.56051	0.000818
ENSG00000267270|PARD6G-AS1	2.56028	8.06e-13
ENSG00000276832|AL354718.3	2.56004	2.5e-06
ENSG00000121310|ECHDC2	2.55995	7.21e-34
ENSG00000262304|AC027796.3	2.55956	0.00028
ENSG00000246339|EXTL3-AS1	2.55926	8.7e-21
ENSG00000214776|AC092821.2	2.55911	1.23e-45
ENSG00000280828|AC090114.3	2.55817	3.13e-31
ENSG00000233264|AC006042.2	2.55751	0.000104
ENSG00000149591|TAGLN	2.55646	9.5e-38
ENSG00000257539|HSPA8P14	2.55601	9.87e-06
ENSG00000260261|AC124944.2	2.55571	3.63e-36
ENSG00000264007|AC104564.2	2.5557	7.14e-05
ENSG00000178209|PLEC	2.5541	6.23e-57
ENSG00000223745|CCDC18-AS1	2.55377	2.01e-48
ENSG00000264772|AC016876.3	2.55354	9.43e-39
ENSG00000272871|AL159169.2	2.55233	6.31e-08
ENSG00000269930|AC091057.4	2.55086	9.71e-06
ENSG00000213398|LCAT	2.55036	3.96e-31
ENSG00000233327|USP32P2	2.54991	1.8e-06
ENSG00000279901|AC092117.2	2.54934	3.55e-10
ENSG00000102890|ELMO3	2.54885	2.3e-28
ENSG00000139351|SYCP3	2.54869	0.000172
ENSG00000279520|AC093525.8	2.54846	2.71e-25
ENSG00000268230|AC012313.3	2.54662	4.8e-09
ENSG00000242252|BGLAP	2.54525	2.02e-07
ENSG00000204584|AC027801.1	2.54472	2.42e-11
ENSG00000078814|MYH7B	2.54383	4.34e-09
ENSG00000235888|AF064858.1	2.54242	8.09e-09
ENSG00000258811|AL583810.2	2.54081	6.85e-08
ENSG00000246596|AC139795.1	2.54081	2.18e-46
ENSG00000267395|DM1-AS	2.53995	6.04e-18
ENSG00000277450|AC002094.4	2.53992	0.000543
ENSG00000198156|NPIPB6	2.53963	2.56e-13
ENSG00000274286|ADRA2B	2.53963	1.99e-08
ENSG00000260714|AC133552.1	2.53476	1.56e-05
ENSG00000288056|AL023806.4	2.53456	6.04e-12
ENSG00000135976|ANKRD36	2.53378	1.03e-48
ENSG00000126759|CFP	2.53353	4.66e-19
ENSG00000113758|DBN1	2.53238	2.11e-55
ENSG00000243302|AC018638.4	2.53233	8.7e-55
ENSG00000239419|RN7SL535P	2.53201	1.28e-05
ENSG00000286699|AC084198.4	2.5299	3.05e-27
ENSG00000272183|AC005041.3	2.52854	6.22e-05
ENSG00000239665|AL157392.3	2.52775	1.64e-50
ENSG00000287277|AL392086.3	2.52753	1.91e-07
ENSG00000278156|TSC22D1-AS1	2.52535	1.89e-11
ENSG00000007516|BAIAP3	2.52515	1.23e-53
ENSG00000227388|AL133410.1	2.52451	0.000861
ENSG00000251474|RPL32P3	2.52416	5.29e-54
ENSG00000280119|AC093642.2	2.52349	0.000131
ENSG00000254990|AP001781.1	2.52218	6.97e-06
ENSG00000257475|AC068888.2	2.52136	0.000268
ENSG00000203761|MSTO2P	2.52048	2e-45
ENSG00000237757|EEF1A1P30	2.51847	0.000313
ENSG00000230699|AL645608.2	2.5182	1.4e-44
ENSG00000248677|LINC02102	2.51716	0.000274
ENSG00000180229|HERC2P3	2.51463	1.33e-23
ENSG00000287731|AL035603.1	2.51419	1.48e-07
ENSG00000174791|RIN1	2.51114	4.3e-10
ENSG00000105376|ICAM5	2.51001	1.26e-45
ENSG00000228327|AL669831.1	2.50972	1.1e-71
ENSG00000281530|AC004461.3	2.50951	8.24e-10
ENSG00000239884|RN7SL608P	2.509	1.68e-05
ENSG00000250410|AC112722.1	2.50894	0.000266
ENSG00000249274|PDLIM1P4	2.50861	1.49e-05
ENSG00000274565|AC080038.2	2.50802	1.57e-22
ENSG00000180712|LINC02363	2.50651	0.000717
ENSG00000276462|BX255923.2	2.50578	0.00110095
ENSG00000167676|PLIN4	2.5047	5.25e-23
ENSG00000227536|SOCS5P4	2.50431	1.9e-06
ENSG00000188897|AC099489.1	2.50391	4.89e-49
ENSG00000185988|PLK5	2.50344	2.01e-24
ENSG00000280035|AC011676.5	2.50304	0.000587
ENSG00000187944|C2orf66	2.50269	8.16e-09
ENSG00000288271|AL136981.4	2.50172	1.5e-12
ENSG00000229057|RPS3AP54	2.50115	0.000329
ENSG00000279748|AC008764.9	2.50058	0.00107033
ENSG00000243753|HLA-L	2.49876	5.72e-41
ENSG00000124602|UNC5CL	2.49836	5.15e-25
ENSG00000185522|LMNTD2	2.49669	5.07e-37
ENSG00000163435|ELF3	2.49546	1.51e-05
ENSG00000271795|AC011337.1	2.49529	2.74e-15
ENSG00000173295|FAM86B3P	2.49347	2.69e-47
ENSG00000236662|AL133215.1	2.49077	0.000154
ENSG00000206549|AC109583.1	2.49049	0.000441
ENSG00000279281|AC015883.1	2.48967	0.00121418
ENSG00000263798|AC018521.1	2.48812	0.000685
ENSG00000286846|Z93943.1	2.48604	1.1e-10
ENSG00000278206|AL031320.2	2.4854	7.92e-08
ENSG00000280007|AC008079.1	2.48452	5.49e-12
ENSG00000268945|AC010422.2	2.48293	1.51e-10
ENSG00000250673|REELD1	2.48143	1.35e-09
ENSG00000286473|AC133485.7	2.47915	6.03e-09
ENSG00000259081|AF111169.3	2.47898	0.000172
ENSG00000284630|AP000553.5	2.47784	1.66e-08
ENSG00000286746|AL590807.1	2.47759	0.000306
ENSG00000168071|CCDC88B	2.47569	8.34e-51
ENSG00000152672|CLEC4F	2.47516	7.31e-23
ENSG00000186166|CCDC84	2.47469	2.62e-74
ENSG00000267281|ATF7-NPFF	2.47336	4.33e-18
ENSG00000143847|PPFIA4	2.47335	3.76e-40
ENSG00000227953|LINC01341	2.47169	3.28e-16
ENSG00000187260|WDR86	2.47141	6.4e-13
ENSG00000128159|TUBGCP6	2.47111	1.51e-65
ENSG00000253213|USP12P1	2.47096	0.000311
ENSG00000184343|SRPK3	2.46843	0.000315
ENSG00000279611|AC012313.10	2.46839	4.96e-21
ENSG00000267474|AC008569.2	2.46725	2.48e-05
ENSG00000099326|MZF1	2.46721	1.6e-65
ENSG00000261416|AC012645.3	2.46561	0.00082
ENSG00000196739|COL27A1	2.4635	1.57e-55
ENSG00000233559|LINC00513	2.46202	0.000156
ENSG00000232818|RPS2P32	2.46201	1.01e-11
ENSG00000164855|TMEM184A	2.46171	0.00114529
ENSG00000177106|EPS8L2	2.46164	9.03e-21
ENSG00000287619|AL021308.1	2.46023	2.08e-07
ENSG00000251138|AC090015.1	2.45788	1.3e-13
ENSG00000234329|AL604028.2	2.45754	2.78e-07
ENSG00000287913|AL132986.1	2.45622	0.00120582
ENSG00000280441|FP236383.3	2.4559	3.98e-23
ENSG00000279089|AC005839.1	2.45495	2.64e-20
ENSG00000243649|CFB	2.4549	0.000273
ENSG00000274378|AC005702.3	2.45454	2.53e-05
ENSG00000259205|PRKXP1	2.45369	5.44e-23
ENSG00000273729|AC007686.3	2.45197	9.04e-21
ENSG00000238039|AC244197.2	2.45091	2.35e-12
ENSG00000235023|AP001626.1	2.45081	3.46e-19
ENSG00000279277|AC012020.1	2.45036	2.78e-07
ENSG00000275897|AC021491.4	2.44997	0.000308
ENSG00000231064|AC234582.1	2.44991	1.77e-11
ENSG00000102057|KCND1	2.44912	2.61e-29
ENSG00000171163|ZNF692	2.44908	5.05e-71
ENSG00000239653|PSMD6-AS2	2.44842	6.42e-26
ENSG00000286872|AC024270.5	2.44771	0.00120748
ENSG00000182325|FBXL6	2.44427	1.33e-69
ENSG00000269924|AC024451.4	2.44379	0.00133501
ENSG00000140839|CLEC18B	2.44376	6.23e-08
ENSG00000102904|TSNAXIP1	2.44231	1.91e-27
ENSG00000241362|RPL36AP43	2.44205	1.12e-05
ENSG00000123999|INHA	2.44197	3.83e-16
ENSG00000117616|RSRP1	2.44004	1.85e-37
ENSG00000286094|AC026740.3	2.43999	0.00162982
ENSG00000143107|FNDC7	2.43937	1.03e-05
ENSG00000232906|AC092685.1	2.43709	1.62e-10
ENSG00000262410|AC024361.1	2.43688	6.44e-05
ENSG00000142675|CNKSR1	2.43641	1.01e-29
ENSG00000187492|CDHR4	2.43637	0.00138371
ENSG00000262228|AC087392.3	2.43565	9.26e-10
ENSG00000175455|CCDC14	2.43538	3.24e-46
ENSG00000273396|LINC01396	2.43417	0.00100367
ENSG00000198089|SFI1	2.43356	6.82e-63
ENSG00000157335|CLEC18C	2.43189	0.00173711
ENSG00000083454|P2RX5	2.43107	1.64e-07
ENSG00000253159|PCDHGA12	2.43098	0.000575
ENSG00000224635|AL391095.2	2.43059	1.19e-18
ENSG00000262248|AC027796.2	2.43058	0.000147
ENSG00000207751|AP000553.1	2.43024	1.34e-13
ENSG00000243679|AC018638.5	2.42977	1.35e-48
ENSG00000267629|AC138430.1	2.42847	1.69e-11
ENSG00000259321|AL136295.2	2.42804	0.000174
ENSG00000170827|CELP	2.42706	0.0013112
ENSG00000239218|RPS20P22	2.42678	2.72e-08
ENSG00000267834|AL592211.1	2.42612	0.000152
ENSG00000250490|LINC02145	2.42435	0.00132096
ENSG00000188388|GOLGA6L3	2.42409	6.04e-05
ENSG00000267838|AC245884.8	2.42131	3.98e-08
ENSG00000188818|ZDHHC11	2.42077	3.32e-51
ENSG00000259774|AC243562.3	2.41749	8.44e-07
ENSG00000259713|AC013391.2	2.41743	0.001
ENSG00000228049|POLR2J2	2.41686	9.31e-20
ENSG00000184381|PLA2G6	2.41574	9.68e-58
ENSG00000103472|RRN3P2	2.41537	0.000956
ENSG00000258682|AL132989.1	2.41361	0.00109951
ENSG00000277050|AL122125.1	2.41104	0.00103422
ENSG00000269997|AC068790.3	2.41089	8.7e-06
ENSG00000254905|AP001318.1	2.41059	0.000499
ENSG00000250397|AP006623.1	2.41004	1.3e-10
ENSG00000174403|MIR1-1HG-AS1	2.40992	2.77e-13
ENSG00000284431|AL022238.4	2.40936	5.83e-38
ENSG00000231940|RPS7P3	2.40863	2.53e-07
ENSG00000254468|AC069287.1	2.40796	0.00162056
ENSG00000211454|AKR7L	2.4077	4.67e-18
ENSG00000143110|C1orf162	2.40725	1.44e-16
ENSG00000247157|LINC01252	2.4063	1.27e-14
ENSG00000272541|AL021368.3	2.40559	0.00147073
ENSG00000180190|TDRP	2.40555	1.1e-27
ENSG00000242338|BMS1P4	2.40341	9.84e-30
ENSG00000272848|AL135910.1	2.40223	3.6e-12
ENSG00000255236|AP002992.1	2.40089	1.19e-08
ENSG00000226318|RPS3AP38	2.40004	9.68e-05
ENSG00000285933|AP003498.3	2.39934	1.2e-07
ENSG00000286825|AL096870.8	2.39909	0.000211
ENSG00000287089|AL138889.3	2.39684	0.00156026
ENSG00000218823|PAPOLB	2.39523	0.000963
ENSG00000283674|AC068587.4	2.39523	9.55e-50
ENSG00000130427|EPO	2.39387	1.86e-05
ENSG00000183426|NPIPA1	2.39367	7.58e-61
ENSG00000235701|PCBP2P1	2.3916	6.13e-06
ENSG00000203872|C6orf163	2.39133	1.51e-19
ENSG00000241357|AC092849.1	2.3913	0.00156916
ENSG00000286017|AC011322.1	2.39052	0.000228
ENSG00000280279|AC240565.4	2.39028	3.64e-12
ENSG00000261375|AC135983.5	2.39015	0.00187946
ENSG00000240634|AC145285.1	2.38968	0.00163233
ENSG00000287562|AL109615.4	2.38741	3.42e-33
ENSG00000272885|AC092574.1	2.38713	0.00106971
ENSG00000256542|AC148477.2	2.38713	3.05e-43
ENSG00000267283|AC005306.1	2.38622	8.57e-14
ENSG00000164776|PHKG1	2.38546	5.16e-19
ENSG00000185031|SLC2A3P2	2.3848	0.00116282
ENSG00000219470|AL355802.1	2.38269	5.9e-09
ENSG00000259659|AC009996.1	2.37997	6.71e-05
ENSG00000166405|RIC3	2.37828	0.0005
ENSG00000126562|WNK4	2.37767	3.07e-40
ENSG00000214369|CYB5AP2	2.37332	0.00117323
ENSG00000243056|EIF4EBP3	2.37164	0.0010078
ENSG00000256667|KLRA1P	2.36974	3.45e-27
ENSG00000005206|SPPL2B	2.36945	7.45e-59
ENSG00000096093|EFHC1	2.36877	1.45e-41
ENSG00000165949|IFI27	2.36842	3.74e-18
ENSG00000287529|AC068946.3	2.36801	1.28e-06
ENSG00000215375|MYL5	2.36771	6.96e-44
ENSG00000214946|TBC1D26	2.36748	5.16e-07
ENSG00000285999|AC025442.2	2.36713	2.9e-05
ENSG00000198711|SSBP3-AS1	2.3659	6.45e-06
ENSG00000272563|AC016745.2	2.36543	0.000596
ENSG00000165794|SLC39A2	2.36315	0.000502
ENSG00000099365|STX1B	2.36314	3.17e-19
ENSG00000135424|ITGA7	2.36167	1.37e-54
ENSG00000279233|AC122688.3	2.3579	3.34e-27
ENSG00000286207|AC012443.2	2.35748	8.8e-20
ENSG00000284747|AL034417.5	2.35738	5.41e-22
ENSG00000278153|AL121782.1	2.3573	0.00131698
ENSG00000263786|AC022211.2	2.35656	1.19e-10
ENSG00000228486|C2orf92	2.35433	5.04e-33
ENSG00000285399|AC104162.2	2.35288	1.31e-17
ENSG00000205593|DENND6B	2.35287	9.18e-53
ENSG00000273345|AC104109.4	2.35178	7.15e-06
ENSG00000064687|ABCA7	2.3503	1.13e-51
ENSG00000236255|AC009404.1	2.35005	2.01e-48
ENSG00000287329|FP326651.2	2.3497	0.00144403
ENSG00000272529|AC090948.3	2.34965	3.43e-06
ENSG00000229127|KANSL1L-AS1	2.34916	1.63e-19
ENSG00000274471|AC242376.2	2.34906	6.93e-07
ENSG00000287306|AC016821.1	2.34865	2.92e-08
ENSG00000255142|AP006621.2	2.34769	2.44e-07
ENSG00000266896|AL354892.3	2.34761	4.87e-08
ENSG00000283743|Z84466.1	2.34723	0.00235702
ENSG00000266934|AC005746.1	2.34711	0.00139081
ENSG00000233602|ERI3-IT1	2.34654	0.000863
ENSG00000279108|AC008537.3	2.34644	1.24e-07
ENSG00000054654|SYNE2	2.34617	6.76e-45
ENSG00000266378|AC005224.2	2.346	0.00142521
ENSG00000263050|AC090617.5	2.34542	0.00188116
ENSG00000213599|SLX1A-SULT1A3	2.34502	6.86e-16
ENSG00000272807|AC007038.1	2.34462	7.4e-14
ENSG00000146556|WASH2P	2.34391	1.23e-45
ENSG00000273248|AC010997.5	2.34331	0.000104
ENSG00000287908|AC025165.6	2.34237	4.56e-09
ENSG00000171747|LGALS4	2.34136	0.000679
ENSG00000278662|GOLGA6L10	2.34097	2.5e-48
ENSG00000100767|PAPLN	2.3408	0.00124551
ENSG00000122477|LRRC39	2.33982	1.12e-22
ENSG00000132535|DLG4	2.33833	3.22e-49
ENSG00000227080|AC012441.1	2.33799	5.39e-12
ENSG00000099338|CATSPERG	2.33738	3.96e-14
ENSG00000232713|RPS12P3	2.33639	0.00140065
ENSG00000235893|BX284632.1	2.33616	7.83e-05
ENSG00000117407|ARTN	2.33606	4.48e-15
ENSG00000230715|AC018638.2	2.33604	4.22e-47
ENSG00000257298|AC008147.2	2.33588	7.13e-05
ENSG00000259209|AC004943.1	2.33569	1.07e-07
ENSG00000187800|PEAR1	2.33436	0.000104
ENSG00000132793|LPIN3	2.33384	9.21e-61
ENSG00000153902|LGI4	2.33278	0.00197409
ENSG00000125551|PLGLB2	2.33086	3.89e-11
ENSG00000166436|TRIM66	2.33	1.02e-61
ENSG00000248124|RRN3P1	2.32951	7.66e-36
ENSG00000272574|AL596325.2	2.32773	2.42e-05
ENSG00000273449|AC093788.1	2.32678	2.49e-10
ENSG00000226091|LINC00937	2.32552	2.38e-35
ENSG00000166343|MSS51	2.32362	3.12e-26
ENSG00000287926|AC113208.6	2.32276	0.00200949
ENSG00000076344|RGS11	2.32155	4.64e-11
ENSG00000284906|ARHGAP11B	2.32152	7.93e-07
ENSG00000142408|CACNG8	2.32116	9.58e-50
ENSG00000241532|AGGF1P3	2.31962	0.000125
ENSG00000171124|FUT3	2.31953	0.000636
ENSG00000241170|AP001992.1	2.31921	1.43e-08
ENSG00000182264|IZUMO1	2.31919	1.46e-10
ENSG00000261270|AC012181.2	2.31741	8.56e-09
ENSG00000258781|AL589743.3	2.3174	0.000866
ENSG00000270035|AL359881.2	2.31695	5.96e-06
ENSG00000273353|AL008718.3	2.31661	0.00214812
ENSG00000219395|HSPA8P15	2.31604	2.3e-08
ENSG00000228948|SLC25A6P5	2.31504	0.000768
ENSG00000262312|AC004494.1	2.31377	0.000321
ENSG00000218713|AL512378.1	2.31181	0.00216182
ENSG00000184995|IFNE	2.31122	0.00160434
ENSG00000250765|AC138035.2	2.31098	0.00273063
ENSG00000189190|ZNF600	2.30914	0.000189
ENSG00000196408|NOXO1	2.30892	6.75e-05
ENSG00000105711|SCN1B	2.30694	5.95e-39
ENSG00000236993|GAPDHP21	2.30679	2.55e-10
ENSG00000276115|AC026356.2	2.30545	1.61e-09
ENSG00000279328|AC073439.1	2.3043	3.63e-05
ENSG00000279656|AL132780.4	2.30364	5.68e-18
ENSG00000262772|LINC01977	2.30321	2.14e-27
ENSG00000185186|LINC00313	2.30293	0.000467
ENSG00000027644|INSRR	2.30249	9.25e-05
ENSG00000167992|VWCE	2.30075	5.16e-21
ENSG00000236438|FAM157A	2.30035	3.37e-16
ENSG00000273001|AL731533.2	2.29932	1.98e-06
ENSG00000244731|C4A	2.29872	2.09e-24
ENSG00000260001|TGFBR3L	2.29855	0.00073
ENSG00000235370|DNM1P51	2.29833	4.91e-26
ENSG00000182585|EPGN	2.29591	0.00222902
ENSG00000274512|TBC1D3L	2.29307	7.07e-55
ENSG00000260751|AC008870.2	2.29306	2.72e-19
ENSG00000278434|AC023830.3	2.29297	2.58e-11
ENSG00000235908|RHOA-IT1	2.29294	0.000377
ENSG00000270055|AC127502.2	2.29282	1.03e-34
ENSG00000144395|CCDC150	2.29152	4.69e-43
ENSG00000163406|SLC15A2	2.29029	3.02e-16
ENSG00000270171|AL359881.3	2.28991	0.00152955
ENSG00000157322|CLEC18A	2.28975	1.92e-05
ENSG00000177363|LRRN4CL	2.28964	6.48e-06
ENSG00000179008|C14orf39	2.28928	0.0017835
ENSG00000276550|HERC2P2	2.28923	1.7e-55
ENSG00000267002|AC060780.1	2.28871	2.58e-43
ENSG00000114786|ABHD14A-ACY1	2.28834	5.75e-05
ENSG00000264548|AC132872.2	2.28802	1.17e-19
ENSG00000271778|AC080013.3	2.28801	0.000936
ENSG00000271265|AL355297.2	2.28775	0.0023874
ENSG00000279794|AC024580.2	2.28771	2.58e-12
ENSG00000261556|SMG1P7	2.28746	1.36e-43
ENSG00000205959|AC105345.1	2.28731	7.74e-11
ENSG00000214837|LINC01347	2.28662	3.03e-34
ENSG00000286989|AL691432.4	2.28448	2.43e-24
ENSG00000223509|AC135983.3	2.28207	1.07e-24
ENSG00000074966|TXK	2.28203	6.62e-05
ENSG00000279254|AC020604.1	2.28107	8.65e-06
ENSG00000249786|EAF1-AS1	2.28037	1.5e-07
ENSG00000161664|ASB16	2.27993	0.000293
ENSG00000233435|AGGF1P2	2.27925	1.26e-13
ENSG00000196912|ANKRD36B	2.27911	1.69e-35
ENSG00000183615|FAM167B	2.2779	0.000421
ENSG00000116819|TFAP2E	2.27785	1.27e-08
ENSG00000229089|ANKRD20A8P	2.27769	5.02e-15
ENSG00000239291|AC002558.1	2.27711	0.000707
ENSG00000136449|MYCBPAP	2.27562	1.52e-05
ENSG00000147059|SPIN2A	2.27511	2.31e-10
ENSG00000171931|FBXW10	2.27365	2.3e-05
ENSG00000125046|SSUH2	2.27351	8.56e-12
ENSG00000263120|AC004584.3	2.27268	0.00100462
ENSG00000204623|ZNRD1ASP	2.27069	6.2e-35
ENSG00000272140|AC022400.6	2.26989	1.59e-27
ENSG00000287616|AL357522.1	2.26625	3.91e-05
ENSG00000278985|AC092718.7	2.26433	2.57e-08
ENSG00000272223|AL136304.1	2.26283	0.000352
ENSG00000253636|AC022893.1	2.26264	3.21e-16
ENSG00000183856|IQGAP3	2.26263	7.76e-71
ENSG00000130518|IQCN	2.26173	1.56e-05
ENSG00000197140|ADAM32	2.26139	3.34e-10
ENSG00000183458|AC138932.1	2.26061	3.93e-57
ENSG00000070388|FGF22	2.26026	1.63e-10
ENSG00000279632|AP003108.4	2.25964	0.000246
ENSG00000221995|TIAF1	2.25893	9.44e-21
ENSG00000188234|AGAP4	2.25829	1.9e-63
ENSG00000286909|AC024560.4	2.25818	3.26e-14
ENSG00000135740|SLC9A5	2.25732	6.91e-49
ENSG00000268736|MTCO3P39	2.257	0.00125572
ENSG00000158528|PPP1R9A	2.25642	5.69e-32
ENSG00000100299|ARSA	2.25618	1.76e-41
ENSG00000279720|SOWAHCP2	2.25459	1.75e-10
ENSG00000149927|DOC2A	2.25339	5.26e-44
ENSG00000251143|AP002490.1	2.25274	2.25e-08
ENSG00000229739|PDC-AS1	2.25116	5.32e-13
ENSG00000248583|AC119751.3	2.25019	0.00034
ENSG00000143630|HCN3	2.25001	2.28e-45
ENSG00000267042|AC100793.2	2.24937	3.07e-09
ENSG00000213999|MEF2B	2.24842	2.2e-11
ENSG00000163126|ANKRD23	2.24784	1.07e-19
ENSG00000254694|AP001893.1	2.24718	1.67e-06
ENSG00000167711|SERPINF2	2.24646	0.00181854
ENSG00000172824|CES4A	2.246	0.000997
ENSG00000111886|GABRR2	2.24599	3.6e-15
ENSG00000142303|ADAMTS10	2.24245	6.95e-35
ENSG00000204869|IGFL4	2.24208	8.4e-11
ENSG00000250337|PURPL	2.24115	5.04e-33
ENSG00000260776|AC104758.2	2.2411	8.05e-09
ENSG00000140451|PIF1	2.24033	6.72e-63
ENSG00000180539|C9orf139	2.24004	4.49e-07
ENSG00000135473|PAN2	2.23976	2.55e-62
ENSG00000279058|AGAP14P	2.23975	7.15e-17
ENSG00000256006|AC084117.1	2.2396	0.00214966
ENSG00000232653|GOLGA8N	2.23809	1.21e-35
ENSG00000261476|AC009163.4	2.2373	0.00212637
ENSG00000275601|AC011330.2	2.23697	1.33e-07
ENSG00000182796|TMEM198B	2.23653	4.33e-52
ENSG00000269815|AC010463.3	2.23633	0.00214846
ENSG00000157343|ARMC12	2.23613	1.11e-06
ENSG00000260698|AL591848.3	2.23547	7.4e-05
ENSG00000273213|H3-2	2.23537	0.00297792
ENSG00000099957|P2RX6	2.2329	0.000508
ENSG00000236194|AC099811.1	2.23206	3.83e-06
ENSG00000179406|LINC00174	2.23183	1.54e-50
ENSG00000263862|LINC01543	2.23121	0.00225101
ENSG00000116032|GRIN3B	2.23114	5.72e-09
ENSG00000246451|AL049840.2	2.23088	0.00291322
ENSG00000205236|AC105052.1	2.23003	0.00360155
ENSG00000112599|GUCA1B	2.2298	6.96e-24
ENSG00000272420|AL513477.2	2.22925	0.000135
ENSG00000184206|GOLGA6L4	2.22887	1.04e-17
ENSG00000284820|AC068946.2	2.2288	2.69e-08
ENSG00000278570|NR2E3	2.22765	6.63e-05
ENSG00000259429|UBE2Q2P2	2.22758	7.13e-26
ENSG00000164556|FAM183BP	2.22731	2.56e-06
ENSG00000162482|AKR7A3	2.22685	1.64e-12
ENSG00000276997|AL513314.2	2.22684	1.78e-20
ENSG00000228376|GAS2L1P2	2.22359	8.11e-07
ENSG00000273284|AP001033.4	2.22135	1.07e-07
ENSG00000255197|AC090559.1	2.21875	0.00310341
ENSG00000199477|SNORA31	2.21836	0.00236903
ENSG00000273192|AL671710.1	2.21822	4.15e-10
ENSG00000272872|AP000525.1	2.21764	1.8e-34
ENSG00000185986|SDHAP3	2.21638	1.16e-43
ENSG00000224616|RTCA-AS1	2.21632	1.22e-30
ENSG00000285269|AL160269.1	2.21568	0.00310082
ENSG00000273448|AC006480.3	2.2146	7.41e-13
ENSG00000172771|EFCAB12	2.21454	8.97e-18
ENSG00000230590|FTX	2.21426	1.36e-28
ENSG00000215529|EFCAB8	2.2128	0.000986
ENSG00000257379|AC023509.1	2.21224	2.57e-05
ENSG00000116254|CHD5	2.21055	2.05e-23
ENSG00000267731|AC005332.2	2.2103	0.000141
ENSG00000244151|AC010973.2	2.20974	1.76e-25
ENSG00000226107|AC004383.1	2.20836	2.52e-08
ENSG00000248858|AC104211.1	2.20777	8.13e-05
ENSG00000142449|FBN3	2.20761	1.59e-16
ENSG00000265800|AC022211.4	2.20609	1.85e-05
ENSG00000287490|AC015818.9	2.20577	0.000262
ENSG00000157227|MMP14	2.20532	6.08e-30
ENSG00000215910|C1orf167	2.20404	1.61e-13
ENSG00000272375|AC026979.3	2.20324	0.000261
ENSG00000230373|GOLGA6L5P	2.20051	1.63e-41
ENSG00000285664|AL139317.5	2.19989	1.66e-08
ENSG00000279432|AC015799.1	2.1993	2.79e-05
ENSG00000184608|FAM167A-AS1	2.19911	0.00029
ENSG00000167701|GPT	2.19801	6.96e-05
ENSG00000178773|CPNE7	2.19799	3.82e-28
ENSG00000286460|AC006538.4	2.19771	1.96e-05
ENSG00000272103|AC026741.1	2.19705	6.29e-07
ENSG00000279608|AL353795.3	2.19576	0.00106524
ENSG00000113073|SLC4A9	2.1954	5.64e-06
ENSG00000208772|SNORD94	2.19485	0.00243488
ENSG00000249650|AC106772.1	2.19431	0.00021
ENSG00000235408|SNORA71B	2.19345	1.26e-11
ENSG00000125434|SLC25A35	2.19178	2.61e-49
ENSG00000169031|COL4A3	2.18975	9.39e-18
ENSG00000187682|ERAS	2.18925	0.00346024
ENSG00000014914|MTMR11	2.18924	5.05e-23
ENSG00000115556|PLCD4	2.18922	7.28e-06
ENSG00000132680|KHDC4	2.1885	4.76e-38
ENSG00000279838|AL356273.6	2.18839	2.06e-15
ENSG00000234062|AL390879.1	2.18534	9.92e-34
ENSG00000092929|UNC13D	2.1852	8.77e-09
ENSG00000177984|LCN15	2.18441	1.19e-13
ENSG00000069493|CLEC2D	2.1823	8.3e-13
ENSG00000167525|PROCA1	2.18143	6.7e-38
ENSG00000228038|VN1R51P	2.18108	9.47e-06
ENSG00000226942|IL9RP3	2.18056	1.76e-13
ENSG00000162931|TRIM17	2.17882	1.67e-20
ENSG00000286025|AC000095.3	2.17823	0.00044
ENSG00000285437|POLR2J3	2.17705	1.33e-40
ENSG00000279900|AP001767.4	2.17701	1.35e-07
ENSG00000224729|PCOLCE-AS1	2.17644	6.15e-09
ENSG00000274427|AC145423.2	2.17627	1.69e-06
ENSG00000258839|MC1R	2.1754	3.02e-54
ENSG00000137965|IFI44	2.1754	0.00781986
ENSG00000279594|AL049780.3	2.17325	0.00149846
ENSG00000204396|VWA7	2.17254	8.94e-06
ENSG00000212443|SNORA53	2.17252	0.00147412
ENSG00000223564|CYP4F32P	2.17085	1.72e-06
ENSG00000102287|GABRE	2.17064	0.00140789
ENSG00000062524|LTK	2.17021	1.42e-36
ENSG00000102901|CENPT	2.17014	7.49e-55
ENSG00000103168|TAF1C	2.16931	5.04e-61
ENSG00000276417|AC092111.2	2.16915	0.000199
ENSG00000170835|CEL	2.16752	3.24e-18
ENSG00000279041|AC102945.2	2.16254	5.31e-10
ENSG00000120471|TP53AIP1	2.16161	0.00032
ENSG00000163660|CCNL1	2.16156	2.73e-48
ENSG00000287868|AL355377.4	2.16155	0.00398372
ENSG00000250251|PKD1P6	2.16109	3.19e-57
ENSG00000265728|AP001099.1	2.16052	1.56e-05
ENSG00000284471|CR769775.2	2.16032	1.12e-12
ENSG00000283913|AL512662.2	2.15998	1.78e-08
ENSG00000196668|LINC00173	2.15964	4.66e-15
ENSG00000287110|AC112484.5	2.15852	1.35e-21
ENSG00000279456|AL353763.1	2.15758	7.77e-14
ENSG00000140254|DUOXA1	2.15593	0.00304379
ENSG00000197093|GAL3ST4	2.15437	6.89e-12
ENSG00000008226|DLEC1	2.15413	5.22e-06
ENSG00000232934|AL157786.1	2.15293	0.000136
ENSG00000286136|AC107071.1	2.15204	1.15e-09
ENSG00000114857|NKTR	2.15196	9.45e-39
ENSG00000281591|DBET	2.15136	7.27e-05
ENSG00000279373|AC027228.3	2.15056	0.00011
ENSG00000261668|AC093591.2	2.14962	0.00168844
ENSG00000203721|LINC00862	2.14948	1.1e-05
ENSG00000165810|BTNL9	2.14835	6.69e-36
ENSG00000273432|AC004951.4	2.14809	4.46e-10
ENSG00000262663|AC087222.1	2.14757	0.00304683
ENSG00000166432|ZMAT1	2.14608	1.45e-14
ENSG00000205746|AC126755.1	2.14559	2.1e-48
ENSG00000172476|RAB40A	2.14519	4.19e-11
ENSG00000005961|ITGA2B	2.14508	8.02e-37
ENSG00000228477|AL663070.2	2.14354	2.33e-05
ENSG00000127366|TAS2R5	2.14252	4.89e-16
ENSG00000232303|DFFBP1	2.14214	8.4e-12
ENSG00000275437|AL121832.3	2.1413	3.08e-27
ENSG00000174501|ANKRD36C	2.14086	2.47e-36
ENSG00000281909|HERC2P7	2.13878	0.00029
ENSG00000227740|LINC02803	2.13838	0.000182
ENSG00000125462|C1orf61	2.13826	1.54e-38
ENSG00000234537|AL354751.1	2.13821	0.00310129
ENSG00000259868|AL163952.1	2.1371	0.000771
ENSG00000143512|HHIPL2	2.13524	1.76e-13
ENSG00000197948|FCHSD1	2.13441	3.43e-56
ENSG00000280163|AC040160.2	2.13352	0.00202871
ENSG00000272438|AL645608.6	2.13274	5.97e-11
ENSG00000066923|STAG3	2.13273	3.22e-12
ENSG00000265393|AC084125.4	2.13076	8.6e-09
ENSG00000152292|SH2D6	2.13004	0.00159531
ENSG00000255717|SNHG1	2.12999	5.66e-52
ENSG00000273599|AL731571.1	2.12949	1.87e-09
ENSG00000171483|SSX6P	2.12906	0.00428502
ENSG00000132199|ENOSF1	2.12902	1.73e-46
ENSG00000151967|SCHIP1	2.1283	1.35e-07
ENSG00000213777|AC011487.1	2.1268	0.000787
ENSG00000186912|P2RY4	2.12661	0.000558
ENSG00000203801|LINC00222	2.12596	0.00324148
ENSG00000206120|EGFEM1P	2.12568	2.48e-14
ENSG00000280213|UCKL1-AS1	2.12519	0.000187
ENSG00000109063|MYH3	2.12509	4.38e-30
ENSG00000086159|AQP6	2.12347	1.37e-11
ENSG00000287721|AC061975.8	2.12335	1.4e-06
ENSG00000274333|CU633967.1	2.12334	2.62e-12
ENSG00000213145|CRIP1	2.12046	0.00354148
ENSG00000269469|AC010619.2	2.1197	0.00400919
ENSG00000131471|AOC3	2.11772	1.41e-32
ENSG00000287906|AC127526.5	2.11652	1.78e-05
ENSG00000241886|AC112496.1	2.11594	6.88e-05
ENSG00000286835|AL133477.1	2.11591	5.6e-19
ENSG00000008710|PKD1	2.11564	6.06e-50
ENSG00000259751|AC018868.2	2.11457	0.00179796
ENSG00000254681|PKD1P5	2.1139	6.04e-25
ENSG00000226332|AL354836.1	2.11224	1.39e-06
ENSG00000214694|ARHGEF33	2.11184	3.85e-08
ENSG00000279568|AC093525.9	2.11168	1.99e-07
ENSG00000249661|TNRC18P1	2.11103	1.52e-05
ENSG00000273374|AC069222.1	2.11026	8.51e-09
ENSG00000196337|CGB7	2.1094	0.000475
ENSG00000130827|PLXNA3	2.1086	4.91e-53
ENSG00000279208|CR381653.2	2.10806	3.36e-14
ENSG00000165028|NIPSNAP3B	2.10638	2.77e-21
ENSG00000100068|LRP5L	2.10614	3.22e-44
ENSG00000057468|MSH4	2.10587	1.06e-20
ENSG00000174827|PDZK1	2.10504	4.74e-06
ENSG00000280422|AC115284.2	2.10463	0.00308049
ENSG00000244055|AC007566.1	2.10392	1.36e-24
ENSG00000171121|KCNMB3	2.10368	2.07e-15
ENSG00000277778|PGM5P2	2.10163	0.000551
ENSG00000273507|AL354809.1	2.10126	0.00175581
ENSG00000274615|AC233968.1	2.10125	0.0110399
ENSG00000181323|SPEM1	2.10003	0.000203
ENSG00000274628|AL669942.1	2.09965	0.00113212
ENSG00000282977|PCBP2-OT1	2.09883	5.32e-08
ENSG00000267048|AC092143.3	2.09863	7.35e-06
ENSG00000004777|ARHGAP33	2.09731	7.57e-54
ENSG00000100031|GGT1	2.09701	1.94e-07
ENSG00000244879|GABPB1-AS1	2.09693	6.86e-27
ENSG00000244119|PDCL3P4	2.09682	8.95e-12
ENSG00000102385|DRP2	2.09675	1.02e-26
ENSG00000271833|AL445222.2	2.09536	1.43e-16
ENSG00000234719|NPIPB2	2.09525	2.09e-16
ENSG00000169231|THBS3	2.09501	6.28e-33
ENSG00000260565|ERVK13-1	2.09478	3.3e-33
ENSG00000183423|LRIT3	2.09444	8.34e-18
ENSG00000250900|AC008443.6	2.09413	0.00191334
ENSG00000220201|ZGLP1	2.09303	2.54e-18
ENSG00000240520|UOX	2.09192	9.75e-05
ENSG00000275854|AC084824.5	2.09168	8.67e-07
ENSG00000186367|MINAR2	2.09064	0.000241
ENSG00000279330|AJ003147.3	2.09042	0.00478144
ENSG00000232354|VIPR1-AS1	2.08944	0.00228887
ENSG00000271553|AC018638.7	2.08932	0.000131
ENSG00000161835|GRASP	2.08912	5.14e-26
ENSG00000272054|AC007390.1	2.08809	4.74e-12
ENSG00000259287|AC010809.1	2.08796	7.93e-07
ENSG00000276148|AC084824.6	2.08657	2.34e-05
ENSG00000203930|LINC00632	2.08655	1.21e-29
ENSG00000095917|TPSD1	2.08543	6.13e-06
ENSG00000271984|AL008726.1	2.08402	0.002193
ENSG00000279249|AC007614.1	2.08248	7.98e-07
ENSG00000137070|IL11RA	2.08047	1.24e-38
ENSG00000232611|AL683813.2	2.08004	4.56e-21
ENSG00000147162|OGT	2.07855	9.63e-44
ENSG00000225163|LINC00618	2.07814	1.27e-06
ENSG00000124215|CDH26	2.07711	5.61e-18
ENSG00000256274|TAS2R64P	2.07656	0.00178094
ENSG00000272954|AP000553.2	2.07635	6.5e-09
ENSG00000279672|AP006621.5	2.07617	1.98e-35
ENSG00000173137|ADCK5	2.07496	9.56e-41
ENSG00000233695|GAS6-AS1	2.07496	0.000323
ENSG00000116039|ATP6V1B1	2.07374	2.43e-13
ENSG00000261286|ATP2C2-AS1	2.07343	1.24e-13
ENSG00000279653|AC004678.2	2.0727	0.000718
ENSG00000134242|PTPN22	2.07259	0.00354109
ENSG00000139547|RDH16	2.07213	2.62e-07
ENSG00000273076|AL021707.7	2.0716	0.00519424
ENSG00000178623|GPR35	2.07149	1.09e-13
ENSG00000279613|AC124283.5	2.07111	1.87e-08
ENSG00000234617|SNRK-AS1	2.07102	7.18e-07
ENSG00000270589|AL158163.1	2.07002	0.000122
ENSG00000227827|AC138969.3	2.06973	3.97e-21
ENSG00000225756|DBH-AS1	2.06939	0.000596
ENSG00000270802|AC005776.1	2.06911	0.000505
ENSG00000147647|DPYS	2.06844	0.00171438
ENSG00000198590|C3orf35	2.06841	9.28e-11
ENSG00000233483|AC008105.2	2.06774	4.02e-06
ENSG00000177173|NAP1L4P1	2.06753	1.74e-06
ENSG00000214248|AC010336.1	2.06689	2.23e-19
ENSG00000228817|BACH1-IT2	2.06669	0.000346
ENSG00000089820|ARHGAP4	2.0665	3.96e-17
ENSG00000254338|MAFA-AS1	2.06637	9.16e-05
ENSG00000272037|AP002907.1	2.06552	0.000176
ENSG00000206530|CFAP44	2.06408	1.52e-28
ENSG00000280143|AP000892.4	2.06317	0.00169799
ENSG00000143387|CTSK	2.06297	1.2e-18
ENSG00000237596|AL138828.1	2.06296	0.00202462
ENSG00000136153|LMO7	2.06208	7.01e-37
ENSG00000160766|GBAP1	2.06163	6.89e-34
ENSG00000286861|AL049779.4	2.06123	1.97e-08
ENSG00000213131|YWHAZP4	2.06048	1.31e-05
ENSG00000267707|AC015961.2	2.05992	3.7e-07
ENSG00000124103|FAM209A	2.0597	0.00540491
ENSG00000214359|RPL18P10	2.05934	0.00249749
ENSG00000273055|AC005046.2	2.05845	1.35e-05
ENSG00000182308|DCAF4L1	2.05819	1.67e-19
ENSG00000254912|AC135983.4	2.05801	9.17e-09
ENSG00000213693|SEC14L1P1	2.05789	2.4e-10
ENSG00000143994|ABHD1	2.05741	2.46e-17
ENSG00000161647|MPP3	2.0567	9.03e-44
ENSG00000272909|AL122035.2	2.05654	8.43e-05
ENSG00000239542|RN7SL399P	2.05646	0.000336
ENSG00000269578|AC008764.7	2.05571	0.00242506
ENSG00000224185|SNX18P9	2.05563	0.000151
ENSG00000143184|XCL1	2.05488	9.43e-10
ENSG00000222009|BTBD19	2.05423	2.78e-06
ENSG00000280216|AL022326.2	2.05269	1.64e-07
ENSG00000286620|AC239860.3	2.05229	0.00460082
ENSG00000197261|C6orf141	2.05094	1.55e-18
ENSG00000167280|ENGASE	2.05073	4.37e-55
ENSG00000262652|AC124283.3	2.0501	0.000605
ENSG00000212123|PRR22	2.05008	8.96e-32
ENSG00000206838|SNORA5A	2.04896	0.00185517
ENSG00000005243|COPZ2	2.04896	2.27e-05
ENSG00000234936|AC010883.1	2.04814	1.21e-08
ENSG00000103832|GOLGA8UP	2.04712	4.42e-08
ENSG00000232855|AF165147.1	2.04709	0.000855
ENSG00000251485|AC068134.3	2.04695	6.69e-08
ENSG00000268350|FAM156A	2.04639	4.91e-19
ENSG00000184988|TMEM106A	2.04521	0.00450654
ENSG00000285791|AC009879.3	2.04409	3.44e-07
ENSG00000159433|STARD9	2.04316	1.16e-35
ENSG00000180089|TMEM86B	2.04142	6.33e-20
ENSG00000175267|VWA3A	2.04125	5.86e-05
ENSG00000286337|AC025370.2	2.04097	0.0046549
ENSG00000198932|GPRASP1	2.04047	5.28e-18
ENSG00000188761|BCL2L15	2.04013	1.74e-10
ENSG00000274918|AC116447.1	2.03858	1.45e-05
ENSG00000268287|AC008687.3	2.03817	0.00284007
ENSG00000249855|EEF1A1P19	2.03788	2.9e-12
ENSG00000260105|AOC4P	2.03757	0.00021
ENSG00000282855|AC093591.3	2.03656	5.26e-05
ENSG00000186510|CLCNKA	2.03331	0.00294376
ENSG00000271200|AC099791.2	2.03233	1.94e-06
ENSG00000268108|AC008687.2	2.03126	0.0029659
ENSG00000254689|LINC02235	2.03125	0.00516429
ENSG00000169962|TAS1R3	2.02917	0.0013656
ENSG00000262223|AC110285.1	2.02853	4.16e-07
ENSG00000286733|AC090164.5	2.02835	9.25e-30
ENSG00000234771|SLC25A25-AS1	2.02683	1.61e-29
ENSG00000114841|DNAH1	2.02615	3.09e-44
ENSG00000229036|VDAC1P8	2.0249	3.36e-08
ENSG00000259422|AC091100.1	2.02435	0.00297567
ENSG00000259529|AL136295.5	2.0243	1.38e-23
ENSG00000249931|GOLGA8K	2.02347	8.73e-13
ENSG00000274214|AP005212.2	2.02315	1.92e-05
ENSG00000261879|AC087500.1	2.02221	7.72e-24
ENSG00000154252|GAL3ST2	2.02133	5.79e-07
ENSG00000237624|OXCT2P1	2.02117	0.0071782
ENSG00000114735|HEMK1	2.0204	4.19e-46
ENSG00000242802|AP5Z1	2.02039	4.08e-37
ENSG00000105550|FGF21	2.02021	0.00632703
ENSG00000117425|PTCH2	2.01967	2.36e-23
ENSG00000074660|SCARF1	2.01965	1.88e-06
ENSG00000167978|SRRM2	2.01898	9.25e-44
ENSG00000124334|IL9R	2.01865	1.22e-16
ENSG00000223837|AL645941.1	2.01773	2.84e-06
ENSG00000286501|AC018545.1	2.01673	0.00513739
ENSG00000286205|AC139887.5	2.01636	0.000655
ENSG00000230551|AC021078.1	2.01624	1.07e-21
ENSG00000272356|AL080317.2	2.01616	4.3e-11
ENSG00000162148|PPP1R32	2.01589	7.58e-16
ENSG00000167874|TMEM88	2.01539	6.54e-06
ENSG00000111644|ACRBP	2.01475	0.000138
ENSG00000039650|PNKP	2.01362	2.06e-49
ENSG00000261371|PECAM1	2.01317	0.00756814
ENSG00000234814|SVIL2P	2.01296	0.00054
ENSG00000272645|GTF2IP20	2.01295	2.34e-41
ENSG00000265386|RN7SL219P	2.0114	0.000666
ENSG00000254860|TMEM9B-AS1	2.0099	2.56e-29
ENSG00000106404|CLDN15	2.00971	2.96e-41
ENSG00000237491|LINC01409	2.00832	6.49e-22
ENSG00000232433|GXYLT1P3	2.00689	0.00303578
ENSG00000183401|CCDC159	2.00652	8.3e-20
ENSG00000226668|AL136981.1	2.00537	1.12e-06
ENSG00000175309|PHYKPL	2.00477	3.76e-42
ENSG00000127578|WFIKKN1	2.00449	2.15e-17
ENSG00000185946|RNPC3	2.00444	6.04e-32
ENSG00000279573|AC134407.2	2.00383	5.73e-11
ENSG00000261488|TBILA	2.00285	5.28e-16
ENSG00000110888|CAPRIN2	2.00205	1.32e-33
ENSG00000272379|AL008729.2	2.00204	7.37e-07
ENSG00000275413|AC002553.2	2.00155	0.00154766
ENSG00000278931|CR381670.1	2.00143	1.62e-19
ENSG00000286707|AC010896.1	1.99898	0.00271119
ENSG00000163806|SPDYA	1.99892	6.33e-06
ENSG00000213930|GALT	1.99888	3.49e-39
ENSG00000142233|NTN5	1.99868	1.57e-07
ENSG00000259326|AC116158.1	1.99791	8.37e-07
ENSG00000274251|AP003419.2	1.99761	0.00141224
ENSG00000161270|NPHS1	1.99728	0.00503189
ENSG00000250645|AC010442.3	1.99543	2.92e-05
ENSG00000260648|AC020658.3	1.9949	0.00282435
ENSG00000228393|LINC01004	1.9941	4.42e-08
ENSG00000235875|ARHGEF7-AS2	1.99395	0.000146
ENSG00000168334|XIRP1	1.99363	0.00428332
ENSG00000284634|AC092821.4	1.99278	3.02e-15
ENSG00000021488|SLC7A9	1.99236	0.00473631
ENSG00000235081|AC245052.3	1.99107	0.000571
ENSG00000249715|FER1L5	1.99049	9.58e-05
ENSG00000257489|AC010203.1	1.99006	1.56e-16
ENSG00000135722|FBXL8	1.98855	1.54e-32
ENSG00000260306|AC092375.2	1.98516	8.58e-09
ENSG00000279320|AC069528.2	1.98481	0.00061
ENSG00000204311|PJVK	1.98478	4.34e-22
ENSG00000270813|NANOGNBP3	1.98477	0.000131
ENSG00000258365|AC073655.2	1.9831	3.24e-14
ENSG00000250506|CDK3	1.98265	0.00278079
ENSG00000229719|MIR194-2HG	1.98081	2.47e-05
ENSG00000143434|SEMA6C	1.98036	3.33e-43
ENSG00000284642|AL139424.2	1.97956	1.15e-10
ENSG00000250569|NTAN1P2	1.97828	0.00106301
ENSG00000212464|SNORA12	1.97782	0.00396616
ENSG00000013573|DDX11	1.97775	2.35e-51
ENSG00000238057|ZEB2-AS1	1.97568	0.00137884
ENSG00000280571|AC006059.2	1.97442	8.9e-05
ENSG00000270580|AC139256.3	1.97379	4.6e-25
ENSG00000272333|KMT2B	1.97352	4.26e-44
ENSG00000261114|AC012181.1	1.97337	5.37e-07
ENSG00000128482|RNF112	1.97264	2.7e-06
ENSG00000286817|AC105339.6	1.97199	3.65e-08
ENSG00000189045|ANKDD1B	1.9704	0.000271
ENSG00000280038|DNM1P41	1.97035	1.49e-11
ENSG00000133624|ZNF767P	1.97024	4.37e-39
ENSG00000105737|GRIK5	1.96912	5.15e-26
ENSG00000167807|AC011511.1	1.96904	3.8e-15
ENSG00000228444|AL137244.1	1.96795	2.56e-06
ENSG00000270115|AL513327.2	1.96704	0.00248255
ENSG00000280287|AC131212.3	1.96667	2.04e-23
ENSG00000284959|AC007262.2	1.96624	6.97e-05
ENSG00000280604|AJ239328.1	1.96562	1.78e-10
ENSG00000185271|KLHL33	1.96504	0.0010472
ENSG00000275223|AL121906.2	1.96454	3.51e-10
ENSG00000179397|CATSPERE	1.96406	6.8e-15
ENSG00000228544|CCDC183-AS1	1.96382	1.12e-25
ENSG00000251429|AIDAP2	1.96349	2.13e-06
ENSG00000250081|AC025176.1	1.96275	9.14e-05
ENSG00000235481|UBE2R2-AS1	1.96244	0.0017835
ENSG00000108785|HSD17B1P1	1.96239	0.0024625
ENSG00000212743|LINC02656	1.96208	0.000888
ENSG00000267322|SNHG22	1.962	7.24e-06
ENSG00000275401|AL391095.4	1.96068	5.2e-06
ENSG00000286905|AC108488.2	1.95974	3.4e-18
ENSG00000105996|HOXA2	1.95944	1.77e-28
ENSG00000198556|ZNF789	1.95871	3.63e-30
ENSG00000285280|AL390957.1	1.95841	0.00171577
ENSG00000261019|AC010132.4	1.95809	0.00150013
ENSG00000189167|ZAR1L	1.95783	0.00213189
ENSG00000261462|AC004023.1	1.95772	2.6e-05
ENSG00000214900|LINC01588	1.95759	3.45e-12
ENSG00000248445|SEMA6A-AS1	1.95628	8.28e-05
ENSG00000115607|IL18RAP	1.95534	0.0022451
ENSG00000105219|CNTD2	1.9539	0.000212
ENSG00000218073|AL021407.3	1.95326	0.00024
ENSG00000204706|MAMDC2-AS1	1.9523	0.000765
ENSG00000255104|AC005324.4	1.95181	0.000764
ENSG00000235316|DUSP8P5	1.95178	4.39e-24
ENSG00000268279|AC090004.1	1.95135	0.00438759
ENSG00000272195|AL356512.1	1.9501	1.53e-14
ENSG00000100033|PRODH	1.94982	1.74e-21
ENSG00000231728|TMSB15B-AS1	1.94974	8.36e-16
ENSG00000255449|AP002812.5	1.94959	0.00073
ENSG00000283235|AC139493.2	1.94954	3.21e-06
ENSG00000249961|TERB1	1.94909	0.00615619
ENSG00000261971|MMP25-AS1	1.94855	9.9e-48
ENSG00000138615|CILP	1.94797	0.00317972
ENSG00000188599|NPIPP1	1.94795	7.1e-34
ENSG00000278590|RN7SL113P	1.94693	0.000432
ENSG00000261616|AC036108.3	1.94671	0.0040522
ENSG00000006025|OSBPL7	1.94626	3.2e-34
ENSG00000180245|RRH	1.94597	3.54e-14
ENSG00000232656|IDI2-AS1	1.94412	2.4e-08
ENSG00000277687|AL139407.1	1.94284	7.94e-09
ENSG00000196296|ATP2A1	1.94211	2.37e-23
ENSG00000159708|LRRC36	1.94113	1.66e-08
ENSG00000149926|TLCD3B	1.94037	1.92e-17
ENSG00000230148|HOXB-AS1	1.94007	8.37e-14
ENSG00000269091|AC010624.3	1.93978	0.00249681
ENSG00000232587|EEF1A1P3	1.93974	0.00269214
ENSG00000249493|ANKRD20A18P	1.93908	0.0036989
ENSG00000227179|PGBP	1.9388	0.00210445
ENSG00000261581|HERC2P11	1.93704	0.00915556
ENSG00000187642|PERM1	1.93615	0.000453
ENSG00000245149|RNF139-AS1	1.93551	8.7e-20
ENSG00000130997|POLN	1.93509	5.37e-30
ENSG00000183793|NPIPA5	1.935	2.37e-11
ENSG00000277728|AC097641.2	1.93359	5.14e-06
ENSG00000273343|AC007663.4	1.93344	2.74e-12
ENSG00000288597|AC234782.4	1.93282	0.000238
ENSG00000179832|MROH1	1.93152	1.46e-35
ENSG00000250608|AC010210.1	1.93114	3.91e-10
ENSG00000248751|AC004997.1	1.9303	0.00605829
ENSG00000236529|AC093582.1	1.9299	2.66e-07
ENSG00000278920|AC005005.4	1.92988	0.000234
ENSG00000272942|AL022324.3	1.92951	2.61e-17
ENSG00000163141|BNIPL	1.9294	2.46e-14
ENSG00000205583|STAG3L1	1.92863	5.63e-26
ENSG00000103253|HAGHL	1.92765	2.09e-28
ENSG00000144214|LYG1	1.92609	5.62e-20
ENSG00000126016|AMOT	1.92547	3.94e-24
ENSG00000254665|AC091053.1	1.92529	0.000255
ENSG00000259158|ADAM20P1	1.92412	0.000492
ENSG00000259845|HERC2P10	1.92379	4.08e-09
ENSG00000260796|AC145285.3	1.92328	0.00740868
ENSG00000198625|MDM4	1.92302	1.03e-32
ENSG00000113119|TMCO6	1.92264	1.93e-31
ENSG00000250075|AC104806.2	1.92237	8.95e-05
ENSG00000287870|AC093433.2	1.92219	2.85e-05
ENSG00000158805|ZNF276	1.9221	3.59e-33
ENSG00000268521|VN1R83P	1.92205	9.21e-06
ENSG00000259172|AC023024.1	1.92134	8.91e-13
ENSG00000108352|RAPGEFL1	1.92058	9.91e-33
ENSG00000131400|NAPSA	1.91977	9.64e-17
ENSG00000180264|ADGRD2	1.91785	3.09e-06
ENSG00000259349|AC011921.1	1.91763	4.77e-08
ENSG00000279342|AP000866.6	1.91727	3.75e-18
ENSG00000226174|TEX22	1.91692	9.75e-15
ENSG00000260563|AC132872.1	1.91691	6.49e-22
ENSG00000175564|UCP3	1.91688	7.14e-14
ENSG00000279022|AL359715.4	1.9168	0.000588
ENSG00000257681|AC025265.1	1.91551	3.29e-16
ENSG00000279511|AL356274.2	1.91477	1.02e-08
ENSG00000269463|AP001160.4	1.91394	0.00717558
ENSG00000188282|RUFY4	1.91339	0.00147295
ENSG00000105270|CLIP3	1.91306	2.15e-12
ENSG00000100024|UPB1	1.91254	0.00206819
ENSG00000280057|AL022069.2	1.91188	8.61e-08
ENSG00000233937|AC008443.1	1.91159	2.17e-33
ENSG00000261003|AL008628.1	1.91149	0.0012178
ENSG00000280128|AL662795.2	1.91121	2.79e-23
ENSG00000066279|ASPM	1.91089	7.47e-26
ENSG00000230869|AGAP10P	1.91045	1.12e-25
ENSG00000172350|ABCG4	1.91033	6.06e-27
ENSG00000164406|LEAP2	1.90837	1.34e-13
ENSG00000272498|AC090948.2	1.90834	3.25e-05
ENSG00000107186|MPDZ	1.90819	9.61e-34
ENSG00000175356|SCUBE2	1.90644	5.56e-07
ENSG00000275106|AC025594.2	1.90613	5.07e-05
ENSG00000185864|NPIPB4	1.90519	3.89e-21
ENSG00000167880|EVPL	1.90462	0.00675439
ENSG00000261143|ADAMTS7P3	1.90433	0.00250236
ENSG00000248746|ACTN3	1.90373	0.00894376
ENSG00000133466|C1QTNF6	1.90357	3.21e-34
ENSG00000135596|MICAL1	1.90316	7.49e-41
ENSG00000128253|RFPL2	1.90284	1.29e-11
ENSG00000270147|AC068620.2	1.90186	0.00419197
ENSG00000108797|CNTNAP1	1.90127	2.5e-28
ENSG00000225345|SNX18P3	1.90094	3.08e-21
ENSG00000110237|ARHGEF17	1.9008	2.77e-25
ENSG00000234219|CDCA4P4	1.90077	0.00929777
ENSG00000106976|DNM1	1.90049	4.94e-38
ENSG00000129749|CHRNA10	1.90034	7.82e-14
ENSG00000273142|LINC02604	1.89981	5.15e-31
ENSG00000168676|KCTD19	1.8993	3.58e-21
ENSG00000271344|AC018638.6	1.89916	0.000309
ENSG00000284772|AC011330.3	1.89835	0.00742586
ENSG00000232850|AL590708.1	1.89828	4.7e-05
ENSG00000251221|LINC01337	1.89786	8.89e-06
ENSG00000248015|AC005329.1	1.89561	9.46e-29
ENSG00000236047|RPL13AP12	1.89548	0.00298796
ENSG00000260693|AC026150.2	1.89416	4.96e-07
ENSG00000261829|AC009407.1	1.89396	0.00488329
ENSG00000230847|OCLNP1	1.89378	5.96e-06
ENSG00000268204|AC008763.1	1.89327	4.13e-06
ENSG00000158865|SLC5A11	1.89108	8.82e-09
ENSG00000143382|ADAMTSL4	1.89057	2.6e-19
ENSG00000257513|NPIPB1P	1.89047	0.00674526
ENSG00000128298|BAIAP2L2	1.89035	2.11e-06
ENSG00000259462|CPEB1-AS1	1.89001	8.24e-06
ENSG00000185829|ARL17A	1.88927	6.61e-27
ENSG00000104936|DMPK	1.88835	4.41e-39
ENSG00000215022|AL008729.1	1.88808	1.65e-13
ENSG00000164050|PLXNB1	1.88805	4.12e-41
ENSG00000156413|FUT6	1.88726	0.0101025
ENSG00000176884|GRIN1	1.8866	2.74e-14
ENSG00000073067|CYP2W1	1.88615	0.00604065
ENSG00000165841|CYP2C19	1.88477	0.00336334
ENSG00000117480|FAAH	1.88468	1.13e-20
ENSG00000163462|TRIM46	1.88261	6.79e-32
ENSG00000270605|AL353622.1	1.88202	2.11e-26
ENSG00000204428|LY6G5C	1.882	7.81e-09
ENSG00000162669|HFM1	1.88084	7.71e-19
ENSG00000284976|BX255925.3	1.88079	4.28e-38
ENSG00000250571|GLI4	1.87943	3.88e-35
ENSG00000273759|AL117379.1	1.87643	4.02e-08
ENSG00000140506|LMAN1L	1.87574	0.00571369
ENSG00000068976|PYGM	1.87443	2.71e-11
ENSG00000166183|ASPG	1.87438	0.000918
ENSG00000233080|LINC01399	1.87435	0.000198
ENSG00000232903|LINC01166	1.87414	9.9e-07
ENSG00000229156|CR769776.2	1.87353	0.00177917
ENSG00000091128|LAMB4	1.87341	0.00199694
ENSG00000286118|AC234031.1	1.87297	0.000646
ENSG00000171786|NHLH1	1.87243	3.48e-09
ENSG00000179954|SSC5D	1.87187	1.05e-05
ENSG00000272754|AL133245.1	1.87127	0.00230377
ENSG00000140939|NOL3	1.87013	2.43e-36
ENSG00000206127|GOLGA8O	1.86884	2.95e-23
ENSG00000236711|SMAD9-IT1	1.86851	0.00231223
ENSG00000101306|MYLK2	1.86825	3.47e-09
ENSG00000173991|TCAP	1.86821	1.73e-06
ENSG00000237522|NONOP2	1.86749	4.52e-06
ENSG00000169660|HEXD	1.867	1.05e-40
ENSG00000147606|SLC26A7	1.86491	4.89e-07
ENSG00000251056|ANKRD20A17P	1.86467	3.03e-06
ENSG00000203799|CCDC162P	1.8638	2.54e-29
ENSG00000231646|FSIP2-AS1	1.86306	0.0008
ENSG00000160957|RECQL4	1.86083	3.72e-38
ENSG00000280043|AC118282.4	1.86067	0.000623
ENSG00000277561|GOLGA8IP	1.86059	1.18e-14
ENSG00000114626|ABTB1	1.86016	1.55e-24
ENSG00000280353|AC011466.4	1.85991	9.52e-11
ENSG00000244218|RN7SL81P	1.85907	0.00196181
ENSG00000240288|GHRLOS	1.85888	2.97e-17
ENSG00000259993|AC135731.1	1.85748	8.75e-05
ENSG00000261054|AC036108.2	1.85692	4.83e-08
ENSG00000241288|LINC02614	1.85626	6.97e-15
ENSG00000256943|AC148477.3	1.85557	1.37e-19
ENSG00000170209|ANKK1	1.85552	0.00333175
ENSG00000243445|AC106820.1	1.8554	0.000314
ENSG00000128000|ZNF780B	1.8551	1.24e-17
ENSG00000238082|AC009948.1	1.85415	0.000354
ENSG00000183837|PNMA3	1.85403	0.00315103
ENSG00000155749|FLACC1	1.85375	1.38e-05
ENSG00000275180|AC048341.2	1.85342	4.58e-09
ENSG00000240583|AQP1	1.85238	5.81e-10
ENSG00000279265|AC000123.2	1.85193	4.79e-11
ENSG00000279667|AL603839.4	1.85162	1.64e-05
ENSG00000272030|AL162258.2	1.85044	3.17e-19
ENSG00000164430|CGAS	1.85032	0.000578
ENSG00000133460|SLC2A11	1.84948	1.36e-26
ENSG00000136895|GARNL3	1.84938	1.08e-31
ENSG00000154099|DNAAF1	1.84876	1.09e-10
ENSG00000229222|KRT18P4	1.84818	0.000262
ENSG00000229512|AC068580.1	1.84804	0.0038104
ENSG00000171790|SLFNL1	1.84712	0.00862157
ENSG00000196584|XRCC2	1.84559	1.35e-23
ENSG00000270804|AC010326.4	1.845	2.52e-20
ENSG00000082196|C1QTNF3	1.84449	2.93e-08
ENSG00000165555|NOXRED1	1.8441	4.11e-09
ENSG00000088538|DOCK3	1.84217	9.46e-45
ENSG00000219355|RPL31P52	1.84027	0.0117907
ENSG00000276968|AL158196.1	1.84016	0.000635
ENSG00000235613|NSRP1P1	1.83923	0.0115954
ENSG00000108405|P2RX1	1.8391	0.00319186
ENSG00000278558|TMEM191B	1.83864	4.31e-12
ENSG00000162913|OBSCN-AS1	1.83859	1.04e-18
ENSG00000141258|SGSM2	1.83818	1.25e-47
ENSG00000147813|NAPRT	1.83776	6.3e-32
ENSG00000167604|NFKBID	1.83766	7.73e-29
ENSG00000261758|AC117382.2	1.83621	4.41e-05
ENSG00000111215|PRR4	1.83568	0.00741553
ENSG00000162461|SLC25A34	1.83451	1.53e-08
ENSG00000153157|SYCP2L	1.83111	5.34e-22
ENSG00000215912|TTC34	1.82742	1.2e-15
ENSG00000151914|DST	1.82732	1.39e-28
ENSG00000276603|AL109614.1	1.82642	0.000149
ENSG00000099994|SUSD2	1.82559	2.63e-10
ENSG00000223599|AL513523.3	1.82517	0.002861
ENSG00000259921|AC022819.1	1.8244	0.000234
ENSG00000224097|AC021148.1	1.82416	0.0007
ENSG00000286252|FP671120.12	1.82372	0.011918
ENSG00000171962|DRC3	1.82342	1.06e-14
ENSG00000182632|CCNYL2	1.82277	2.11e-08
ENSG00000265417|AP005119.2	1.82133	1.92e-05
ENSG00000245261|AL133375.1	1.82091	1.68e-08
ENSG00000248791|AC010627.1	1.81974	0.000363
ENSG00000277103|AL445670.1	1.81969	9.09e-10
ENSG00000212371|AF111168.1	1.81945	0.0101626
ENSG00000233024|NPIPA9	1.81941	1.17e-17
ENSG00000167494|NOS2P2	1.81918	0.0132271
ENSG00000263069|RNF213-AS1	1.819	2.87e-18
ENSG00000146215|CRIP3	1.81895	4.39e-24
ENSG00000253931|AC105118.1	1.81863	0.00614415
ENSG00000213462|ERV3-1	1.8182	1.26e-25
ENSG00000229677|AC018644.1	1.81799	0.00656239
ENSG00000146067|FAM193B	1.81722	9.18e-45
ENSG00000198892|SHISA4	1.8168	8.1e-15
ENSG00000186648|CARMIL3	1.81626	4.54e-23
ENSG00000152117|SMPD4BP	1.81562	2.48e-47
ENSG00000270135|AC078795.3	1.81334	0.0013366
ENSG00000280157|AL359510.2	1.81273	4.06e-07
ENSG00000287535|AC009630.4	1.81233	2.26e-06
ENSG00000144045|DQX1	1.81136	5.12e-06
ENSG00000215908|CROCCP2	1.81129	6.85e-34
ENSG00000182484|WASH6P	1.81077	2.31e-35
ENSG00000114859|CLCN2	1.80945	2.53e-26
ENSG00000176593|AC008969.1	1.8092	6.06e-14
ENSG00000261739|GOLGA8S	1.80889	2.54e-10
ENSG00000269318|AC007292.2	1.80814	0.00137371
ENSG00000260038|AC009090.1	1.80686	0.00498094
ENSG00000231177|LINC00852	1.80668	2.26e-13
ENSG00000261433|AC002347.1	1.80599	0.00383913
ENSG00000163131|CTSS	1.80372	0.000262
ENSG00000214456|PLIN5	1.80346	2.71e-15
ENSG00000248794|AC026436.1	1.80314	0.00227835
ENSG00000131797|CLUHP3	1.80311	1.38e-33
ENSG00000276166|AC092118.2	1.8029	5.62e-05
ENSG00000260293|AC106820.4	1.80281	2.77e-11
ENSG00000253392|AC119403.1	1.80281	6.39e-11
ENSG00000279198|AC008894.3	1.80219	3.42e-15
ENSG00000143429|LSP1P4	1.80175	3.15e-11
ENSG00000155026|RSPH10B	1.80147	0.000112
ENSG00000137558|PI15	1.80018	1.27e-14
ENSG00000174844|DNAH12	1.79829	0.000983
ENSG00000269220|LINC00528	1.79753	0.00315344
ENSG00000107281|NPDC1	1.79385	1.5e-41
ENSG00000273186|AL359091.4	1.7935	1.55e-08
ENSG00000177483|RBM44	1.79338	9.49e-09
ENSG00000268836|Z69706.1	1.79276	6.09e-07
ENSG00000108242|CYP2C18	1.79178	0.00150541
ENSG00000232486|AL592437.2	1.79107	0.00681108
ENSG00000184560|SPEM2	1.79082	0.000909
ENSG00000262075|AC174065.1	1.7908	0.000202
ENSG00000253854|AC010834.3	1.7908	0.0015863
ENSG00000149781|FERMT3	1.79078	4.31e-09
ENSG00000287377|AC090948.4	1.79035	0.00207803
ENSG00000278202|AC243919.2	1.79008	1.71e-12
ENSG00000285733|AL031315.1	1.78858	3.12e-07
ENSG00000269910|AL049840.4	1.78795	0.000184
ENSG00000196074|SYCP2	1.78717	1.9e-15
ENSG00000273230|AC102953.2	1.78597	1.4e-15
ENSG00000132424|PNISR	1.78594	1.54e-27
ENSG00000144026|ZNF514	1.78524	9.25e-30
ENSG00000118557|PMFBP1	1.78391	1.01e-15
ENSG00000181016|LSMEM1	1.78391	2.13e-14
ENSG00000246859|STARD4-AS1	1.78193	5.47e-06
ENSG00000240463|RPS19P3	1.78189	0.000346
ENSG00000271971|AC120053.1	1.77965	2.86e-08
ENSG00000271078|AC139426.3	1.77929	0.00365677
ENSG00000280067|AC023818.1	1.77919	0.000116
ENSG00000278876|AC145207.9	1.77616	9e-07
ENSG00000176945|MUC20	1.77568	1.84e-07
[truncated: 13,621 more rows]

## Sheet: IFN_Con_Nucl_v_Cyto 
mRNA species enriched in the Nucleus or Cytoplasm by GFP control (+IFN)
GENE_ID	LOG2FC	p_value(Adjusted)
ENSG00000253861|SLC2A3P1	24.9357	2.29e-19
ENSG00000282416|AC092299.1	24.7293	2.69e-22
ENSG00000214940|NPIPA8	23.3013	2.43e-28
ENSG00000260772|AC012321.1	22.3947	7.4e-30
ENSG00000203852|H3C15	20.2733	1.82e-07
ENSG00000278233|RNA5-8SN2	19.545	3.67e-09
ENSG00000267368|UPK3BL1	12.4526	2.9e-11
ENSG00000278996|FP671120.5	12.2832	5.02e-24
ENSG00000282339|AC010507.2	10.1268	1.34e-09
ENSG00000214967|NPIPA7	8.74814	7.04e-16
ENSG00000224389|C4B	6.12208	2.21e-10
ENSG00000269693|AC010422.6	6.02921	2.27e-05
ENSG00000236017|ASMTL-AS1	5.61928	1.09e-69
ENSG00000270641|TSIX	5.48072	6.11e-46
ENSG00000229807|XIST	5.36466	7.21e-169
ENSG00000287515|AL929602.1	5.08149	2.12e-07
ENSG00000228727|SAPCD1	5.07396	4.48e-27
ENSG00000285851|AL359762.3	4.93797	2.21e-09
ENSG00000135502|SLC26A10	4.93602	3.09e-72
ENSG00000262304|AC027796.3	4.86548	5.52e-08
ENSG00000181085|MAPK15	4.84204	1.78e-112
ENSG00000279400|AC008957.3	4.83172	2.34e-31
ENSG00000179698|WDR97	4.76053	3e-38
ENSG00000267632|AC067852.3	4.67674	9.47e-23
ENSG00000170160|CCDC144A	4.67661	1.08e-22
ENSG00000184925|LCN12	4.67134	2.52e-15
ENSG00000215440|NPEPL1	4.64389	2.73e-93
ENSG00000186715|MST1L	4.62295	1.17e-16
ENSG00000103269|RHBDL1	4.59842	1.15e-84
ENSG00000151006|PRSS53	4.5719	2.51e-103
ENSG00000132207|SLX1A	4.56555	5.93e-35
ENSG00000271698|AC233992.2	4.54605	4.56e-13
ENSG00000114270|COL7A1	4.54103	4.85e-126
ENSG00000269821|KCNQ1OT1	4.53775	7.91e-105
ENSG00000233327|USP32P2	4.51228	2.09e-08
ENSG00000254815|LMNTD2-AS1	4.50847	8.45e-65
ENSG00000267096|AC008735.1	4.49722	2.08e-09
ENSG00000260793|AC003102.1	4.48997	1.99e-72
ENSG00000278041|AL133325.3	4.42703	2.54e-154
ENSG00000232931|LINC00342	4.42528	3.7e-113
ENSG00000142102|PGGHG	4.41673	7.1e-157
ENSG00000274422|AC245060.5	4.41017	2.88e-56
ENSG00000145020|AMT	4.39537	1.36e-26
ENSG00000261123|AC009065.6	4.38024	4e-08
ENSG00000285730|Z94721.3	4.37468	7.01e-32
ENSG00000224975|INE1	4.33374	3.01e-53
ENSG00000261587|TMEM249	4.33206	4.4e-19
ENSG00000274383|AC103691.1	4.30858	4.42e-17
ENSG00000235703|LINC00894	4.30319	3.35e-71
ENSG00000262691|AC040160.1	4.28231	1.85e-45
ENSG00000275549|STPG3-AS1	4.27309	2.54e-34
ENSG00000242294|STAG3L5P	4.27265	7.88e-126
ENSG00000231793|DOC2GP	4.26147	1.3e-08
ENSG00000244332|AL138759.1	4.24807	7.01e-08
ENSG00000155428|TRIM74	4.24804	2.07e-10
ENSG00000236871|LINC00106	4.24498	7.39e-26
ENSG00000253230|LINC00599	4.23827	5.52e-15
ENSG00000273734|AC005258.1	4.22393	4.62e-06
ENSG00000263968|RN7SL381P	4.19084	1.04e-07
ENSG00000286067|AC004263.2	4.18158	1.09e-09
ENSG00000270060|AC090589.3	4.1794	1.93e-17
ENSG00000205918|PDPK2P	4.16469	1.23e-13
ENSG00000274628|AL669942.1	4.15948	1.07e-09
ENSG00000283709|FAM238C	4.15529	7.95e-50
ENSG00000121716|PILRB	4.14036	6.56e-56
ENSG00000288473|AL669830.2	4.12226	1.48e-30
ENSG00000224066|AL049795.1	4.10262	1.93e-34
ENSG00000237940|LINC01238	4.09365	2.28e-14
ENSG00000241769|LINC00893	4.08636	1.6e-48
ENSG00000258559|AC005519.1	4.08438	2.9e-45
ENSG00000186301|MST1P2	4.08338	1.69e-31
ENSG00000205307|SAP25	4.06179	3.08e-07
ENSG00000026036|RTEL1-TNFRSF6B	4.06092	7.43e-118
ENSG00000262877|AC110285.2	4.04362	6.46e-79
ENSG00000266918|AC091132.3	4.03462	7.81e-51
ENSG00000270069|MIR222HG	4.03331	3.95e-82
ENSG00000251667|BRCC3P1	4.03218	6.21e-22
ENSG00000279283|AC131009.4	4.01585	7.27e-08
ENSG00000180113|TDRD6	4.00219	8.17e-30
ENSG00000205702|CYP2D7	3.99393	1.43e-56
ENSG00000279066|HEXD-IT1	3.98918	1.77e-15
ENSG00000102878|HSF4	3.98139	1.24e-115
ENSG00000267474|AC008569.2	3.97098	5.49e-07
ENSG00000265690|AC074143.1	3.97028	9.82e-83
ENSG00000264112|AC015813.1	3.9609	1.84e-136
ENSG00000254363|AC011379.2	3.95603	2.87e-11
ENSG00000226450|CYP2D8P	3.94436	7.36e-09
ENSG00000264290|AC104564.3	3.94218	1.23e-07
ENSG00000075826|SEC31B	3.92503	2.4e-142
ENSG00000257379|AC023509.1	3.92302	5.4e-13
ENSG00000255182|AC084125.2	3.91867	1.79e-132
ENSG00000281207|SLFNL1-AS1	3.91486	1.25e-66
ENSG00000223749|MIR503HG	3.90599	5.02e-130
ENSG00000287122|AC026495.2	3.90538	6.4e-07
ENSG00000272512|AL645608.7	3.9026	2e-103
ENSG00000279789|AC120114.3	3.90042	8.64e-52
ENSG00000254419|AL139349.1	3.89199	7.24e-07
ENSG00000131484|AC091132.1	3.89149	4.07e-13
ENSG00000233012|HDAC1P2	3.8886	7.27e-07
ENSG00000223855|AC147651.1	3.88374	5.22e-10
ENSG00000225569|CCT4P2	3.88246	7.57e-07
ENSG00000177943|MAMDC4	3.86509	3.96e-77
ENSG00000204248|COL11A2	3.85998	4.25e-51
ENSG00000167701|GPT	3.85929	8.84e-07
ENSG00000223705|NSUN5P1	3.85359	2.64e-138
ENSG00000256028|AC026362.1	3.84719	8.7e-69
ENSG00000127364|TAS2R4	3.84344	1.34e-30
ENSG00000264801|ERVFRD-3	3.84292	1.13e-06
ENSG00000286846|Z93943.1	3.83038	6.24e-12
ENSG00000279700|AC131212.2	3.82952	1.2e-10
ENSG00000259972|AC009120.2	3.82171	1.19e-58
ENSG00000259244|AC048382.2	3.81774	7.54e-15
ENSG00000237886|NALT1	3.8121	9.8e-19
ENSG00000250067|YJEFN3	3.81197	3.98e-130
ENSG00000233806|LINC01237	3.79448	1.26e-06
ENSG00000254676|AP000873.4	3.79407	2.54e-08
ENSG00000214279|SCART1	3.79173	1.03e-77
ENSG00000100197|CYP2D6	3.78774	2.07e-25
ENSG00000280138|AC027290.3	3.78221	2.32e-43
ENSG00000256973|AC053513.2	3.77906	2.22e-11
ENSG00000266714|MYO15B	3.77743	7.87e-58
ENSG00000274080|AC005089.1	3.76948	6.6e-24
ENSG00000263276|AC020978.7	3.76574	6.44e-15
ENSG00000189423|USP32P3	3.76453	2.14e-66
ENSG00000268670|AC016586.1	3.76395	2.32e-15
ENSG00000279744|AC132938.6	3.75965	4.76e-18
ENSG00000258498|DIO3OS	3.75016	1.66e-06
ENSG00000263126|AC040162.3	3.74893	1.67e-47
ENSG00000270540|AC093915.1	3.74064	3.93e-08
ENSG00000173531|MST1	3.71755	1.82e-79
ENSG00000232882|PHKA1P1	3.716	1.6e-05
ENSG00000230415|LINC01786	3.70871	1.37e-38
ENSG00000272578|AP000347.1	3.70639	1e-68
ENSG00000264943|SH3GL1P2	3.7026	2.45e-06
ENSG00000279880|AC134407.3	3.69739	6.45e-11
ENSG00000104899|AMH	3.69481	1.25e-106
ENSG00000227407|AC245884.1	3.69332	2.43e-06
ENSG00000269352|PTOV1-AS2	3.69291	9.4e-67
ENSG00000162004|CCDC78	3.6928	3.78e-80
ENSG00000248863|AC097376.2	3.68533	2.66e-06
ENSG00000237977|EIF4HP2	3.67872	2.8e-06
ENSG00000267121|AC008105.3	3.67307	4.61e-23
ENSG00000243107|AC000120.2	3.67096	8.23e-07
ENSG00000243696|AC006254.1	3.67091	2.23e-50
ENSG00000214273|AGGF1P1	3.65754	2.36e-06
ENSG00000240053|LY6G5B	3.6546	1.02e-40
ENSG00000254995|STX16-NPEPL1	3.64688	3.11e-22
ENSG00000183785|TUBA8	3.64401	4.34e-19
ENSG00000243708|PLA2G4B	3.64265	2.83e-07
ENSG00000255339|AL133352.1	3.63923	6.99e-22
ENSG00000180539|C9orf139	3.63063	1.04e-06
ENSG00000248587|GDNF-AS1	3.61636	1.95e-24
ENSG00000260597|AC012531.1	3.61636	1.14e-55
ENSG00000226232|NPIPB14P	3.61443	1.57e-16
ENSG00000244327|AC109992.2	3.60976	3.64e-06
ENSG00000266086|AC015813.2	3.60831	6.92e-34
ENSG00000185615|PDIA2	3.60614	2.98e-103
ENSG00000280537|AC068946.1	3.60221	4.94e-14
ENSG00000280322|AL035425.5	3.59519	3.71e-61
ENSG00000239351|NPM1P29	3.59029	4.64e-06
ENSG00000277701|AC159540.2	3.58448	1.84e-45
ENSG00000166762|CATSPER2	3.58428	4.64e-82
ENSG00000280119|AC093642.2	3.58401	5.19e-06
ENSG00000241860|AL627309.5	3.58393	2.86e-83
ENSG00000277007|AC096642.1	3.57914	7.1e-23
ENSG00000213658|LAT	3.57886	2.13e-29
ENSG00000261326|LINC01355	3.5752	1.86e-29
ENSG00000260645|AL359715.2	3.56759	7.18e-16
ENSG00000279289|AL136164.3	3.56729	5.86e-06
ENSG00000085514|PILRA	3.56283	1.29e-27
ENSG00000226179|LINC00685	3.55754	1.83e-17
ENSG00000257752|AC091516.1	3.54706	5.01e-06
ENSG00000279759|AC118344.4	3.53994	2.6e-61
ENSG00000175265|GOLGA8A	3.53983	1.58e-128
ENSG00000234353|AP000346.2	3.53875	2.73e-13
ENSG00000240731|AL139287.1	3.53775	8.73e-16
ENSG00000272407|AL022394.1	3.53768	6.23e-06
ENSG00000268401|AC007785.3	3.53756	1.64e-16
ENSG00000235688|SNTG2-AS1	3.53686	3.92e-47
ENSG00000167549|CORO6	3.53581	1.66e-96
ENSG00000259976|AC093010.2	3.53362	3.66e-05
ENSG00000281183|NPTN-IT1	3.53263	6.12e-35
ENSG00000274105|AC084824.4	3.53258	1.52e-06
ENSG00000234345|AC234782.2	3.5321	6.16e-11
ENSG00000203709|MIR29B2CHG	3.52992	6.67e-25
ENSG00000280152|AC009078.3	3.52882	8.44e-13
ENSG00000242268|LINC02082	3.5243	1.64e-06
ENSG00000183773|AIFM3	3.5231	2.3e-07
ENSG00000100918|REC8	3.52286	4.55e-70
ENSG00000266236|NARF-IT1	3.51763	2.89e-09
ENSG00000254463|PPIAP41	3.51561	7.11e-06
ENSG00000262410|AC024361.1	3.51434	6.58e-06
ENSG00000205959|AC105345.1	3.51421	5.34e-12
ENSG00000260646|AL031705.1	3.50838	5.64e-06
ENSG00000088340|FER1L4	3.50816	5.32e-71
ENSG00000286977|Z83745.1	3.50808	3.86e-22
ENSG00000261207|AL031717.1	3.49726	7.72e-06
ENSG00000213903|LTB4R	3.49702	2.95e-124
ENSG00000178809|TRIM73	3.49291	5.83e-60
ENSG00000280069|AC127024.8	3.49198	4.42e-08
ENSG00000273340|MICE	3.48576	2.07e-12
ENSG00000185189|NRBP2	3.48436	2.74e-94
ENSG00000225138|SLC9A3-AS1	3.48028	2.96e-124
ENSG00000269069|AC007842.1	3.47634	1.47e-14
ENSG00000262903|AC027796.4	3.47172	3.71e-15
ENSG00000223356|AL590666.1	3.47091	6.88e-10
ENSG00000256673|AC141557.1	3.47015	8.55e-06
ENSG00000246922|UBAP1L	3.4676	2.81e-47
ENSG00000218823|PAPOLB	3.46334	8.35e-06
ENSG00000197774|EME2	3.46121	3.97e-104
ENSG00000197558|SSPO	3.45442	2.53e-59
ENSG00000167363|FN3K	3.45266	6.2e-48
ENSG00000213901|SLC23A3	3.45199	3.37e-12
ENSG00000281530|AC004461.3	3.44977	2.5e-11
ENSG00000225280|AL158013.1	3.44916	1.09e-12
ENSG00000263798|AC018521.1	3.44625	1.46e-05
ENSG00000279425|AC092279.2	3.44509	5.79e-09
ENSG00000279878|AP003108.5	3.44322	1.14e-05
ENSG00000160781|PAQR6	3.44241	2.06e-76
ENSG00000262484|CCER2	3.441	3.48e-13
ENSG00000205560|CPT1B	3.43809	3.75e-17
ENSG00000279347|AC021945.1	3.43538	2.33e-36
ENSG00000251562|MALAT1	3.43481	5.06e-104
ENSG00000282458|WASH5P	3.43389	2.14e-96
ENSG00000140400|MAN2C1	3.43348	2.01e-130
ENSG00000280332|AC020917.4	3.43247	5.14e-26
ENSG00000266777|SH3GL1P1	3.42929	9.87e-25
ENSG00000269954|AC022239.1	3.42501	8.86e-22
ENSG00000231125|AF129075.2	3.42422	7.22e-08
ENSG00000286252|FP671120.12	3.42288	1.2e-05
ENSG00000265386|RN7SL219P	3.42117	1.19e-05
ENSG00000241057|AC004951.3	3.42095	8.51e-09
ENSG00000233602|ERI3-IT1	3.42078	1.44e-05
ENSG00000213906|LTB4R2	3.42042	2.73e-93
ENSG00000257475|AC068888.2	3.41381	1.27e-05
ENSG00000279901|AC092117.2	3.41341	1.84e-11
ENSG00000076344|RGS11	3.41073	1.39e-11
ENSG00000272720|AL022322.1	3.40928	2.57e-38
ENSG00000229156|CR769776.2	3.40692	1.36e-05
ENSG00000280023|AD000813.1	3.40511	6.66e-07
ENSG00000121318|TAS2R10	3.40166	1.06e-05
ENSG00000279794|AC024580.2	3.40089	9.64e-16
ENSG00000278864|AC055811.4	3.40075	2.41e-39
ENSG00000280184|AL023806.3	3.39937	1.5e-12
ENSG00000225032|AL162586.1	3.38826	1.54e-16
ENSG00000089692|LAG3	3.38006	2.82e-14
ENSG00000260729|AC009690.1	3.37722	1.1e-07
ENSG00000100429|HDAC10	3.37442	2.82e-92
ENSG00000226891|LINC01359	3.36652	1.55e-17
ENSG00000184163|C1QTNF12	3.36595	5.44e-27
ENSG00000242600|MBL1P	3.36372	5.43e-28
ENSG00000224593|AC092427.1	3.36217	1.84e-05
ENSG00000231193|AL157884.2	3.36098	1.89e-05
ENSG00000272983|AL117339.3	3.36098	5.33e-21
ENSG00000161996|WDR90	3.35955	2.37e-126
ENSG00000236337|FMR1-IT1	3.35675	2.08e-10
ENSG00000279057|AC141586.4	3.35575	2.5e-05
ENSG00000235245|AL360181.2	3.35352	3.2e-22
ENSG00000127415|IDUA	3.34973	3.75e-71
ENSG00000255152|MSH5-SAPCD1	3.34584	5.71e-72
ENSG00000256651|AC006518.1	3.34224	2.04e-05
ENSG00000219470|AL355802.1	3.34074	8.55e-07
ENSG00000160282|FTCD	3.33615	7.72e-20
ENSG00000207445|SNORD15B	3.33521	1.3e-05
ENSG00000232545|AC253536.3	3.33307	1.11e-06
ENSG00000206549|AC109583.1	3.33113	2.05e-05
ENSG00000279861|AC073548.1	3.3268	2.25e-31
ENSG00000241975|ELOCP19	3.32401	1.97e-14
ENSG00000251455|AC092611.1	3.3236	8.25e-07
ENSG00000130653|PNPLA7	3.32157	8e-72
ENSG00000232987|LINC01219	3.32064	2.1e-05
ENSG00000285804|AC025774.1	3.31775	1.28e-17
ENSG00000223564|CYP4F32P	3.31324	8.2e-06
ENSG00000257509|AC073487.1	3.31207	2.2e-05
ENSG00000244257|PKD1P1	3.30517	2.54e-81
ENSG00000183397|C19orf71	3.30338	1.17e-09
ENSG00000255837|TAS2R20	3.29622	2.28e-10
ENSG00000279649|AC020978.9	3.29583	2.05e-08
ENSG00000268736|MTCO3P39	3.29579	2.68e-05
ENSG00000225828|FAM229A	3.29205	9.34e-94
ENSG00000186510|CLCNKA	3.28892	2.64e-05
ENSG00000225450|AL021707.1	3.28336	1.65e-12
ENSG00000111664|GNB3	3.28152	2.98e-78
ENSG00000185513|L3MBTL1	3.27979	7.95e-84
ENSG00000274893|AL136317.2	3.27605	2.03e-05
ENSG00000230606|AC092683.1	3.27605	7.65e-65
ENSG00000228434|AC004951.1	3.27434	3.47e-46
ENSG00000259562|AC090607.2	3.26953	3.66e-21
ENSG00000255031|AP002807.1	3.26839	2.84e-13
ENSG00000274184|AC011815.2	3.26693	6e-12
ENSG00000159958|TNFRSF13C	3.26691	8.29e-60
ENSG00000182472|CAPN12	3.26453	5.5e-17
ENSG00000140575|IQGAP1	3.26193	5.71e-71
ENSG00000287601|BX323046.2	3.26155	9.94e-13
ENSG00000279203|AC005785.2	3.26109	2.95e-07
ENSG00000233175|AC008105.1	3.25882	2.75e-42
ENSG00000279670|AL359922.3	3.25551	9.2e-06
ENSG00000137877|SPTBN5	3.255	8.28e-17
ENSG00000164556|FAM183BP	3.24931	1.83e-06
ENSG00000279518|AC083843.4	3.24896	2.69e-10
ENSG00000279803|AC009090.5	3.24548	9.15e-16
ENSG00000280384|FP325332.1	3.24102	3.15e-05
ENSG00000273449|AC093788.1	3.24025	6.07e-12
ENSG00000196421|C20orf204	3.23888	3.98e-45
ENSG00000241404|EGFL8	3.23847	5.51e-52
ENSG00000230732|AC016949.1	3.23807	2.2e-09
ENSG00000271533|Z83843.1	3.23446	3.41e-26
ENSG00000237094|AL732372.2	3.23383	6.17e-20
ENSG00000260528|FAM157C	3.23306	7.95e-60
ENSG00000273396|LINC01396	3.23059	3.18e-05
ENSG00000196143|OR11H13P	3.23021	3.1e-05
ENSG00000158106|RHPN1	3.22995	4.43e-102
ENSG00000188738|FSIP2	3.22698	1.12e-20
ENSG00000261786|AC006058.1	3.22588	5.54e-40
ENSG00000235481|UBE2R2-AS1	3.22544	3.25e-05
ENSG00000264895|AC006141.1	3.21817	3.26e-05
ENSG00000274403|AC090510.2	3.21667	2.98e-05
ENSG00000260428|SCX	3.21574	3.22e-19
ENSG00000258230|AC063950.1	3.21516	3.93e-05
ENSG00000261114|AC012181.1	3.21482	7.43e-10
ENSG00000215252|GOLGA8B	3.21374	4.64e-101
ENSG00000244560|AC004890.2	3.21318	2.23e-58
ENSG00000232300|FAM215B	3.21123	3.49e-38
ENSG00000275936|AC004263.1	3.20795	1.49e-05
ENSG00000109758|HGFAC	3.20582	2.93e-05
ENSG00000255893|AP000786.1	3.2044	4.87e-16
ENSG00000188833|ENTPD8	3.20135	1.6e-05
ENSG00000283189|AC104452.1	3.20012	2.04e-22
ENSG00000158815|FGF17	3.19685	1.72e-23
ENSG00000278991|AC090181.3	3.19459	3.33e-19
ENSG00000271848|AC073389.2	3.19308	2.74e-06
ENSG00000163354|DCST2	3.1913	7e-17
ENSG00000271795|AC011337.1	3.19056	8.37e-16
ENSG00000223704|LINC01422	3.18925	3.74e-05
ENSG00000215788|TNFRSF25	3.18359	9.87e-82
ENSG00000101104|PABPC1L	3.18057	3.68e-100
ENSG00000162572|SCNN1D	3.17953	5.96e-88
ENSG00000276523|AC025287.3	3.17904	3.3e-05
ENSG00000181619|GPR135	3.17761	2.96e-49
ENSG00000283486|FAM95C	3.17718	2.43e-76
ENSG00000278875|AC025809.2	3.17408	1.74e-05
ENSG00000269444|AC011491.2	3.17317	4.5e-05
ENSG00000129437|KLK14	3.16972	3.4e-14
ENSG00000172232|AZU1	3.16851	5.17e-07
ENSG00000255524|NPIPB8	3.1681	4.05e-05
ENSG00000198520|ARMH1	3.16603	4.94e-10
ENSG00000111215|PRR4	3.16545	4.35e-05
ENSG00000274419|TBC1D3D	3.16475	6.29e-05
ENSG00000249635|AC109361.1	3.16469	4.37e-05
ENSG00000228107|AP000692.1	3.16329	1.92e-05
ENSG00000151303|AL136982.1	3.15729	3.02e-13
ENSG00000204584|AC027801.1	3.15218	7.82e-10
ENSG00000263603|AC127024.2	3.15106	7.57e-07
ENSG00000273372|SFTPD-AS1	3.14856	3.94e-05
ENSG00000099840|IZUMO4	3.14844	6.54e-29
ENSG00000283294|AP005212.4	3.14734	1.94e-19
ENSG00000169885|CALML6	3.1473	1.91e-11
ENSG00000254936|AF131215.4	3.14695	3.6e-06
ENSG00000204305|AGER	3.14684	2.02e-42
ENSG00000263338|AC027796.5	3.14403	4.68e-05
ENSG00000204681|GABBR1	3.14172	1.97e-92
ENSG00000268649|AL132655.2	3.14051	1.96e-14
ENSG00000203896|LIME1	3.13672	8.56e-56
ENSG00000197140|ADAM32	3.13663	1.22e-10
ENSG00000159450|TCHH	3.13373	5.3e-24
ENSG00000240038|AMY2B	3.13283	3.9e-37
ENSG00000110169|HPX	3.13254	1.16e-09
ENSG00000273018|FAM106A	3.1323	9.62e-13
ENSG00000262766|AC135050.5	3.13145	7.11e-13
ENSG00000233967|AL359715.1	3.12869	4.82e-32
ENSG00000230454|U73166.1	3.12671	1.37e-33
ENSG00000128709|HOXD9	3.12372	1.66e-104
ENSG00000263345|AC006435.2	3.12203	5.33e-05
ENSG00000213613|RPL11P3	3.12127	4.5e-05
ENSG00000279549|AP000437.1	3.12114	9.06e-07
ENSG00000259605|AC074212.1	3.12079	2.17e-41
ENSG00000267199|AP001029.2	3.12043	5.25e-26
ENSG00000254911|SCARNA9	3.11987	7.04e-12
ENSG00000197978|GOLGA6L9	3.11704	3.97e-64
ENSG00000262652|AC124283.3	3.11511	4.63e-05
ENSG00000243970|PPIEL	3.11507	1.33e-80
ENSG00000257264|AC136443.3	3.11407	5.28e-05
ENSG00000101049|SGK2	3.11375	1.47e-10
ENSG00000143369|ECM1	3.11102	4.62e-27
ENSG00000214402|LCNL1	3.11078	2.92e-05
ENSG00000205041|AC118344.1	3.10867	7.78e-36
ENSG00000274808|TBC1D3B	3.10779	8.72e-21
ENSG00000267436|AC005786.3	3.10545	2.95e-08
ENSG00000259868|AL163952.1	3.10362	5.91e-05
ENSG00000239884|RN7SL608P	3.10316	5.84e-05
ENSG00000229299|AL121845.1	3.10177	2.62e-05
ENSG00000144671|SLC22A14	3.10149	4.47e-05
ENSG00000287315|AL670729.3	3.10073	2.55e-09
ENSG00000256029|AL590560.2	3.10007	8.06e-07
ENSG00000279873|LINC01126	3.09973	4.71e-34
ENSG00000238039|AC244197.2	3.09971	4.24e-13
ENSG00000239653|PSMD6-AS2	3.0986	2.16e-28
ENSG00000277152|AC110048.2	3.09545	1.4e-06
ENSG00000236754|AC007666.1	3.0934	6.87e-05
ENSG00000222009|BTBD19	3.09153	9.1e-07
ENSG00000286000|AC234775.4	3.08734	5.72e-06
ENSG00000167615|LENG8	3.08634	5.44e-110
ENSG00000214193|SH3D21	3.08626	4.53e-97
ENSG00000168970|JMJD7-PLA2G4B	3.08444	1.83e-35
ENSG00000228252|COL6A4P2	3.08336	1.04e-06
ENSG00000272954|AP000553.2	3.08275	1.77e-11
ENSG00000165841|CYP2C19	3.07774	7.29e-05
ENSG00000239763|AC009120.1	3.07746	1.68e-10
ENSG00000261997|AC007336.1	3.07402	4.8e-07
ENSG00000230149|AL021707.3	3.07381	2.22e-18
ENSG00000220305|HNRNPH1P1	3.07121	8.92e-07
ENSG00000272661|AC021097.1	3.06948	6.57e-31
ENSG00000187961|KLHL17	3.06657	2.19e-90
ENSG00000285583|AC010422.7	3.06592	9.62e-07
ENSG00000073605|GSDMB	3.06452	7.21e-67
ENSG00000116819|TFAP2E	3.06444	1.19e-08
ENSG00000109072|VTN	3.06276	7.31e-05
ENSG00000260423|LINC02367	3.06251	5.27e-16
ENSG00000251079|BMS1P2	3.06177	2.14e-29
ENSG00000172650|AGAP5	3.05962	8.19e-31
ENSG00000277744|AC011462.4	3.05891	2.06e-12
ENSG00000272033|AL136984.1	3.05642	9.25e-05
ENSG00000269720|CCDC194	3.05618	5.85e-06
ENSG00000232710|AC254562.2	3.05209	1.59e-06
ENSG00000280388|AC006330.1	3.04906	6.74e-12
ENSG00000276337|AC105429.1	3.04857	4.6e-34
ENSG00000279598|AC009948.4	3.04811	8.09e-05
ENSG00000232502|AC073464.1	3.04438	7.76e-06
ENSG00000278949|AC127070.4	3.04196	7.68e-08
ENSG00000254912|AC135983.4	3.04008	1.22e-10
ENSG00000185324|CDK10	3.04006	5.74e-101
ENSG00000183971|NPW	3.03933	9.62e-11
ENSG00000258674|AC011448.1	3.03879	8.62e-41
ENSG00000265787|CYP4F35P	3.03705	7.62e-15
ENSG00000213199|ASIC3	3.03511	3.51e-72
ENSG00000279500|AC108704.2	3.03299	9.07e-24
ENSG00000255236|AP002992.1	3.03159	9.61e-09
ENSG00000227370|AC254562.1	3.02895	1.35e-07
ENSG00000167371|PRRT2	3.02855	2.42e-52
ENSG00000188933|USP32P1	3.02809	3.33e-06
ENSG00000261798|AL033527.3	3.02244	1.85e-15
ENSG00000137098|SPAG8	3.01884	1.21e-18
ENSG00000284772|AC011330.3	3.01828	0.00014
ENSG00000188747|NOXA1	3.01705	9.09e-38
ENSG00000279954|BX324167.2	3.01639	9.38e-06
ENSG00000177106|EPS8L2	3.01417	5.09e-21
ENSG00000243323|PTPRVP	3.01318	2e-06
ENSG00000230368|FAM41C	3.01201	0.000108
ENSG00000232354|VIPR1-AS1	3.01116	0.000107
ENSG00000250979|AC022905.1	3.01062	9.3e-06
ENSG00000100288|CHKB	3.00995	6.33e-76
ENSG00000250765|AC138035.2	3.00987	0.000125
ENSG00000262580|AC087741.1	3.00972	2.52e-80
ENSG00000288234|BX255925.4	3.00906	0.000109
ENSG00000170049|KCNAB3	3.00724	1.31e-62
ENSG00000269091|AC010624.3	3.00644	0.000103
ENSG00000229591|AC006017.1	3.0064	0.000105
ENSG00000175820|CCDC168	3.00608	2.54e-18
ENSG00000101883|RHOXF1	3.00544	6.01e-08
ENSG00000283692|Z96074.1	3.00501	1.35e-09
ENSG00000271141|AC010680.4	3.004	3.81e-12
ENSG00000235313|HM13-IT1	3.00278	1.24e-08
ENSG00000080947|CROCCP3	3.00178	2.44e-52
ENSG00000233892|PAIP1P1	3.00166	1.05e-05
ENSG00000213139|CRYGS	3.00056	4.1e-19
ENSG00000230537|AL158071.3	2.99898	5.37e-05
ENSG00000258811|AL583810.2	2.99529	2.16e-06
ENSG00000260179|AL162741.1	2.99518	1.45e-12
ENSG00000182685|BRICD5	2.99362	1.69e-51
ENSG00000274987|AC092794.1	2.9933	5.02e-05
ENSG00000157227|MMP14	2.9932	1.75e-38
ENSG00000286032|FP236383.6	2.99276	4.91e-05
ENSG00000279662|AC131649.2	2.99062	2.41e-10
ENSG00000246982|Z84485.1	2.9898	1.12e-24
ENSG00000214021|TTLL3	2.98632	8.39e-78
ENSG00000140398|NEIL1	2.98594	1.17e-69
ENSG00000279315|AL158212.4	2.98231	9.89e-05
ENSG00000238105|GOLGA2P5	2.98139	8.57e-85
ENSG00000286964|AL136169.1	2.97975	6.21e-42
ENSG00000257178|AC103702.1	2.97897	9.7e-11
ENSG00000145040|UCN2	2.97761	4.73e-10
ENSG00000203392|AC105020.1	2.97673	7.43e-13
ENSG00000215845|TSTD1	2.97653	0.000121
ENSG00000154263|ABCA10	2.97614	6.64e-09
ENSG00000279659|AL451064.2	2.97367	6.66e-07
ENSG00000242798|AC073842.2	2.97287	4.21e-16
ENSG00000268287|AC008687.3	2.96942	0.000127
ENSG00000270589|AL158163.1	2.96807	0.00011
ENSG00000253347|AC040934.1	2.96761	6.03e-05
ENSG00000259803|SLC22A31	2.96539	6.15e-21
ENSG00000278987|AL031009.1	2.96466	4.11e-21
ENSG00000164877|MICALL2	2.96372	2.06e-72
ENSG00000285733|AL031315.1	2.96293	1.12e-11
ENSG00000134285|FKBP11	2.96103	7.63e-91
ENSG00000198467|TPM2	2.953	6.79e-83
ENSG00000238622|SNORD97	2.95295	0.000108
ENSG00000249655|AC008434.1	2.95214	2.31e-09
ENSG00000115085|ZAP70	2.95024	3.15e-12
ENSG00000278224|PRICKLE4	2.94894	1.32e-08
ENSG00000269978|AL359881.1	2.94867	0.000121
ENSG00000187984|ANKRD19P	2.94848	8.36e-21
ENSG00000261770|AC006504.1	2.94786	7.2e-10
ENSG00000142046|TMEM91	2.94774	2.72e-38
ENSG00000258388|PPT2-EGFL8	2.94738	4.53e-12
ENSG00000229152|ANKRD10-IT1	2.94738	7.85e-23
ENSG00000167524|RSKR	2.94644	2.46e-67
ENSG00000266733|TBC1D29P	2.94498	1.1e-05
ENSG00000270923|TAS2R6P	2.94314	8.33e-10
ENSG00000227388|AL133410.1	2.94235	0.000133
ENSG00000108556|CHRNE	2.94218	3.61e-09
ENSG00000214826|DDX12P	2.94115	3.07e-111
ENSG00000272807|AC007038.1	2.94032	4.98e-16
ENSG00000261067|AC109460.3	2.9398	1.14e-47
ENSG00000257761|AC078860.2	2.93871	0.000144
ENSG00000249274|PDLIM1P4	2.93775	1.87e-05
ENSG00000271265|AL355297.2	2.9353	0.000135
ENSG00000279825|AC003957.1	2.93513	2.17e-05
ENSG00000260060|AC009088.1	2.93452	7.48e-10
ENSG00000137496|IL18BP	2.93428	1.83e-72
ENSG00000244723|ASLP1	2.9319	5.04e-06
ENSG00000283355|AC074194.2	2.93067	3.54e-07
ENSG00000237481|AL117350.1	2.92998	3.41e-06
ENSG00000281026|N4BP2L2-IT2	2.92948	2.93e-38
ENSG00000255142|AP006621.2	2.92693	8.99e-07
ENSG00000198711|SSBP3-AS1	2.92647	5.92e-06
ENSG00000258727|AL135999.1	2.9263	7.42e-62
ENSG00000249006|AL136360.1	2.92478	6.85e-05
ENSG00000272541|AL021368.3	2.92206	0.000136
ENSG00000249476|AC008467.1	2.92203	2.52e-07
ENSG00000287063|AL356489.3	2.92184	1.58e-13
ENSG00000288271|AL136981.4	2.92083	2.23e-16
ENSG00000261490|AC005674.2	2.9205	7.42e-18
ENSG00000163746|PLSCR2	2.91934	0.000162
ENSG00000238795|SCARNA12	2.91901	4.2e-43
ENSG00000230910|AL391807.1	2.91857	6.09e-27
ENSG00000178038|ALS2CL	2.91638	1.97e-41
ENSG00000287751|AC015818.10	2.91606	0.000143
ENSG00000239494|RN7SL333P	2.91549	0.000169
ENSG00000196696|AC009022.1	2.91407	1.37e-72
ENSG00000280402|AC093525.10	2.9135	2.55e-09
ENSG00000278022|AC118658.1	2.9133	0.000149
ENSG00000287707|AC115284.4	2.91094	3.16e-18
ENSG00000249684|AC106795.2	2.90934	3.32e-15
ENSG00000240927|RN7SL209P	2.9083	8.17e-05
ENSG00000228477|AL663070.2	2.90674	4.18e-06
ENSG00000276570|AC010327.6	2.9047	3.71e-35
ENSG00000116652|DLEU2L	2.90423	5.45e-23
ENSG00000187848|P2RX2	2.9042	1.16e-18
ENSG00000157992|KRTCAP3	2.90357	4e-07
ENSG00000283236|AC074141.1	2.90332	1.7e-15
ENSG00000279801|AC111170.4	2.90239	2.16e-06
ENSG00000242094|FOXP1-IT1	2.90173	0.000173
ENSG00000287737|AC132872.5	2.9011	2.8e-58
ENSG00000278983|AC048380.2	2.89762	0.000168
ENSG00000281344|HELLPAR	2.89718	6.4e-38
ENSG00000164776|PHKG1	2.89557	3.56e-21
ENSG00000284981|UPK3BL2	2.89546	2.51e-63
ENSG00000249275|AC093817.1	2.89507	2.56e-05
ENSG00000261668|AC093591.2	2.89243	0.000186
ENSG00000272140|AC022400.6	2.89211	6.3e-35
ENSG00000140839|CLEC18B	2.89208	1.69e-06
ENSG00000179532|DNHD1	2.89052	1.76e-78
ENSG00000267138|AC005954.1	2.88982	0.000188
ENSG00000228315|GUSBP11	2.88846	7.02e-86
ENSG00000242950|ERVW-1	2.88832	0.000199
ENSG00000230724|LINC01001	2.88405	2.07e-106
ENSG00000287619|AL021308.1	2.88286	1.22e-07
ENSG00000160401|CFAP157	2.8821	0.000173
ENSG00000223839|FAM95B1	2.88168	8.42e-43
ENSG00000262265|AC002558.3	2.87481	0.000183
ENSG00000272374|Z97832.2	2.87135	1.36e-18
ENSG00000260648|AC020658.3	2.8699	0.000198
ENSG00000286504|AC092745.4	2.86954	1.41e-22
ENSG00000259820|AC083843.3	2.86635	1.7e-44
ENSG00000213983|AP1G2	2.864	5.75e-84
ENSG00000279590|AC005786.4	2.86384	0.000173
ENSG00000237017|AC245052.4	2.8634	8.67e-08
ENSG00000263120|AC004584.3	2.86207	0.00018
ENSG00000161010|MRNIP	2.8613	1.98e-81
ENSG00000287188|AC068989.1	2.86035	1.95e-05
ENSG00000242866|STRC	2.85936	5.79e-17
ENSG00000228141|AC105339.1	2.8593	5.92e-06
ENSG00000250075|AC104806.2	2.85845	2.27e-05
ENSG00000226668|AL136981.1	2.8576	5e-08
ENSG00000271984|AL008726.1	2.85691	0.000207
ENSG00000184465|WDR27	2.85526	4.89e-77
ENSG00000272871|AL159169.2	2.85187	3.77e-07
ENSG00000286017|AC011322.1	2.85102	9.95e-05
ENSG00000236993|GAPDHP21	2.85092	4.82e-11
ENSG00000172824|CES4A	2.8499	0.000214
ENSG00000269688|AC008982.2	2.84665	2.17e-16
ENSG00000197182|MIRLET7BHG	2.84641	4.69e-10
ENSG00000130822|PNCK	2.84558	1.28e-27
ENSG00000225855|RUSC1-AS1	2.84404	8.03e-38
ENSG00000288029|AC115282.2	2.84362	0.000103
ENSG00000280035|AC011676.5	2.83984	0.000204
ENSG00000093100|AC016026.1	2.83889	0.000744
ENSG00000255176|AP000941.1	2.83637	3.18e-06
ENSG00000279555|AC091181.1	2.83585	1.68e-06
ENSG00000160323|ADAMTS13	2.8355	4.31e-75
ENSG00000223764|LINC02593	2.83249	2.63e-84
ENSG00000251348|HSPD1P11	2.83228	0.000118
ENSG00000225125|RANP4	2.83051	4.16e-07
ENSG00000111788|AC009533.1	2.82796	3.87e-93
ENSG00000286786|AC116158.3	2.82641	6.09e-14
ENSG00000240399|AC004801.2	2.8246	1.14e-09
ENSG00000271816|AC022400.5	2.8238	4.52e-19
ENSG00000168060|NAALADL1	2.82356	0.000117
ENSG00000143375|CGN	2.82305	1.12e-68
ENSG00000279837|AC112694.2	2.82237	3.22e-08
ENSG00000257354|AC048341.1	2.82114	2.88e-37
ENSG00000181392|SYNE4	2.82114	7e-11
ENSG00000286337|AC025370.2	2.82048	0.000261
ENSG00000276115|AC026356.2	2.82025	3.05e-11
ENSG00000279894|Z73965.1	2.81771	3.46e-05
ENSG00000203872|C6orf163	2.81672	1.39e-20
ENSG00000155066|PROM2	2.81444	3.52e-11
ENSG00000255710|AP003170.1	2.81438	1.39e-12
ENSG00000228526|MIR34AHG	2.81315	1.93e-36
ENSG00000172460|PRSS30P	2.81136	5.66e-58
ENSG00000212694|LINC01089	2.80989	2.21e-53
ENSG00000271798|SNORA51	2.80933	5.83e-07
ENSG00000055955|ITIH4	2.80862	2.52e-26
ENSG00000066923|STAG3	2.80836	2.05e-14
ENSG00000278905|AC106818.1	2.80758	4.54e-05
ENSG00000226648|PLCG1-AS1	2.80368	2.74e-20
ENSG00000274272|AC069281.2	2.80178	4.7e-28
ENSG00000285210|LINC02795	2.80111	2.05e-08
ENSG00000278153|AL121782.1	2.80106	0.00027
ENSG00000261200|AC136944.2	2.80077	2.97e-13
ENSG00000162591|MEGF6	2.80027	6.02e-53
ENSG00000269463|AP001160.4	2.80022	0.000278
ENSG00000273373|AL355488.1	2.79897	1.54e-27
ENSG00000260803|Z84723.1	2.79883	6.82e-12
ENSG00000251323|LINC02728	2.79857	1.06e-09
ENSG00000282508|LINC01002	2.7975	9.44e-65
ENSG00000247982|LINC00926	2.7971	3.15e-14
ENSG00000274427|AC145423.2	2.79643	3.34e-06
ENSG00000241489|AC244197.3	2.79608	9.89e-48
ENSG00000160117|ANKLE1	2.7927	2.22e-32
ENSG00000239291|AC002558.1	2.7926	0.000252
ENSG00000284471|CR769775.2	2.79217	2.69e-15
ENSG00000276505|AP000892.3	2.78663	0.000136
ENSG00000280434|AL031595.3	2.78542	2.88e-21
ENSG00000286825|AL096870.8	2.78169	0.00028
ENSG00000147166|ITGB1BP2	2.77426	7.88e-18
ENSG00000167874|TMEM88	2.77334	2.2e-07
ENSG00000278959|AC006378.1	2.77292	6.49e-10
ENSG00000271959|AC100803.4	2.77241	0.000336
ENSG00000248019|FAM13A-AS1	2.77223	3.41e-32
ENSG00000278156|TSC22D1-AS1	2.77134	1.57e-10
ENSG00000272909|AL122035.2	2.76732	5.13e-05
ENSG00000186399|GOLGA8R	2.76693	1.29e-21
ENSG00000202058|RN7SKP80	2.76501	8.88e-08
ENSG00000267281|ATF7-NPFF	2.7642	1.57e-19
ENSG00000231212|AL590399.3	2.76135	3.61e-05
ENSG00000278200|LINC01971	2.76079	1.06e-09
ENSG00000115257|PCSK4	2.75853	8.71e-46
ENSG00000250286|AC021491.2	2.75783	1.05e-07
ENSG00000285596|AC017116.2	2.75572	1.49e-16
ENSG00000267395|DM1-AS	2.75186	1.03e-17
ENSG00000205085|FAM71F2	2.75179	3.8e-13
ENSG00000284664|AL161756.3	2.7505	2.65e-06
ENSG00000130649|CYP2E1	2.74867	2.97e-21
ENSG00000180422|LINC00304	2.74808	0.000139
ENSG00000233232|NPIPB7	2.74777	3.79e-18
ENSG00000247157|LINC01252	2.74695	1.19e-15
ENSG00000198221|AFDN-DT	2.74655	3.7e-34
ENSG00000012171|SEMA3B	2.74649	4.95e-41
ENSG00000226107|AC004383.1	2.74546	6.04e-09
ENSG00000261663|AC009065.9	2.74522	1.93e-06
ENSG00000136068|FLNB	2.74476	4.03e-58
ENSG00000287032|AC018647.3	2.74316	1.81e-05
ENSG00000233560|KRT8P39	2.74301	4.06e-07
ENSG00000241106|HLA-DOB	2.74165	1.94e-22
ENSG00000110719|TCIRG1	2.7411	6.27e-51
ENSG00000184949|FAM227A	2.74031	2.31e-57
ENSG00000157335|CLEC18C	2.7389	0.000518
ENSG00000226849|AL109811.1	2.73818	0.000158
ENSG00000228038|VN1R51P	2.73812	1.49e-05
ENSG00000158286|RNF207	2.73621	2.78e-57
ENSG00000176978|DPP7	2.73407	6.06e-56
ENSG00000259295|CSPG4P12	2.73196	2.54e-44
ENSG00000259326|AC116158.1	2.73136	1.37e-07
ENSG00000288538|AP002985.1	2.73087	5.8e-14
ENSG00000219395|HSPA8P15	2.73063	1.34e-07
ENSG00000203721|LINC00862	2.72972	5.55e-06
ENSG00000287906|AC127526.5	2.72947	1.97e-06
ENSG00000284526|AC015802.6	2.72806	0.000208
ENSG00000284617|AC134684.3	2.7264	1.51e-05
ENSG00000198569|SLC34A3	2.72449	0.000389
ENSG00000278917|AC006213.6	2.72236	0.000225
ENSG00000240616|RPS6P25	2.72071	8.57e-13
ENSG00000204839|MROH6	2.72051	1.04e-39
ENSG00000204410|MSH5	2.72037	4.25e-69
ENSG00000262312|AC004494.1	2.71991	0.000381
ENSG00000177595|PIDD1	2.71964	4.06e-77
ENSG00000213131|YWHAZP4	2.71896	1.08e-06
ENSG00000276417|AC092111.2	2.71873	0.000187
ENSG00000280198|AC087163.3	2.71642	4.31e-16
ENSG00000182310|SPACA6	2.71606	2.59e-46
ENSG00000260855|AL591848.4	2.71573	1.28e-14
ENSG00000275468|AC004678.1	2.71566	2.61e-14
ENSG00000280073|AL157996.1	2.71454	0.000201
ENSG00000185031|SLC2A3P2	2.71449	0.00025
ENSG00000234290|AC116366.2	2.71408	7.55e-09
ENSG00000272037|AP002907.1	2.7128	8.09e-05
ENSG00000224950|AL390066.2	2.71197	6.03e-12
ENSG00000275807|AC145285.6	2.71111	5.37e-33
ENSG00000240322|RN7SL481P	2.71077	6.27e-06
ENSG00000218016|ZNF192P2	2.70897	0.000393
ENSG00000280078|AC016526.3	2.70838	7.62e-06
ENSG00000267042|AC100793.2	2.70838	1.06e-09
ENSG00000241170|AP001992.1	2.70767	2.14e-08
ENSG00000278112|AC145423.3	2.70723	2.2e-13
ENSG00000239218|RPS20P22	2.70713	5.02e-07
ENSG00000204177|BMS1P1	2.70709	6.04e-54
ENSG00000268520|AC008750.5	2.7063	0.000223
ENSG00000138834|MAPK8IP3	2.70541	1.27e-79
ENSG00000233010|RPEP4	2.70504	0.00036
ENSG00000206561|COLQ	2.70494	2.27e-32
ENSG00000185988|PLK5	2.70474	1.08e-22
ENSG00000133246|PRAM1	2.70418	1.21e-08
ENSG00000108465|CDK5RAP3	2.70375	4e-88
ENSG00000225891|DHDDS-AS1	2.70336	0.000225
ENSG00000261226|AC092384.3	2.70218	4.33e-15
ENSG00000233956|BTF3P6	2.70206	0.000491
ENSG00000127586|CHTF18	2.70113	1.47e-82
ENSG00000229372|SZT2-AS1	2.69489	8.86e-05
ENSG00000274602|PI4KAP1	2.69467	2.83e-84
ENSG00000242588|AC108010.1	2.69426	3.48e-56
ENSG00000258725|PRC1-AS1	2.69336	7.21e-12
ENSG00000287306|AC016821.1	2.69213	4.92e-08
ENSG00000153291|SLC25A27	2.69206	9.75e-45
ENSG00000130518|IQCN	2.69102	5.06e-05
ENSG00000261606|AC091230.1	2.6895	8.26e-06
ENSG00000236438|FAM157A	2.68811	1.68e-21
ENSG00000279568|AC093525.9	2.68755	3.51e-08
ENSG00000027644|INSRR	2.68522	8.7e-05
ENSG00000125787|GNRH2	2.68444	1.85e-08
ENSG00000154898|CCDC144CP	2.68347	5.95e-21
ENSG00000278058|AC009159.3	2.68338	3.59e-15
ENSG00000224660|SH3BP5-AS1	2.68286	1.52e-55
ENSG00000228393|LINC01004	2.68239	1.15e-09
ENSG00000269924|AC024451.4	2.6821	0.000489
ENSG00000129167|TPH1	2.68147	1.9e-20
ENSG00000196436|NPIPB15	2.68112	1.7e-48
ENSG00000168961|LGALS9	2.6797	1.27e-18
ENSG00000267053|AC092296.2	2.67923	0.000473
ENSG00000279573|AC134407.2	2.67723	1.24e-13
ENSG00000214176|PLEKHM1P1	2.67548	1e-82
ENSG00000248791|AC010627.1	2.67526	2.87e-05
ENSG00000255423|EBLN2	2.6751	5.88e-28
ENSG00000113108|APBB3	2.67488	8.34e-69
ENSG00000227394|AC007386.1	2.67252	7.8e-05
ENSG00000286808|AC092338.3	2.67006	0.000487
ENSG00000204172|AGAP9	2.66931	2.38e-73
ENSG00000278685|IQCA1L	2.66613	0.000275
ENSG00000253641|AC104964.1	2.66449	0.000312
ENSG00000213599|SLX1A-SULT1A3	2.66388	4.52e-20
ENSG00000164406|LEAP2	2.66353	1.23e-17
ENSG00000169962|TAS1R3	2.6621	0.000293
ENSG00000203801|LINC00222	2.66084	0.000503
ENSG00000279718|SNX18P12	2.65966	9.35e-14
ENSG00000213608|SLC25A14P1	2.65961	0.000527
ENSG00000160796|NBEAL2	2.65813	2.39e-76
ENSG00000278590|RN7SL113P	2.65774	0.000115
ENSG00000265190|ANXA8	2.65712	8.77e-05
ENSG00000147437|GNRH1	2.65695	2.52e-15
ENSG00000235990|RPL23AP20	2.65567	2.08e-09
ENSG00000217929|CICP18	2.65529	9.01e-39
ENSG00000214359|RPL18P10	2.65522	0.000537
ENSG00000257298|AC008147.2	2.65485	3.25e-05
ENSG00000280239|AC011498.7	2.65285	1.11e-33
ENSG00000233765|AL591479.1	2.65126	0.000542
ENSG00000262248|AC027796.2	2.65014	0.000105
ENSG00000278206|AL031320.2	2.64973	8.49e-07
ENSG00000260807|CEROX1	2.64816	5.71e-50
ENSG00000230699|AL645608.2	2.64584	2.54e-46
ENSG00000160321|ZNF208	2.64466	1.43e-05
ENSG00000069696|DRD4	2.64385	1.86e-17
ENSG00000187642|PERM1	2.64349	0.000307
ENSG00000262663|AC087222.1	2.64314	0.000568
ENSG00000268945|AC010422.2	2.64277	1.66e-09
ENSG00000106133|NSUN5P2	2.64276	1.81e-74
ENSG00000255449|AP002812.5	2.64085	0.000533
ENSG00000269910|AL049840.4	2.63819	9.66e-05
ENSG00000267834|AL592211.1	2.63796	0.000276
ENSG00000266378|AC005224.2	2.63694	0.00062
ENSG00000154874|CCDC144B	2.63532	2.47e-07
ENSG00000267270|PARD6G-AS1	2.63457	9.41e-12
ENSG00000253476|AC091185.1	2.63393	7.92e-05
ENSG00000204869|IGFL4	2.63383	8.24e-12
ENSG00000173209|AHSA2P	2.63358	3.96e-71
ENSG00000279356|AC007610.6	2.63155	1.95e-07
ENSG00000272183|AC005041.3	2.62873	7.53e-05
ENSG00000178209|PLEC	2.62859	1.02e-59
ENSG00000221978|CCNL2	2.62844	7.36e-78
ENSG00000268279|AC090004.1	2.6282	0.000617
ENSG00000272752|STAG3L5P-PVRIG2P-PILRB	2.62668	2.63e-75
ENSG00000239665|AL157392.3	2.62506	9.99e-52
ENSG00000288079|AC026329.1	2.62467	0.000528
ENSG00000272529|AC090948.3	2.62103	1.81e-05
ENSG00000157017|GHRL	2.61855	0.000134
ENSG00000234617|SNRK-AS1	2.61718	2.97e-08
ENSG00000261560|AC007216.3	2.61683	1.26e-11
ENSG00000007516|BAIAP3	2.61569	8.36e-52
ENSG00000206838|SNORA5A	2.61526	0.000628
ENSG00000253764|AC019257.1	2.61509	1.09e-15
ENSG00000274615|AC233968.1	2.615	0.00194674
ENSG00000258461|AC012651.1	2.61338	3.33e-07
ENSG00000205593|DENND6B	2.61206	1.04e-55
ENSG00000168010|ATG16L2	2.61086	2.72e-60
ENSG00000260144|AC100827.2	2.61045	9.15e-05
ENSG00000280063|AC012676.5	2.6103	1.72e-36
ENSG00000009724|MASP2	2.61019	1.14e-10
ENSG00000223745|CCDC18-AS1	2.60965	1.41e-48
ENSG00000251432|LINC02615	2.6092	9.93e-14
ENSG00000273154|AL121845.3	2.60863	1.52e-41
ENSG00000102890|ELMO3	2.60753	1.24e-26
ENSG00000280422|AC115284.2	2.60366	0.000581
ENSG00000004838|ZMYND10	2.60335	1.08e-25
ENSG00000259209|AC004943.1	2.60212	3.67e-07
ENSG00000229127|KANSL1L-AS1	2.60173	7.25e-20
ENSG00000285399|AC104162.2	2.60046	1.55e-18
ENSG00000189409|MMP23B	2.60029	1.29e-24
ENSG00000102904|TSNAXIP1	2.5997	6.65e-28
ENSG00000264635|AP001020.2	2.59945	3.62e-07
ENSG00000253636|AC022893.1	2.59922	2.07e-17
ENSG00000226318|RPS3AP38	2.59835	0.000343
ENSG00000276434|AL136221.1	2.5955	0.000158
ENSG00000176155|CCDC57	2.59532	3.94e-75
ENSG00000110455|ACCS	2.59483	2.39e-54
ENSG00000215769|ARHGAP27P1-BPTFP1-KPNA2P3	2.59478	1.08e-55
ENSG00000272692|AC010997.4	2.59012	4.43e-31
ENSG00000213073|AL353625.1	2.58846	2.51e-34
ENSG00000115556|PLCD4	2.58772	1.17e-06
ENSG00000166866|MYO1A	2.58529	2.48e-09
ENSG00000139631|CSAD	2.58486	7.07e-57
ENSG00000115306|SPTBN1	2.58256	5.24e-56
ENSG00000266896|AL354892.3	2.58221	6.32e-08
ENSG00000287377|AC090948.4	2.58208	0.000187
ENSG00000264007|AC104564.2	2.58192	0.000364
ENSG00000173295|FAM86B3P	2.58156	6.94e-49
ENSG00000186367|MINAR2	2.58156	0.000147
ENSG00000166432|ZMAT1	2.58099	1.82e-15
ENSG00000280214|AC027682.7	2.57878	6.03e-05
ENSG00000138100|TRIM54	2.57625	1.7e-08
ENSG00000146094|DOK3	2.57503	1.46e-48
ENSG00000269982|AC018809.2	2.57428	5.04e-07
ENSG00000259895|AC106820.2	2.57369	2.06e-12
ENSG00000228109|MELTF-AS1	2.57325	9.84e-39
ENSG00000259408|AC010809.2	2.57315	5.46e-10
ENSG00000183506|PI4KAP2	2.5726	5.38e-76
ENSG00000266820|KPNA2P3	2.572	0.000332
ENSG00000172803|SNX32	2.57121	1e-15
ENSG00000105219|CNTD2	2.57062	5.39e-05
ENSG00000256950|AC069503.2	2.56996	0.000504
ENSG00000166183|ASPG	2.56674	0.000422
ENSG00000131584|ACAP3	2.56478	2.09e-88
ENSG00000127366|TAS2R5	2.56435	8.61e-18
ENSG00000211683|AP000346.1	2.56203	0.000148
ENSG00000239419|RN7SL535P	2.56163	3.68e-05
ENSG00000258472|AC005726.1	2.56125	4.73e-09
ENSG00000228327|AL669831.1	2.55991	1.08e-73
ENSG00000185186|LINC00313	2.55985	0.000528
ENSG00000213398|LCAT	2.55942	1.32e-25
ENSG00000274191|AC026333.4	2.55809	1.66e-06
ENSG00000189136|UBE2Q2P1	2.55733	9.76e-47
ENSG00000203804|ADAMTSL4-AS1	2.55634	1.58e-05
ENSG00000185522|LMNTD2	2.55608	4.72e-37
ENSG00000169194|IL13	2.55557	0.000872
ENSG00000102057|KCND1	2.55528	1.83e-29
ENSG00000064547|LPAR2	2.55394	5.09e-42
ENSG00000170166|HOXD4	2.55343	9.02e-48
ENSG00000197093|GAL3ST4	2.55299	1.66e-13
ENSG00000279520|AC093525.8	2.55115	5.54e-23
ENSG00000271138|IGLVIVOR22-1	2.55115	5.03e-12
ENSG00000274372|LINC02804	2.55063	5.43e-21
ENSG00000242338|BMS1P4	2.54946	4.4e-29
ENSG00000184560|SPEM2	2.54905	0.000802
ENSG00000280279|AC240565.4	2.54838	4.03e-13
ENSG00000090539|CHRD	2.54741	2.69e-32
ENSG00000235023|AP001626.1	2.54638	2.95e-18
ENSG00000167968|DNASE1L2	2.54612	1.78e-21
ENSG00000274333|CU633967.1	2.54602	6.75e-17
ENSG00000229816|DDX50P1	2.54572	7.74e-07
ENSG00000224903|AC005534.1	2.54522	5.41e-33
ENSG00000235893|BX284632.1	2.54461	1.73e-05
ENSG00000286861|AL049779.4	2.54393	5.53e-08
ENSG00000105376|ICAM5	2.54228	4.91e-46
ENSG00000214946|TBC1D26	2.54014	6.12e-07
ENSG00000230715|AC018638.2	2.53896	2.28e-51
ENSG00000260776|AC104758.2	2.53817	2e-08
ENSG00000006071|ABCC8	2.534	6.71e-45
ENSG00000259205|PRKXP1	2.53379	7.11e-22
ENSG00000280053|AC011199.1	2.53359	0.000783
ENSG00000267283|AC005306.1	2.53312	4.29e-13
ENSG00000261408|TEN1-CDK3	2.53205	6.78e-14
ENSG00000140506|LMAN1L	2.53004	0.000846
ENSG00000279233|AC122688.3	2.52857	1.02e-27
ENSG00000276110|AC242988.1	2.52848	0.000784
ENSG00000113758|DBN1	2.52764	6.41e-55
ENSG00000281195|AC007878.1	2.52728	2.35e-12
ENSG00000279162|AC141586.5	2.52524	7.88e-05
ENSG00000272148|AC013403.2	2.52285	6.5e-05
ENSG00000055732|MCOLN3	2.52107	6.72e-46
ENSG00000227953|LINC01341	2.51912	1.67e-15
ENSG00000280007|AC008079.1	2.51891	1.12e-14
ENSG00000172638|EFEMP2	2.51874	1.57e-20
ENSG00000163793|DNAJC5G	2.51812	1.45e-08
ENSG00000267651|AC015961.1	2.51507	0.000536
ENSG00000274918|AC116447.1	2.51475	9.06e-06
ENSG00000224635|AL391095.2	2.51335	1.93e-15
ENSG00000275401|AL391095.4	2.51308	5.66e-07
ENSG00000229677|AC018644.1	2.51221	5.7e-05
ENSG00000272916|AC022400.7	2.51197	3.29e-18
ENSG00000277957|SENP3-EIF4A1	2.51084	4.59e-08
ENSG00000233930|KRTAP5-AS1	2.50886	0.000187
ENSG00000270130|AC068790.7	2.50769	8.13e-05
ENSG00000257243|AC020612.1	2.50675	6.85e-06
ENSG00000250539|KRT8P33	2.50659	1.22e-08
ENSG00000267385|AC011498.4	2.50611	3.05e-06
ENSG00000146830|GIGYF1	2.50603	2.74e-72
ENSG00000250506|CDK3	2.50488	0.000146
ENSG00000273428|AC004832.6	2.50406	6.15e-06
ENSG00000242042|LINC01743	2.50391	9.45e-05
ENSG00000251138|AC090015.1	2.50371	5.06e-12
ENSG00000259713|AC013391.2	2.50319	0.0010013
ENSG00000243302|AC018638.4	2.50317	1.19e-52
ENSG00000254905|AP001318.1	2.50094	0.000598
ENSG00000285999|AC025442.2	2.50084	2.02e-05
ENSG00000126947|ARMCX1	2.50077	0.00103555
ENSG00000235701|PCBP2P1	2.50018	2.94e-05
ENSG00000251474|RPL32P3	2.49931	4.56e-52
ENSG00000167676|PLIN4	2.49659	9.76e-20
ENSG00000250130|AC090519.1	2.49602	0.000642
ENSG00000275484|AP003419.3	2.49544	8.94e-05
ENSG00000256453|DND1	2.49535	2.08e-21
ENSG00000250569|NTAN1P2	2.49392	0.000631
ENSG00000249258|AC079193.2	2.49342	2.79e-05
ENSG00000118514|ALDH8A1	2.49191	1.54e-30
ENSG00000267340|AC060780.2	2.48779	5.41e-07
ENSG00000214776|AC092821.2	2.487	1.58e-41
ENSG00000268108|AC008687.2	2.48603	0.000962
ENSG00000274565|AC080038.2	2.48563	4.58e-20
ENSG00000269902|AC234772.2	2.48488	1.89e-05
ENSG00000284946|AC068831.8	2.48439	8.36e-44
ENSG00000231181|AL954705.1	2.48428	3.98e-06
ENSG00000274376|ADAMTS7P1	2.48426	0.00101686
ENSG00000228049|POLR2J2	2.48342	1.63e-20
ENSG00000205853|RFPL3S	2.48256	4.12e-24
ENSG00000222112|RN7SKP16	2.48219	0.000733
ENSG00000264188|AC106037.2	2.48212	0.00109254
ENSG00000278861|AC117503.2	2.48208	1.83e-10
ENSG00000279511|AL356274.2	2.48154	4.64e-12
ENSG00000279058|AGAP14P	2.47892	7.92e-18
ENSG00000091536|MYO15A	2.47884	6.67e-19
ENSG00000285280|AL390957.1	2.47834	0.000554
ENSG00000244151|AC010973.2	2.47811	2.15e-26
ENSG00000250420|AACSP1	2.47751	1.1e-05
ENSG00000260111|AC012184.1	2.47526	7.12e-05
ENSG00000231064|AC234582.1	2.47449	1.83e-10
ENSG00000106624|AEBP1	2.47404	9.98e-06
ENSG00000011426|ANLN	2.47324	5.5e-50
ENSG00000121310|ECHDC2	2.47274	3.37e-30
ENSG00000283674|AC068587.4	2.47225	4.19e-51
ENSG00000101203|COL20A1	2.47211	0.000701
ENSG00000267607|AC011511.5	2.47194	1.17e-11
ENSG00000086159|AQP6	2.47141	1.8e-12
ENSG00000213411|RBM22P2	2.47102	0.000969
ENSG00000182326|C1S	2.46901	9.55e-23
ENSG00000259774|AC243562.3	2.46762	1.71e-06
ENSG00000212464|SNORA12	2.46681	0.00106196
ENSG00000186567|CEACAM19	2.46647	1.34e-46
ENSG00000267030|AC011498.2	2.46609	1.63e-16
ENSG00000188818|ZDHHC11	2.4653	3.01e-51
ENSG00000186481|ANKRD20A5P	2.46485	8.39e-27
ENSG00000278077|AL591926.8	2.46269	1.63e-05
ENSG00000108515|ENO3	2.46216	1.36e-38
ENSG00000272669|AL021707.6	2.45581	1.43e-26
ENSG00000099326|MZF1	2.4552	7.19e-64
ENSG00000184608|FAM167A-AS1	2.45389	0.000675
ENSG00000102886|GDPD3	2.45386	1.72e-23
ENSG00000278662|GOLGA6L10	2.45244	7.68e-51
ENSG00000250397|AP006623.1	2.45018	8.37e-10
ENSG00000231880|KF459542.1	2.44976	9.17e-07
ENSG00000244119|PDCL3P4	2.44888	1.19e-12
ENSG00000257489|AC010203.1	2.44712	1.31e-19
ENSG00000147059|SPIN2A	2.44567	2.06e-10
ENSG00000203761|MSTO2P	2.44548	2.07e-41
ENSG00000095917|TPSD1	2.44461	8.31e-06
ENSG00000279281|AC015883.1	2.44434	0.00150309
ENSG00000277135|AC012409.3	2.44062	0.00133293
ENSG00000185499|MUC1	2.43804	1.05e-26
ENSG00000064687|ABCA7	2.4375	7.92e-55
ENSG00000255104|AC005324.4	2.4372	7.04e-05
ENSG00000141527|CARD14	2.43713	0.00131494
ENSG00000092529|CAPN3	2.43654	3.81e-08
ENSG00000246596|AC139795.1	2.43622	5.18e-42
ENSG00000275413|AC002553.2	2.4356	0.00124323
ENSG00000135976|ANKRD36	2.43555	1.44e-44
ENSG00000264548|AC132872.2	2.4348	2.91e-19
ENSG00000241886|AC112496.1	2.4345	0.0003
ENSG00000187260|WDR86	2.43406	1.29e-11
ENSG00000270127|AC027020.2	2.43325	1.31e-28
ENSG00000240463|RPS19P3	2.43301	2e-05
ENSG00000230870|FBXW11P1	2.43271	0.000168
ENSG00000230026|AL357556.1	2.43218	0.000706
ENSG00000187492|CDHR4	2.43178	0.00121758
ENSG00000188163|FAM166A	2.43116	0.00074
ENSG00000234841|AC017007.3	2.42853	4.29e-05
ENSG00000099365|STX1B	2.42778	4.06e-17
ENSG00000072778|ACADVL	2.4277	4.06e-68
ENSG00000243679|AC018638.5	2.4276	9.85e-48
ENSG00000183837|PNMA3	2.42738	0.000982
ENSG00000126759|CFP	2.42665	1.3e-15
ENSG00000266821|AC018521.7	2.42641	0.000851
ENSG00000197261|C6orf141	2.42604	1.33e-20
ENSG00000286379|AL591845.1	2.42583	5.08e-06
ENSG00000235651|G3BP1P1	2.42547	1.73e-05
ENSG00000276203|ANKRD20A3P	2.42353	0.000609
ENSG00000182325|FBXL6	2.42279	8.26e-68
ENSG00000272438|AL645608.6	2.4224	3.2e-11
ENSG00000105650|PDE4C	2.42175	0.000208
ENSG00000078814|MYH7B	2.42166	3.69e-08
ENSG00000182264|IZUMO1	2.42158	1.12e-09
ENSG00000258673|LINC01397	2.41919	0.000141
ENSG00000054654|SYNE2	2.41854	3.77e-47
ENSG00000260011|AC132938.2	2.41803	0.0004
ENSG00000285664|AL139317.5	2.41722	2.76e-08
ENSG00000220201|ZGLP1	2.41568	1.74e-21
ENSG00000122477|LRRC39	2.41422	7.65e-22
ENSG00000204149|AGAP6	2.41207	2.51e-49
ENSG00000279078|SND1-IT1	2.41154	0.0010012
ENSG00000229447|AC114495.2	2.41149	4.17e-08
ENSG00000188897|AC099489.1	2.41032	8.42e-44
ENSG00000136286|MYO1G	2.40947	0.000331
ENSG00000241278|ENPP7P4	2.40785	0.000984
ENSG00000126562|WNK4	2.40759	1.21e-39
ENSG00000143847|PPFIA4	2.40724	8.71e-38
ENSG00000117616|RSRP1	2.40576	2.93e-36
ENSG00000272054|AC007390.1	2.40531	6.11e-12
ENSG00000275223|AL121906.2	2.40489	3.74e-11
ENSG00000278920|AC005005.4	2.40485	1.65e-05
ENSG00000198089|SFI1	2.40423	7.47e-61
ENSG00000256006|AC084117.1	2.4041	0.00096
ENSG00000102128|RAB40AL	2.40374	3.65e-08
ENSG00000273448|AC006480.3	2.40288	9.83e-14
ENSG00000184988|TMEM106A	2.40231	0.00135175
ENSG00000166343|MSS51	2.40112	1.34e-23
ENSG00000267629|AC138430.1	2.40068	6.81e-11
ENSG00000284906|ARHGAP11B	2.39716	4.32e-07
ENSG00000172771|EFCAB12	2.39682	2.24e-17
ENSG00000168071|CCDC88B	2.39627	3.15e-45
ENSG00000146556|WASH2P	2.39541	1.07e-46
ENSG00000280163|AC040160.2	2.39223	0.00114605
ENSG00000189269|DRICH1	2.39209	8.43e-07
ENSG00000113073|SLC4A9	2.39154	1.11e-05
ENSG00000188234|AGAP4	2.3914	2.77e-68
ENSG00000273284|AP001033.4	2.39112	3.81e-07
ENSG00000009950|MLXIPL	2.38989	4.35e-41
ENSG00000166682|TMPRSS5	2.38773	6.55e-14
ENSG00000259659|AC009996.1	2.38697	9.56e-05
ENSG00000197816|CCDC180	2.38478	2.62e-09
ENSG00000272056|AC013472.2	2.38382	0.00032
ENSG00000267197|AC011461.1	2.38315	0.000442
ENSG00000174501|ANKRD36C	2.38267	5.12e-43
ENSG00000260698|AL591848.3	2.38249	0.000135
ENSG00000274214|AP005212.2	2.38219	1.22e-05
ENSG00000159588|CCDC17	2.38137	1.64e-12
ENSG00000225579|EDNRB-AS1	2.38127	6.25e-08
ENSG00000186166|CCDC84	2.38106	4.42e-67
ENSG00000102287|GABRE	2.3795	0.00109657
ENSG00000256443|AP003559.1	2.37716	0.000514
ENSG00000115523|GNLY	2.37662	0.00171751
ENSG00000272918|AC005070.3	2.37612	5.69e-11
ENSG00000105523|FAM83E	2.37607	3.93e-06
ENSG00000126856|PRDM7	2.37542	0.000162
ENSG00000272356|AL080317.2	2.37535	1.13e-12
ENSG00000240288|GHRLOS	2.37509	1.64e-22
ENSG00000284642|AL139424.2	2.37506	9.93e-12
ENSG00000272217|AL645940.1	2.37496	5.73e-10
ENSG00000235081|AC245052.3	2.37479	0.000454
ENSG00000286025|AC000095.3	2.37396	0.00101065
ENSG00000287562|AL109615.4	2.37322	1.3e-30
ENSG00000096093|EFHC1	2.37319	5.13e-41
ENSG00000183423|LRIT3	2.37176	1.78e-18
ENSG00000116977|LGALS8	2.37102	0.00123113
ENSG00000287731|AL035603.1	2.37076	3.94e-06
ENSG00000234709|UPF3AP3	2.37072	0.00103006
ENSG00000180229|HERC2P3	2.37002	5.18e-21
ENSG00000250575|AL732372.3	2.36998	4.12e-28
ENSG00000142233|NTN5	2.36977	7.98e-08
ENSG00000287913|AL132986.1	2.36959	0.00168774
ENSG00000230590|FTX	2.36946	7.57e-32
ENSG00000267838|AC245884.8	2.36913	6.74e-07
ENSG00000280828|AC090114.3	2.36767	3.64e-26
ENSG00000128159|TUBGCP6	2.36652	7.74e-60
ENSG00000135740|SLC9A5	2.36602	8.2e-52
ENSG00000010310|GIPR	2.36548	9.23e-32
ENSG00000184995|IFNE	2.36528	0.00179066
ENSG00000271551|AL355297.3	2.36467	2.22e-08
ENSG00000180089|TMEM86B	2.36394	2.77e-22
ENSG00000171163|ZNF692	2.36238	1.01e-65
ENSG00000259954|IL21R-AS1	2.36014	0.000557
ENSG00000286681|AF235103.3	2.35995	7.9e-15
ENSG00000117407|ARTN	2.3588	3.88e-14
ENSG00000149927|DOC2A	2.35743	5.26e-47
ENSG00000183426|NPIPA1	2.3569	1.74e-58
ENSG00000180264|ADGRD2	2.35605	1.16e-06
ENSG00000279265|AC000123.2	2.3555	5.31e-13
ENSG00000125895|TMEM74B	2.35475	5.41e-49
ENSG00000175455|CCDC14	2.35428	7.69e-43
ENSG00000261864|AC130462.3	2.35318	0.00191798
ENSG00000143127|ITGA10	2.35108	6.66e-16
ENSG00000230131|LINC02641	2.35089	0.00173311
ENSG00000283031|AC009242.1	2.35078	0.00181566
ENSG00000248554|C5orf34-AS1	2.34974	3.43e-05
ENSG00000218416|AC110619.1	2.34972	0.00127945
ENSG00000276603|AL109614.1	2.34927	0.000452
ENSG00000233073|GRM3-AS1	2.34653	1.33e-06
ENSG00000232818|RPS2P32	2.34578	1.16e-09
ENSG00000279103|AC138470.1	2.34551	0.00132196
ENSG00000205592|MUC19	2.34439	0.00100771
ENSG00000260261|AC124944.2	2.34327	2e-30
ENSG00000286989|AL691432.4	2.34269	2.34e-23
ENSG00000232433|GXYLT1P3	2.34243	0.000995
ENSG00000263874|LINC00672	2.33701	0.000201
ENSG00000167494|NOS2P2	2.33604	0.00208743
ENSG00000165810|BTNL9	2.33597	3.17e-41
ENSG00000283235|AC139493.2	2.33472	5.51e-06
ENSG00000250645|AC010442.3	2.33437	8.03e-06
ENSG00000169231|THBS3	2.33327	8.84e-39
ENSG00000125551|PLGLB2	2.33199	1.98e-10
ENSG00000279041|AC102945.2	2.33195	5.74e-09
ENSG00000231466|AL022324.2	2.33009	9.21e-09
ENSG00000144045|DQX1	2.32841	1.34e-06
ENSG00000261584|AL513548.1	2.32827	0.00216966
ENSG00000132793|LPIN3	2.32784	2.82e-59
ENSG00000273073|AC073869.1	2.32726	0.000103
ENSG00000236670|KRT18P5	2.32689	1.94e-08
ENSG00000228486|C2orf92	2.32683	4.34e-30
ENSG00000262772|LINC01977	2.32349	3.01e-24
ENSG00000269392|AC008655.2	2.32229	0.00014
ENSG00000138316|ADAMTS14	2.32192	6.29e-08
ENSG00000279632|AP003108.4	2.32155	0.000632
ENSG00000177984|LCN15	2.32024	1.52e-13
ENSG00000268521|VN1R83P	2.32006	2.19e-06
ENSG00000168334|XIRP1	2.31854	0.000496
ENSG00000272945|AL356299.3	2.31765	2.01e-06
ENSG00000281404|LINC01176	2.31761	8.21e-17
ENSG00000105131|EPHX3	2.31717	0.00154838
ENSG00000178773|CPNE7	2.31701	1.73e-28
ENSG00000183914|DNAH2	2.31584	4.49e-07
ENSG00000269578|AC008764.7	2.31503	0.00210446
ENSG00000221995|TIAF1	2.31456	3.56e-20
ENSG00000279613|AC124283.5	2.3145	1.72e-08
ENSG00000147576|ADHFE1	2.31408	3.95e-14
ENSG00000228948|SLC25A6P5	2.31334	0.00135473
ENSG00000170835|CEL	2.31259	1.74e-17
ENSG00000261052|SULT1A3	2.31114	0.000107
ENSG00000233690|EBAG9P1	2.3094	0.00152111
ENSG00000185040|SPDYE16	2.3089	0.00168674
ENSG00000267731|AC005332.2	2.30886	0.000132
ENSG00000196739|COL27A1	2.30736	1.01e-48
ENSG00000273056|AL354694.1	2.30652	5.89e-06
ENSG00000249931|GOLGA8K	2.30478	3.66e-15
ENSG00000105261|OVOL3	2.30461	0.000548
ENSG00000225447|RPS15AP10	2.30447	0.000665
ENSG00000149591|TAGLN	2.30274	1.9e-30
ENSG00000111801|BTN3A3	2.30195	7.7e-37
ENSG00000236194|AC099811.1	2.3005	0.0001
ENSG00000254689|LINC02235	2.30011	0.00214607
ENSG00000258210|AC144548.1	2.29843	4.24e-19
ENSG00000259921|AC022819.1	2.29826	5.85e-05
ENSG00000260633|AC010207.1	2.29812	0.00193263
ENSG00000240520|UOX	2.29769	0.000508
ENSG00000005206|SPPL2B	2.29766	4.26e-55
ENSG00000287041|AC079354.2	2.29605	5.13e-07
ENSG00000235408|SNORA71B	2.29445	1.23e-10
ENSG00000198156|NPIPB6	2.29412	8.5e-11
ENSG00000279089|AC005839.1	2.29381	3.69e-17
ENSG00000111012|CYP27B1	2.29094	3.67e-32
ENSG00000205359|SLCO6A1	2.28858	9.22e-13
ENSG00000235875|ARHGEF7-AS2	2.28853	0.000145
ENSG00000277010|AC120498.10	2.28742	0.000773
ENSG00000226091|LINC00937	2.28738	1.74e-32
ENSG00000245857|AF233439.1	2.28684	2.2e-12
ENSG00000264204|AGAP7P	2.28644	8.69e-06
ENSG00000287839|AL353807.5	2.28514	0.000722
ENSG00000227741|AL121987.2	2.28412	7.99e-09
ENSG00000119943|PYROXD2	2.28403	2.87e-12
ENSG00000287972|AC073648.7	2.28321	1.99e-10
ENSG00000156194|PPEF2	2.28255	0.000443
ENSG00000261270|AC012181.2	2.28153	4.35e-09
ENSG00000174776|WDR49	2.28141	0.00234452
ENSG00000225345|SNX18P3	2.28036	9.32e-28
ENSG00000224420|ADM5	2.28025	1.09e-32
ENSG00000230373|GOLGA6L5P	2.27988	3.12e-43
ENSG00000286473|AC133485.7	2.27941	5.26e-07
ENSG00000124602|UNC5CL	2.27902	3.87e-22
ENSG00000142408|CACNG8	2.27843	1.21e-47
ENSG00000083454|P2RX5	2.27752	3.44e-06
ENSG00000124334|IL9R	2.2766	1.55e-18
ENSG00000175267|VWA3A	2.27541	2.48e-05
ENSG00000062524|LTK	2.27456	2.47e-37
ENSG00000184381|PLA2G6	2.2738	9.75e-51
ENSG00000268069|AC004466.1	2.273	1.88e-05
ENSG00000287908|AC025165.6	2.2723	1.1e-08
ENSG00000274512|TBC1D3L	2.27134	2.34e-52
ENSG00000271553|AC018638.7	2.27133	5.58e-05
ENSG00000183458|AC138932.1	2.27092	2.28e-57
ENSG00000166436|TRIM66	2.26974	1.51e-57
ENSG00000250337|PURPL	2.26929	4.78e-33
ENSG00000165028|NIPSNAP3B	2.26859	3.18e-22
ENSG00000261416|AC012645.3	2.26678	0.0026008
ENSG00000196408|NOXO1	2.26564	0.000362
ENSG00000208772|SNORD94	2.26551	0.00166413
ENSG00000154252|GAL3ST2	2.26457	2.9e-07
ENSG00000105711|SCN1B	2.2644	3.03e-35
ENSG00000285696|AP002433.2	2.26425	4.33e-11
ENSG00000215375|MYL5	2.26419	8.21e-40
ENSG00000196668|LINC00173	2.26335	4.98e-16
ENSG00000272103|AC026741.1	2.26287	3.16e-06
ENSG00000179406|LINC00174	2.26208	2.44e-50
ENSG00000162461|SLC25A34	2.26163	2.09e-09
ENSG00000196993|NPIPB9	2.26124	2.69e-18
ENSG00000180190|TDRP	2.26113	1.24e-23
ENSG00000246339|EXTL3-AS1	2.25952	1.59e-16
ENSG00000188263|IL17REL	2.25867	4.74e-07
ENSG00000184206|GOLGA6L4	2.25637	7.93e-18
ENSG00000151651|ADAM8	2.25613	4.34e-30
ENSG00000261845|AC124283.1	2.25527	0.00188588
ENSG00000278467|AC138393.3	2.25471	1.16e-08
ENSG00000152672|CLEC4F	2.25329	1.58e-18
ENSG00000244879|GABPB1-AS1	2.25313	1.09e-30
ENSG00000186648|CARMIL3	2.25311	1.82e-31
ENSG00000229089|ANKRD20A8P	2.25226	1.76e-13
ENSG00000135407|AVIL	2.25129	0.000113
ENSG00000281904|AC233263.6	2.24891	0.000964
ENSG00000199477|SNORA31	2.24754	0.00281547
ENSG00000176945|MUC20	2.24644	2.13e-08
ENSG00000257539|HSPA8P14	2.24556	5.25e-05
ENSG00000204623|ZNRD1ASP	2.24532	2.18e-33
ENSG00000273353|AL008718.3	2.2448	0.00295713
ENSG00000278985|AC092718.7	2.24389	2.18e-07
ENSG00000171790|SLFNL1	2.24355	0.00284951
ENSG00000224729|PCOLCE-AS1	2.24347	1.26e-09
ENSG00000261143|ADAMTS7P3	2.24335	0.00215801
ENSG00000131471|AOC3	2.24327	2.04e-33
ENSG00000241357|AC092849.1	2.24303	0.00203432
ENSG00000279208|CR381653.2	2.24078	2.34e-14
ENSG00000236255|AC009404.1	2.24001	3.99e-42
ENSG00000278769|AC090510.3	2.23987	0.000857
ENSG00000254990|AP001781.1	2.23766	9.01e-05
ENSG00000116254|CHD5	2.2374	5.17e-22
ENSG00000173137|ADCK5	2.23645	3.72e-44
ENSG00000264324|AC006030.1	2.23626	0.000982
ENSG00000132535|DLG4	2.23588	1.8e-44
ENSG00000229325|ACAP2-IT1	2.23507	0.000116
ENSG00000256667|KLRA1P	2.2343	9e-24
ENSG00000249661|TNRC18P1	2.23422	3.97e-05
ENSG00000248124|RRN3P1	2.23171	5.72e-32
ENSG00000162896|PIGR	2.23098	0.00237027
ENSG00000279851|CR382287.2	2.23079	0.00107587
ENSG00000284842|FAM91A2P	2.23062	0.00147429
ENSG00000276550|HERC2P2	2.22928	2.09e-52
ENSG00000284747|AL034417.5	2.22873	3.18e-18
ENSG00000224728|IMPDH1P8	2.22774	5.1e-11
ENSG00000224429|LINC00539	2.22672	0.00301378
ENSG00000280238|AC022400.10	2.22542	0.00265261
ENSG00000226332|AL354836.1	2.22468	2.52e-06
ENSG00000284431|AL022238.4	2.22389	2.45e-32
ENSG00000116032|GRIN3B	2.22301	3.24e-08
ENSG00000232872|CTAGE3P	2.22265	1.54e-06
ENSG00000163406|SLC15A2	2.22264	6.46e-14
ENSG00000273248|AC010997.5	2.22094	0.000438
ENSG00000207392|SNORA20	2.22014	0.0011497
ENSG00000124103|FAM209A	2.21977	0.00328291
ENSG00000151704|KCNJ1	2.21977	1.44e-05
ENSG00000072182|ASIC4	2.21771	3.3e-06
ENSG00000272505|AC104964.4	2.21764	1.68e-05
ENSG00000144395|CCDC150	2.21759	9.85e-40
ENSG00000198932|GPRASP1	2.21721	1.07e-18
ENSG00000279656|AL132780.4	2.21659	2.51e-14
ENSG00000258450|AL139099.3	2.21559	0.000535
ENSG00000287490|AC015818.9	2.21486	0.000294
ENSG00000204396|VWA7	2.21388	4.32e-06
ENSG00000206120|EGFEM1P	2.21345	2.84e-14
ENSG00000278879|AP000560.1	2.21317	0.0011144
ENSG00000116039|ATP6V1B1	2.21255	6.77e-13
ENSG00000188761|BCL2L15	2.2111	2.05e-10
ENSG00000255108|AP006621.1	2.21108	0.00330016
ENSG00000232303|DFFBP1	2.21064	3.73e-12
ENSG00000277214|AC009159.2	2.20998	9.37e-06
ENSG00000228376|GAS2L1P2	2.20941	5.88e-06
ENSG00000237491|LINC01409	2.20919	3.45e-24
ENSG00000070388|FGF22	2.20881	7.34e-09
ENSG00000260105|AOC4P	2.20797	0.000449
ENSG00000234062|AL390879.1	2.20744	1.66e-32
ENSG00000161912|ADCY10P1	2.20731	9.4e-31
ENSG00000204706|MAMDC2-AS1	2.20587	0.000295
ENSG00000260306|AC092375.2	2.20565	1.87e-09
ENSG00000286699|AC084198.4	2.20467	4.04e-21
ENSG00000187944|C2orf66	2.20315	4.83e-07
ENSG00000163806|SPDYA	2.203	3.59e-06
ENSG00000218996|ARL4AP5	2.20254	0.00238586
ENSG00000236711|SMAD9-IT1	2.202	0.00109302
ENSG00000139351|SYCP3	2.20187	0.000996
ENSG00000269318|AC007292.2	2.2017	0.000446
ENSG00000275476|AC009318.4	2.20111	0.0021063
ENSG00000267002|AC060780.1	2.20104	1.02e-39
ENSG00000100299|ARSA	2.20062	3.5e-39
ENSG00000142303|ADAMTS10	2.20042	2.14e-32
ENSG00000174788|PCP2	2.19997	1.44e-06
ENSG00000281591|DBET	2.1979	0.000147
ENSG00000135424|ITGA7	2.19757	8.57e-47
ENSG00000172476|RAB40A	2.19627	8.64e-11
ENSG00000140451|PIF1	2.19618	7.52e-59
ENSG00000279432|AC015799.1	2.19509	2.05e-05
ENSG00000250410|AC112722.1	2.19505	0.000329
ENSG00000268869|ESPNP	2.19467	0.000298
ENSG00000232656|IDI2-AS1	2.1946	8.13e-09
ENSG00000286835|AL133477.1	2.19328	3.09e-17
ENSG00000240219|AL512306.2	2.19199	6.29e-06
ENSG00000157306|ZFHX2-AS1	2.19166	1.78e-20
ENSG00000182179|UBA7	2.18814	8.74e-24
ENSG00000008710|PKD1	2.18772	8.76e-53
ENSG00000234329|AL604028.2	2.18653	1.22e-05
ENSG00000273096|AL021707.8	2.18638	0.00108046
ENSG00000225171|DUTP6	2.18599	0.00346585
ENSG00000261003|AL008628.1	2.18431	0.00225012
ENSG00000263050|AC090617.5	2.18412	0.00363723
ENSG00000100031|GGT1	2.18404	7.98e-08
ENSG00000103168|TAF1C	2.18342	2.54e-61
ENSG00000183856|IQGAP3	2.18221	1.64e-65
ENSG00000183793|NPIPA5	2.18136	1.31e-13
ENSG00000143630|HCN3	2.18025	2.61e-42
ENSG00000273001|AL731533.2	2.17841	6.24e-05
ENSG00000244242|IFITM10	2.17738	0.00114959
ENSG00000279594|AL049780.3	2.17688	0.00236121
ENSG00000231940|RPS7P3	2.17645	8.92e-06
ENSG00000172818|OVOL1	2.17524	0.00363041
ENSG00000185986|SDHAP3	2.17389	2.63e-41
ENSG00000259039|AL161804.1	2.17359	1.67e-05
ENSG00000254338|MAFA-AS1	2.17313	5.26e-05
ENSG00000272379|AL008729.2	2.17237	5.01e-07
ENSG00000160973|FOXH1	2.17234	8.7e-11
ENSG00000241288|LINC02614	2.1718	7.09e-17
ENSG00000230769|Z98048.1	2.17167	0.000865
ENSG00000242252|BGLAP	2.17101	2.88e-06
ENSG00000243649|CFB	2.17066	0.000106
ENSG00000092929|UNC13D	2.17002	1.66e-07
ENSG00000258365|AC073655.2	2.16799	3.45e-15
ENSG00000280145|CU638689.4	2.16723	5.3e-08
ENSG00000228828|TLK2P2	2.16722	0.00268547
ENSG00000260565|ERVK13-1	2.16669	7.7e-35
ENSG00000224003|YES1P1	2.166	0.00281577
ENSG00000275910|AC138932.6	2.16523	0.00251673
ENSG00000285437|POLR2J3	2.16496	6.88e-40
ENSG00000276255|LINC02809	2.16379	0.000237
ENSG00000182796|TMEM198B	2.16352	5.96e-48
ENSG00000279352|AC006557.6	2.16306	1.07e-05
ENSG00000240106|RN7SL146P	2.1619	0.00386956
ENSG00000270061|AC068790.5	2.16179	1.8e-05
ENSG00000267769|AC011498.6	2.1605	1.07e-05
ENSG00000261433|AC002347.1	2.16026	0.00119432
ENSG00000143387|CTSK	2.1601	3.94e-18
ENSG00000260316|AL008727.1	2.15957	2.61e-05
ENSG00000234383|CTBP2P8	2.15926	2.51e-06
ENSG00000224616|RTCA-AS1	2.15799	2.68e-28
ENSG00000176919|C8G	2.15781	0.000275
ENSG00000132199|ENOSF1	2.15759	3.67e-47
ENSG00000205746|AC126755.1	2.15702	1.95e-48
ENSG00000232713|RPS12P3	2.15698	0.0034515
ENSG00000279900|AP001767.4	2.15562	3.24e-07
ENSG00000248677|LINC02102	2.15556	0.00160108
ENSG00000212125|TAS2R15P	2.15526	0.00175815
ENSG00000243410|PSMD6-AS1	2.15299	0.00133687
ENSG00000259939|AC022167.1	2.15159	9.12e-05
ENSG00000270164|LINC01480	2.15143	0.00425605
ENSG00000267784|AC010680.1	2.15126	0.00139265
ENSG00000129194|SOX15	2.15076	7.98e-05
ENSG00000286952|AC093928.1	2.15074	6.55e-06
ENSG00000175564|UCP3	2.15042	2.89e-14
ENSG00000271964|AC090948.1	2.1498	0.000131
ENSG00000167525|PROCA1	2.14952	1.56e-35
ENSG00000137070|IL11RA	2.14806	8.67e-39
ENSG00000197580|BCO2	2.14752	1.89e-13
ENSG00000234537|AL354751.1	2.14738	0.00321123
ENSG00000251429|AIDAP2	2.14719	1.84e-07
ENSG00000279342|AP000866.6	2.14673	1.81e-20
ENSG00000162931|TRIM17	2.14604	3.87e-19
ENSG00000259751|AC018868.2	2.14537	0.00299285
ENSG00000263786|AC022211.2	2.14466	1.45e-09
ENSG00000288235|FAM106C	2.14412	0.00392791
ENSG00000167103|PIP5KL1	2.14392	8.49e-17
ENSG00000253392|AC119403.1	2.14254	2.61e-12
ENSG00000279328|AC073439.1	2.14201	0.000475
ENSG00000251221|LINC01337	2.1418	6.07e-06
ENSG00000272574|AL596325.2	2.14146	9.94e-05
ENSG00000161270|NPHS1	2.141	0.00259393
ENSG00000234705|HMGA1P4	2.14062	0.000201
ENSG00000177990|DPY19L2	2.13949	4.48e-19
ENSG00000270055|AC127502.2	2.13902	9.8e-30
ENSG00000286342|AC073210.3	2.139	0.00407067
ENSG00000188388|GOLGA6L3	2.13551	0.000384
ENSG00000114841|DNAH1	2.13495	5.2e-46
ENSG00000005961|ITGA2B	2.13404	2.73e-35
ENSG00000135702|CHST5	2.13363	0.00200935
ENSG00000238082|AC009948.1	2.13176	0.000764
ENSG00000273771|AC024337.2	2.13109	0.00178681
ENSG00000158528|PPP1R9A	2.13083	4.55e-28
ENSG00000266498|AC055811.3	2.13039	0.00294293
ENSG00000174403|MIR1-1HG-AS1	2.13005	4.45e-10
ENSG00000287071|AC093724.1	2.12976	5.3e-06
ENSG00000260735|AC139256.2	2.12844	1.31e-06
ENSG00000258839|MC1R	2.12736	1.14e-50
ENSG00000229057|RPS3AP54	2.12734	0.00328538
ENSG00000135473|PAN2	2.1259	6.77e-56
ENSG00000224505|AC138150.1	2.12469	4.16e-06
ENSG00000255234|AP000446.1	2.12455	0.00147927
ENSG00000260714|AC133552.1	2.12324	0.000428
ENSG00000139547|RDH16	2.12068	1.08e-06
ENSG00000234719|NPIPB2	2.11695	3.79e-15
ENSG00000125434|SLC25A35	2.11632	2.99e-45
ENSG00000214456|PLIN5	2.11629	2.89e-16
ENSG00000159899|NPR2	2.11491	0.00492914
ENSG00000278867|AC090616.6	2.11345	4.97e-11
ENSG00000254536|AL360181.3	2.11181	1.11e-20
ENSG00000163126|ANKRD23	2.11072	4.97e-17
ENSG00000114857|NKTR	2.10998	3.54e-37
ENSG00000247287|AL359220.1	2.10962	0.00309976
ENSG00000234394|AL353608.3	2.10757	0.00348764
ENSG00000243753|HLA-L	2.1071	4.7e-30
ENSG00000109063|MYH3	2.10605	1.5e-28
ENSG00000250251|PKD1P6	2.10527	5.36e-54
ENSG00000133466|C1QTNF6	2.10464	2.47e-39
ENSG00000244491|AL021707.5	2.10403	0.000119
ENSG00000267370|AC008752.4	2.10339	0.000201
ENSG00000227080|AC012441.1	2.10231	6.45e-10
ENSG00000233264|AC006042.2	2.10222	0.000704
ENSG00000187726|DNAJB13	2.10136	9.03e-06
ENSG00000154099|DNAAF1	2.10062	8.54e-12
ENSG00000264772|AC016876.3	2.10061	4.23e-27
ENSG00000285955|BX842242.1	2.10007	7.1e-06
ENSG00000198753|PLXNB3	2.09952	0.000187
ENSG00000280401|AC022532.1	2.09885	9.64e-06
ENSG00000102901|CENPT	2.09851	6.52e-51
ENSG00000068976|PYGM	2.09744	3.83e-11
ENSG00000286207|AC012443.2	2.09738	1.07e-15
ENSG00000279611|AC012313.10	2.09714	5.55e-16
ENSG00000260296|AC095057.3	2.09565	1.15e-05
ENSG00000117480|FAAH	2.09553	5.02e-23
ENSG00000214837|LINC01347	2.09384	1.1e-28
ENSG00000283312|AC017104.4	2.09255	1.75e-07
ENSG00000196912|ANKRD36B	2.0923	8.98e-30
ENSG00000236662|AL133215.1	2.09091	0.000731
ENSG00000143512|HHIPL2	2.0905	1.74e-11
ENSG00000273192|AL671710.1	2.09001	9.45e-09
ENSG00000276997|AL513314.2	2.08882	4.63e-17
ENSG00000244480|AC005154.2	2.08826	2.28e-06
ENSG00000286909|AC024560.4	2.08795	3.39e-11
ENSG00000105479|CCDC114	2.08774	2.46e-09
ENSG00000233862|AC016907.2	2.08664	0.00448612
ENSG00000239542|RN7SL399P	2.08598	0.000506
ENSG00000273897|AC211476.5	2.08395	0.00609452
ENSG00000273291|AC092042.3	2.08304	0.00227661
ENSG00000123201|GUCY1B2	2.08303	1.69e-19
ENSG00000167588|GPD1	2.08294	2.62e-05
ENSG00000132680|KHDC4	2.08246	2.07e-34
ENSG00000278876|AC145207.9	2.08224	7.95e-08
ENSG00000207751|AP000553.1	2.082	1.49e-10
ENSG00000232906|AC092685.1	2.08186	1.97e-07
ENSG00000158023|WDR66	2.08016	9.53e-11
ENSG00000099338|CATSPERG	2.07974	2.57e-11
ENSG00000261488|TBILA	2.07963	4.62e-16
ENSG00000010379|SLC6A13	2.07908	0.00312876
ENSG00000285933|AP003498.3	2.07889	2.96e-06
ENSG00000272420|AL513477.2	2.07749	0.000488
ENSG00000266844|AC093330.1	2.07749	0.00341778
ENSG00000284820|AC068946.2	2.07719	2.8e-07
ENSG00000272904|AL390726.2	2.07651	1.89e-08
ENSG00000287860|AC079804.3	2.07644	0.00447517
ENSG00000261556|SMG1P7	2.07564	1.94e-35
ENSG00000253180|AC104986.1	2.07502	0.00116186
ENSG00000273059|AC239803.1	2.07483	0.00560555
ENSG00000206530|CFAP44	2.07482	3.04e-28
ENSG00000287721|AC061975.8	2.07457	1.89e-06
ENSG00000254860|TMEM9B-AS1	2.07427	4.27e-29
ENSG00000286136|AC107071.1	2.07319	4.74e-08
ENSG00000215388|ACTG1P3	2.07279	0.00211192
ENSG00000264812|AC132938.3	2.07152	0.000314
ENSG00000089820|ARHGAP4	2.06957	1.36e-16
ENSG00000286817|AC105339.6	2.06866	1.15e-08
ENSG00000203327|AC012358.1	2.0677	5.14e-05
ENSG00000143994|ABHD1	2.06741	3.7e-16
ENSG00000229739|PDC-AS1	2.06725	2.88e-10
ENSG00000172940|SLC22A13	2.06725	0.000124
ENSG00000172901|LVRN	2.06699	7.64e-05
ENSG00000260751|AC008870.2	2.06605	3.7e-16
ENSG00000215022|AL008729.1	2.06592	2.11e-13
ENSG00000057468|MSH4	2.06577	2.07e-18
ENSG00000085465|OVGP1	2.0645	9.45e-30
ENSG00000282907|Z98883.1	2.06137	0.0125835
ENSG00000227536|SOCS5P4	2.05896	2.31e-05
ENSG00000196337|CGB7	2.05818	0.000943
ENSG00000100068|LRP5L	2.05799	3.32e-41
ENSG00000178115|GOLGA8Q	2.05545	0.00042
ENSG00000237522|NONOP2	2.05516	1.29e-06
ENSG00000111886|GABRR2	2.05478	6.82e-12
ENSG00000279821|AC145098.2	2.0546	9.97e-18
ENSG00000225401|TGIF2P1	2.05321	0.00200254
ENSG00000130827|PLXNA3	2.05264	5.19e-50
ENSG00000235370|DNM1P51	2.05241	1.96e-20
ENSG00000230295|GTF2IP23	2.04992	0.000349
ENSG00000235908|RHOA-IT1	2.0475	0.00229867
ENSG00000199691|RN7SKP173	2.04749	0.00265882
ENSG00000275383|AC126773.6	2.04635	0.000437
ENSG00000124215|CDH26	2.04607	4.89e-16
ENSG00000240583|AQP1	2.04573	1.33e-09
ENSG00000271833|AL445222.2	2.04468	4.43e-14
ENSG00000069493|CLEC2D	2.0439	2.71e-11
ENSG00000254413|CHKB-CPT1B	2.04363	1.5e-23
ENSG00000198203|SULT1C2	2.04275	8.88e-07
ENSG00000234771|SLC25A25-AS1	2.04036	4.31e-29
ENSG00000100024|UPB1	2.04022	0.00164824
ENSG00000167978|SRRM2	2.03997	2.56e-44
ENSG00000232486|AL592437.2	2.0393	0.00520021
ENSG00000272942|AL022324.3	2.0377	1.38e-17
ENSG00000187556|NANOS3	2.03746	3.79e-05
ENSG00000163631|ALB	2.03714	0.002214
ENSG00000161835|GRASP	2.03656	4.45e-23
ENSG00000285791|AC009879.3	2.03634	1.19e-06
ENSG00000241217|RN7SL809P	2.03583	5.35e-05
ENSG00000272645|GTF2IP20	2.03469	8.16e-42
ENSG00000276968|AL158196.1	2.034	0.00213216
ENSG00000280441|FP236383.3	2.03365	3.72e-16
ENSG00000260693|AC026150.2	2.03077	2.25e-07
ENSG00000228415|PTMAP1	2.02902	0.00251074
ENSG00000203930|LINC00632	2.02739	9.1e-28
ENSG00000287110|AC112484.5	2.02729	1.38e-18
ENSG00000198590|C3orf35	2.02569	2.02e-09
ENSG00000274933|TBC1D3I	2.02409	0.00482448
ENSG00000273381|AL158071.5	2.02264	0.0016506
ENSG00000135722|FBXL8	2.02066	7e-33
ENSG00000215186|GOLGA6B	2.02058	0.006079
ENSG00000179978|NAIPP2	2.02037	3.44e-10
ENSG00000196289|BECN2	2.01952	0.00578793
ENSG00000256030|CBX3P4	2.01944	0.00284587
ENSG00000258199|AC073896.4	2.01939	7.79e-05
ENSG00000279175|AL033543.1	2.01926	0.00207094
ENSG00000279672|AP006621.5	2.01846	1.51e-32
ENSG00000244731|C4A	2.01814	5.5e-19
ENSG00000231160|KLF3-AS1	2.01757	9.41e-06
ENSG00000272872|AP000525.1	2.01715	1.77e-28
ENSG00000135077|HAVCR2	2.01599	0.00413692
ENSG00000165555|NOXRED1	2.01576	4.94e-09
ENSG00000169031|COL4A3	2.0151	2.45e-14
ENSG00000273507|AL354809.1	2.01474	0.00420772
ENSG00000278434|AC023830.3	2.01177	2.89e-09
ENSG00000136153|LMO7	2.01136	1.11e-34
ENSG00000223837|AL645941.1	2.01108	2.32e-05
ENSG00000223551|TMSB4XP4	2.01059	7.57e-05
ENSG00000142449|FBN3	2.01057	2.06e-13
ENSG00000279456|AL353763.1	2.01056	2.12e-11
ENSG00000261611|AC010547.4	2.00892	0.00159291
ENSG00000092295|TGM1	2.00886	4.85e-15
ENSG00000197948|FCHSD1	2.00883	3.8e-49
ENSG00000213213|CCDC183	2.00874	1.63e-09
ENSG00000167195|GOLGA6C	2.00779	0.00854737
ENSG00000262352|LINC02564	2.00762	0.000826
ENSG00000147162|OGT	2.00704	1.15e-40
ENSG00000212123|PRR22	2.00671	9.31e-30
ENSG00000114786|ABHD14A-ACY1	2.00597	0.000509
ENSG00000212371|AF111168.1	2.00514	0.00326639
ENSG00000279373|AC027228.3	2.00495	0.000295
ENSG00000277423|AC069234.5	2.00412	0.00303909
ENSG00000280294|AC011008.2	2.00412	2.5e-06
ENSG00000251537|AC005324.3	2.00401	0.000128
ENSG00000266145|RHOT1P1	2.00385	3.78e-05
ENSG00000131379|C3orf20	2.00349	0.000319
ENSG00000176884|GRIN1	2.00342	1.36e-13
ENSG00000284630|AP000553.5	2.00285	2.56e-06
ENSG00000215244|LINC02649	2.00236	5.06e-06
ENSG00000105996|HOXA2	2.00159	7.44e-27
ENSG00000248206|AC074194.1	2.00152	0.000482
ENSG00000254852|NPIPA2	2.00091	0.0125357
ENSG00000279168|AC105052.4	1.99825	0.000895
ENSG00000230551|AC021078.1	1.99793	4.84e-21
ENSG00000277728|AC097641.2	1.99777	2.64e-05
ENSG00000143382|ADAMTSL4	1.99496	3.43e-20
ENSG00000248445|SEMA6A-AS1	1.99493	2.97e-05
ENSG00000270802|AC005776.1	1.99458	0.00306582
ENSG00000134201|GSTM5	1.99385	0.00614772
ENSG00000262119|AL079343.1	1.99358	0.0015992
ENSG00000188282|RUFY4	1.99287	8.27e-05
ENSG00000232233|LINC02043	1.99144	1.24e-09
ENSG00000214248|AC010336.1	1.99066	1.68e-17
ENSG00000287356|AL590822.3	1.99043	1.36e-05
ENSG00000270115|AL513327.2	1.99019	0.0023603
ENSG00000259321|AL136295.2	1.98958	0.000185
ENSG00000232653|GOLGA8N	1.98925	2.48e-28
ENSG00000206127|GOLGA8O	1.98869	5.84e-25
ENSG00000213188|YBX1P4	1.98826	0.00264353
ENSG00000276724|AC123768.4	1.98739	4.73e-08
ENSG00000258830|AC137834.1	1.98697	0.00862028
ENSG00000214900|LINC01588	1.9867	1.72e-11
ENSG00000101306|MYLK2	1.98581	3.8e-09
ENSG00000234936|AC010883.1	1.98488	1.65e-07
ENSG00000143434|SEMA6C	1.98191	1.97e-42
ENSG00000226942|IL9RP3	1.9801	1.3e-11
ENSG00000211454|AKR7L	1.98003	1.89e-12
ENSG00000224017|LINC01449	1.97924	0.00331991
ENSG00000288056|AL023806.4	1.97851	5.11e-08
ENSG00000256274|TAS2R64P	1.9768	0.00536863
ENSG00000106976|DNM1	1.97668	9.45e-41
ENSG00000108785|HSD17B1P1	1.97656	0.00522675
ENSG00000286285|AL138778.1	1.97334	0.000817
ENSG00000127578|WFIKKN1	1.97322	4.1e-16
ENSG00000107186|MPDZ	1.97286	1.78e-35
ENSG00000259158|ADAM20P1	1.97171	0.000771
ENSG00000213842|SUGT1P2	1.97088	0.0010819
ENSG00000158482|SNX29P1	1.97006	6.43e-09
ENSG00000128000|ZNF780B	1.96975	5.03e-19
ENSG00000261019|AC010132.4	1.96877	0.00218788
ENSG00000142675|CNKSR1	1.96863	6.83e-20
ENSG00000232903|LINC01166	1.96855	1.61e-05
ENSG00000206262|FOXL2NB	1.9684	9.89e-12
ENSG00000286460|AC006538.4	1.96704	0.0004
ENSG00000198556|ZNF789	1.96635	6.01e-30
ENSG00000229728|AL136531.1	1.96623	0.000119
ENSG00000272333|KMT2B	1.96476	1.56e-43
ENSG00000254694|AP001893.1	1.96325	1.14e-05
ENSG00000287042|AC090945.1	1.96302	0.000787
ENSG00000215018|COL28A1	1.96291	0.00680939
ENSG00000167280|ENGASE	1.96218	3.12e-50
ENSG00000213145|CRIP1	1.96182	0.00579504
ENSG00000039650|PNKP	1.96126	1.13e-46
ENSG00000251143|AP002490.1	1.96078	1.7e-06
ENSG00000227740|LINC02803	1.96061	0.00307015
ENSG00000255717|SNHG1	1.95956	7.72e-44
ENSG00000280216|AL022326.2	1.95939	3.07e-06
ENSG00000163395|IGFN1	1.959	7.62e-08
ENSG00000133624|ZNF767P	1.95704	4.06e-38
ENSG00000223509|AC135983.3	1.95689	1.28e-18
ENSG00000149922|TBX6	1.95584	3.95e-18
ENSG00000238061|AL356273.4	1.95486	0.00559999
ENSG00000163660|CCNL1	1.95455	1.82e-39
ENSG00000162482|AKR7A3	1.95451	4.06e-10
ENSG00000218073|AL021407.3	1.95407	0.000293
ENSG00000157322|CLEC18A	1.954	0.000189
ENSG00000121764|HCRTR1	1.95384	0.000765
ENSG00000256542|AC148477.2	1.95254	2.89e-30
ENSG00000270031|AL020997.3	1.95069	0.00221608
ENSG00000163815|CLEC3B	1.94895	0.000759
ENSG00000261101|AC234775.3	1.94862	1.72e-08
ENSG00000213693|SEC14L1P1	1.94855	8.37e-09
ENSG00000214897|PNMA6E	1.9479	0.0073989
ENSG00000177238|TRIM72	1.94682	0.000184
ENSG00000225163|LINC00618	1.94663	2.05e-05
ENSG00000277561|GOLGA8IP	1.94546	1.76e-14
ENSG00000250608|AC010210.1	1.9454	1.62e-09
ENSG00000165917|RAPSN	1.94519	0.00849873
ENSG00000284606|AC105233.4	1.94484	7.66e-12
ENSG00000167604|NFKBID	1.94403	1.71e-30
ENSG00000267247|AP005264.3	1.9439	0.00246318
ENSG00000154016|GRAP	1.94364	0.00342159
ENSG00000205090|TMEM240	1.94298	5.2e-08
ENSG00000254503|AC010319.1	1.94252	0.00705751
ENSG00000272072|AC004492.1	1.94232	6.79e-05
ENSG00000164078|MST1R	1.94181	3.68e-10
ENSG00000253671|AC027117.1	1.94136	0.000141
ENSG00000164050|PLXNB1	1.94136	1.99e-42
ENSG00000213996|TM6SF2	1.94056	7.75e-11
ENSG00000243289|AGAP13P	1.94027	7.46e-05
ENSG00000267048|AC092143.3	1.93938	2.63e-05
ENSG00000168676|KCTD19	1.93919	4.17e-21
ENSG00000113924|HGD	1.93884	0.00724391
ENSG00000147606|SLC26A7	1.93865	5.15e-07
ENSG00000006025|OSBPL7	1.93836	3.15e-33
ENSG00000214331|AC009053.2	1.93771	2.93e-28
ENSG00000287926|AC113208.6	1.93769	0.00872105
ENSG00000254507|DEFB131E	1.93739	0.000162
ENSG00000280287|AC131212.3	1.93601	4.09e-22
ENSG00000158806|NPM2	1.93501	5.48e-07
ENSG00000278558|TMEM191B	1.9346	2.98e-12
ENSG00000188549|CCDC9B	1.93379	3.82e-19
ENSG00000214369|CYB5AP2	1.9322	0.00764682
ENSG00000287277|AL392086.3	1.93194	8.53e-05
ENSG00000205822|TPTE2P6	1.93152	0.00165893
ENSG00000261678|SCRT1	1.93146	0.000133
ENSG00000268947|AC002128.1	1.92966	0.000585
ENSG00000157873|TNFRSF14	1.92903	4.81e-05
ENSG00000257524|AL157935.3	1.92899	9.22e-20
ENSG00000196296|ATP2A1	1.92893	1.18e-21
ENSG00000279232|AC008522.1	1.92885	0.0084702
ENSG00000270165|AC010530.1	1.92875	0.000308
ENSG00000103253|HAGHL	1.92857	7.23e-28
ENSG00000232611|AL683813.2	1.92827	8.79e-18
ENSG00000004777|ARHGAP33	1.9277	1.36e-44
ENSG00000251408|AC113615.1	1.92766	0.00352454
ENSG00000175309|PHYKPL	1.92628	8.68e-39
ENSG00000249096|LINC02362	1.92574	0.00422311
ENSG00000287616|AL357522.1	1.92495	0.000149
ENSG00000275437|AL121832.3	1.92327	2.56e-21
ENSG00000203286|AL441992.1	1.92308	0.00255562
ENSG00000246334|PRR7-AS1	1.92164	0.000611
ENSG00000117425|PTCH2	1.92138	1.39e-20
ENSG00000249715|FER1L5	1.92134	0.000499
ENSG00000242802|AP5Z1	1.92114	1.53e-33
ENSG00000243056|EIF4EBP3	1.92092	0.00565581
ENSG00000234509|AP000253.1	1.92078	0.000782
ENSG00000268230|AC012313.3	1.92076	3.01e-06
ENSG00000249786|EAF1-AS1	1.92066	2.38e-06
ENSG00000163141|BNIPL	1.91997	6.43e-13
ENSG00000260892|AC105020.4	1.91988	0.00271076
ENSG00000283743|Z84466.1	1.91973	0.0101729
ENSG00000272375|AC026979.3	1.91887	0.0027287
ENSG00000271971|AC120053.1	1.91887	2.75e-08
ENSG00000261126|RBFADN	1.91833	1.17e-05
ENSG00000167483|NIBAN3	1.91795	0.000213
ENSG00000280128|AL662795.2	1.91735	5.61e-23
ENSG00000275236|AC009120.5	1.91683	0.00404049
ENSG00000259429|UBE2Q2P2	1.91677	2.43e-19
ENSG00000259318|AL356801.1	1.91603	0.000174
ENSG00000274751|AC120498.9	1.91328	6.83e-06
ENSG00000267519|AC020916.1	1.91251	2.85e-11
ENSG00000270872|SRGAP2D	1.91242	0.00156593
ENSG00000169660|HEXD	1.9124	4.85e-42
ENSG00000275601|AC011330.2	1.91194	3.52e-05
ENSG00000160766|GBAP1	1.91179	6.24e-29
ENSG00000123999|INHA	1.91164	5.07e-10
ENSG00000185864|NPIPB4	1.91031	4.89e-21
ENSG00000228544|CCDC183-AS1	1.91022	7.83e-24
ENSG00000269486|ERVK9-11	1.90929	6.7e-13
ENSG00000244945|AC136604.2	1.90917	0.000259
ENSG00000212127|TAS2R14	1.90892	1.07e-08
ENSG00000108352|RAPGEFL1	1.90882	2.1e-31
ENSG00000273374|AC069222.1	1.90874	2.44e-07
ENSG00000159433|STARD9	1.90864	4.33e-31
ENSG00000106404|CLDN15	1.90792	7.51e-37
ENSG00000234997|AC016745.1	1.90692	0.00177459
ENSG00000163794|UCN	1.90688	7.82e-21
ENSG00000279320|AC069528.2	1.90587	8.58e-05
ENSG00000259287|AC010809.1	1.90578	1.34e-05
ENSG00000261971|MMP25-AS1	1.90537	4.42e-45
ENSG00000278931|CR381670.1	1.90367	1.48e-16
ENSG00000241728|AP001062.3	1.90297	0.00409264
ENSG00000161647|MPP3	1.90276	5.05e-37
ENSG00000110237|ARHGEF17	1.90193	7.26e-25
ENSG00000259993|AC135731.1	1.9013	0.000395
ENSG00000275703|U47924.3	1.90029	0.00955963
ENSG00000281106|TMEM272	1.89959	4.21e-06
ENSG00000250673|REELD1	1.89913	3.24e-06
ENSG00000270035|AL359881.2	1.89911	0.00037
ENSG00000143184|XCL1	1.89879	1.24e-07
ENSG00000198064|NPIPB13	1.89874	0.000404
ENSG00000286787|AL110114.1	1.89866	4.65e-06
ENSG00000288033|AC137894.3	1.89785	0.00261167
ENSG00000279199|AC068669.1	1.89783	2.41e-05
ENSG00000118557|PMFBP1	1.89659	3.72e-16
ENSG00000172350|ABCG4	1.8956	1.5e-25
ENSG00000138109|CYP2C9	1.89552	0.010679
ENSG00000125462|C1orf61	1.89326	4.56e-30
ENSG00000242861|AL591895.1	1.89318	6.2e-06
ENSG00000120664|SPART-AS1	1.89266	7.21e-07
ENSG00000286746|AL590807.1	1.89197	0.0025793
ENSG00000189001|SBSN	1.89195	0.000721
ENSG00000198625|MDM4	1.89162	2.29e-31
ENSG00000013573|DDX11	1.89041	7.74e-47
ENSG00000186265|BTLA	1.89018	0.00757602
ENSG00000114735|HEMK1	1.89017	3.1e-40
ENSG00000183401|CCDC159	1.89013	4.26e-17
ENSG00000287529|AC068946.3	1.88955	5.44e-05
ENSG00000269815|AC010463.3	1.88917	0.00713135
ENSG00000125046|SSUH2	1.88868	6.09e-09
ENSG00000244055|AC007566.1	1.88844	6.78e-20
ENSG00000127362|TAS2R3	1.88827	0.00624586
ENSG00000273216|AC002059.1	1.88631	0.000696
ENSG00000232593|KANTR	1.88412	2.92e-24
ENSG00000226174|TEX22	1.88398	2.99e-13
ENSG00000261386|AC027682.4	1.883	0.00775554
ENSG00000286733|AC090164.5	1.88275	8.06e-25
ENSG00000100033|PRODH	1.88247	2.28e-19
ENSG00000284976|BX255925.3	1.88175	7.54e-38
ENSG00000274471|AC242376.2	1.88053	4.64e-05
ENSG00000277450|AC002094.4	1.8805	0.00323938
ENSG00000279838|AL356273.6	1.87976	6.18e-11
ENSG00000249947|XBP1P1	1.87964	0.00266213
ENSG00000280344|AC009166.2	1.87946	0.010801
ENSG00000235244|DANT2	1.87917	4.35e-05
ENSG00000254681|PKD1P5	1.8791	7.55e-20
ENSG00000278202|AC243919.2	1.87901	5.31e-13
ENSG00000074966|TXK	1.87754	0.000566
ENSG00000286118|AC234031.1	1.87649	0.00200189
ENSG00000276071|AC074138.1	1.87641	0.000513
ENSG00000143110|C1orf162	1.87571	1.65e-11
ENSG00000240591|AL096701.3	1.8754	1e-06
ENSG00000231177|LINC00852	1.87537	7.06e-13
ENSG00000275155|AC027348.1	1.87519	0.000294
ENSG00000262223|AC110285.1	1.87487	8.9e-06
ENSG00000177483|RBM44	1.87484	1.21e-08
ENSG00000270020|AC009108.3	1.87361	5.8e-08
ENSG00000105270|CLIP3	1.87323	1.26e-10
ENSG00000231390|SNX18P8	1.87308	0.000648
ENSG00000165794|SLC39A2	1.87066	0.00252641
ENSG00000213462|ERV3-1	1.87062	6.77e-26
ENSG00000254554|AC080023.1	1.86954	0.0018515
ENSG00000234405|Z69733.1	1.86951	2.52e-06
ENSG00000177363|LRRN4CL	1.86863	6.1e-05
ENSG00000268744|AC008758.4	1.86738	0.00415211
ENSG00000206140|TMEM191C	1.86725	5.52e-11
ENSG00000148357|HMCN2	1.86683	1.48e-05
ENSG00000197813|AC011450.1	1.86598	3.29e-07
ENSG00000263069|RNF213-AS1	1.86559	1.78e-17
ENSG00000270171|AL359881.3	1.86526	0.00201176
ENSG00000182308|DCAF4L1	1.86482	2.4e-15
ENSG00000152292|SH2D6	1.86446	0.00511179
ENSG00000079337|RAPGEF3	1.86409	5.63e-13
ENSG00000179832|MROH1	1.86178	1.49e-32
ENSG00000260034|LCMT1-AS2	1.86158	6.93e-05
ENSG00000213930|GALT	1.86032	8.06e-34
ENSG00000277103|AL445670.1	1.86002	5.85e-09
ENSG00000268218|AC137932.3	1.85985	9.24e-08
ENSG00000158805|ZNF276	1.85898	8.09e-31
ENSG00000179921|GPBAR1	1.85878	0.00420953
ENSG00000260672|AC100827.4	1.85844	0.00342317
ENSG00000279720|SOWAHCP2	1.85808	4.62e-08
ENSG00000185946|RNPC3	1.85773	2.01e-27
ENSG00000224097|AC021148.1	1.85725	0.00115928
ENSG00000283352|AL021368.4	1.85723	1.54e-07
ENSG00000275393|AC018695.6	1.8568	0.00223879
ENSG00000237772|LINC02631	1.85657	0.00999195
ENSG00000151914|DST	1.85643	2.98e-29
ENSG00000258454|AC016526.2	1.85582	0.0092063
ENSG00000225756|DBH-AS1	1.85547	0.006025
ENSG00000112599|GUCA1B	1.85481	1.81e-17
ENSG00000126016|AMOT	1.85478	2.75e-22
ENSG00000251661|AC136475.1	1.85421	1.55e-07
ENSG00000205583|STAG3L1	1.85391	1.99e-23
ENSG00000161509|GRIN2C	1.85323	4.82e-14
ENSG00000233483|AC008105.2	1.85246	1.83e-05
ENSG00000279044|AC007787.2	1.85242	0.00253297
ENSG00000248015|AC005329.1	1.85115	3.51e-26
ENSG00000287502|AC092418.3	1.84846	0.000983
ENSG00000167992|VWCE	1.8481	4.91e-15
ENSG00000279108|AC008537.3	1.84328	9.78e-06
ENSG00000214694|ARHGEF33	1.84268	4.38e-07
ENSG00000232934|AL157786.1	1.84215	0.00159405
ENSG00000233695|GAS6-AS1	1.8419	0.00203365
ENSG00000198892|SHISA4	1.84188	4.96e-13
ENSG00000203799|CCDC162P	1.84169	9.72e-28
ENSG00000235316|DUSP8P5	1.84158	2.42e-21
ENSG00000261187|AC079322.1	1.84051	0.00194422
ENSG00000286406|AC138776.1	1.83986	2.43e-12
ENSG00000074660|SCARF1	1.8397	2.38e-05
ENSG00000272885|AC092574.1	1.83872	0.00359275
ENSG00000215097|AL731733.1	1.83796	0.000542
ENSG00000272638|AC006027.1	1.83634	9.46e-05
ENSG00000285669|AC026979.4	1.83589	3.59e-11
ENSG00000284639|AP006294.2	1.83564	0.00798816
ENSG00000135437|RDH5	1.83553	1.09e-10
ENSG00000251056|ANKRD20A17P	1.83541	8.66e-06
ENSG00000273076|AL021707.7	1.8349	0.00658949
ENSG00000149781|FERMT3	1.83454	1.52e-07
ENSG00000273485|AL139339.2	1.83445	1.33e-07
ENSG00000276768|AL121890.2	1.83432	0.00693279
ENSG00000134802|SLC43A3	1.83373	3.72e-05
ENSG00000168314|MOBP	1.83345	0.00268138
ENSG00000105737|GRIK5	1.83314	5.06e-22
ENSG00000230869|AGAP10P	1.83196	3.18e-22
ENSG00000256943|AC148477.3	1.83129	6.38e-18
ENSG00000265393|AC084125.4	1.83062	4.98e-07
ENSG00000144214|LYG1	1.82994	2.28e-17
ENSG00000235946|H2BW3P	1.8289	2.19e-09
ENSG00000225813|AC009299.1	1.82837	0.0104833
ENSG00000007384|RHBDF1	1.82755	6.66e-27
ENSG00000279254|AC020604.1	1.82573	0.000294
ENSG00000197540|GZMM	1.82385	0.0107102
ENSG00000131400|NAPSA	1.82362	3.97e-14
ENSG00000265750|AC090772.3	1.82359	2.37e-07
ENSG00000250571|GLI4	1.82317	8.26e-33
ENSG00000251364|AC107884.1	1.82296	1.87e-07
ENSG00000229036|VDAC1P8	1.8229	4.49e-07
ENSG00000179397|CATSPERE	1.82226	6.89e-12
ENSG00000185829|ARL17A	1.82215	6.47e-25
ENSG00000222046|DCDC2B	1.82082	0.00743817
ENSG00000273729|AC007686.3	1.82066	6.61e-13
ENSG00000273230|AC102953.2	1.82035	1.78e-15
ENSG00000204482|LST1	1.82025	0.00214271
ENSG00000172037|LAMB2	1.81986	5.85e-33
ENSG00000177710|SLC35G5	1.81958	0.0130918
ENSG00000254872|LINC02688	1.81951	0.00311875
ENSG00000230303|AL353743.2	1.81918	1.45e-06
ENSG00000272040|AC010245.2	1.8188	3.91e-06
ENSG00000169896|ITGAM	1.81855	0.00639487
ENSG00000287837|AL590064.1	1.81777	1.75e-10
ENSG00000250490|LINC02145	1.81739	0.00867808
ENSG00000185482|STAC3	1.81685	9.99e-11
ENSG00000141258|SGSM2	1.81669	3.42e-46
ENSG00000254400|AC091564.2	1.81664	0.000261
ENSG00000273137|AL022328.2	1.81557	2.33e-05
ENSG00000144596|GRIP2	1.81447	4.73e-25
ENSG00000170909|OSCAR	1.81261	1.05e-06
ENSG00000274895|AC011700.1	1.81203	8.75e-05
ENSG00000133460|SLC2A11	1.81193	3.36e-25
ENSG00000239626|RPSAP41	1.81084	0.00955963
ENSG00000186594|MIR22HG	1.81063	1.95e-17
ENSG00000262152|LINC00514	1.81003	0.0133584
ENSG00000229321|AC008269.1	1.80876	0.00173936
ENSG00000279198|AC008894.3	1.80779	1.49e-15
ENSG00000285952|AC020663.5	1.80716	0.0128576
ENSG00000153902|LGI4	1.80589	0.0107102
ENSG00000275367|AC092111.1	1.80545	3.09e-06
ENSG00000104936|DMPK	1.80463	1.37e-35
ENSG00000113119|TMCO6	1.804	1.6e-27
ENSG00000269997|AC068790.3	1.80382	0.000485
ENSG00000140939|NOL3	1.80361	4.27e-33
ENSG00000136895|GARNL3	1.80356	1.78e-29
ENSG00000272498|AC090948.2	1.80312	7.73e-05
ENSG00000114626|ABTB1	1.80169	2.02e-22
ENSG00000271344|AC018638.6	1.80168	0.000563
ENSG00000268836|Z69706.1	1.8012	2.62e-06
ENSG00000233579|KRT8P15	1.80082	0.0137011
ENSG00000270813|NANOGNBP3	1.79987	0.000623
ENSG00000162148|PPP1R32	1.79969	9.09e-13
ENSG00000014914|MTMR11	1.7989	4.92e-16
ENSG00000124942|AHNAK	1.79813	5.67e-31
ENSG00000146067|FAM193B	1.79758	1.93e-43
ENSG00000235601|BARX1-DT	1.79754	0.00206929
ENSG00000244218|RN7SL81P	1.79579	0.0051183
ENSG00000233024|NPIPA9	1.79476	3.99e-17
ENSG00000131797|CLUHP3	1.79365	8.76e-33
ENSG00000088538|DOCK3	1.79338	4.7e-42
ENSG00000261324|AC010168.2	1.79325	2.25e-14
ENSG00000107281|NPDC1	1.79313	3.38e-41
ENSG00000213316|LTC4S	1.79308	8.32e-07
ENSG00000182484|WASH6P	1.7927	2.04e-34
ENSG00000275180|AC048341.2	1.79261	3.06e-08
ENSG00000179008|C14orf39	1.79235	0.0077663
ENSG00000258781|AL589743.3	1.79051	0.010169
ENSG00000261286|ATP2C2-AS1	1.78996	1.01e-09
ENSG00000270804|AC010326.4	1.7881	1.62e-18
ENSG00000163435|ELF3	1.78727	0.000641
ENSG00000198106|AC025279.1	1.78603	0.000977
ENSG00000204099|NEU4	1.7853	0.00467608
ENSG00000257246|PHBP19	1.7841	0.00782648
ENSG00000099957|P2RX6	1.78366	0.00447238
ENSG00000135596|MICAL1	1.78088	2.28e-35
ENSG00000258302|AC025034.1	1.78008	0.00131314
ENSG00000174844|DNAH12	1.7799	0.00226302
ENSG00000240750|RN7SL559P	1.77841	0.00541276
ENSG00000251450|RASGRF2-AS1	1.77613	0.00481826
ENSG00000204420|MPIG6B	1.77574	0.0115117
ENSG00000084110|HAL	1.77561	4.53e-07
ENSG00000147813|NAPRT	1.7756	1.93e-29
ENSG00000213590|AL807752.1	1.77511	0.0104921
ENSG00000188037|CLCN1	1.77509	0.00745419
ENSG00000285799|AL645929.3	1.77416	9.17e-06
ENSG00000215912|TTC34	1.77398	1.03e-13
ENSG00000188993|LRRC66	1.77335	1.85e-06
ENSG00000243137|PSG4	1.77283	0.0123815
ENSG00000066279|ASPM	1.77139	3.09e-22
ENSG00000262228|AC087392.3	1.77061	5.15e-06
ENSG00000273432|AC004951.4	1.76888	5.73e-08
ENSG00000267426|AC087289.3	1.76877	7.78e-13
ENSG00000229474|PATL2	1.76874	2.62e-05
ENSG00000036530|CYP46A1	1.76754	3.92e-06
ENSG00000259660|DNM1P47	1.76602	5.06e-11
ENSG00000223561|AC005165.1	1.76602	2.87e-06
ENSG00000284952|AC104472.3	1.76592	0.0123306
ENSG00000260669|AL096870.2	1.76543	1.64e-12
ENSG00000260796|AC145285.3	1.7647	0.0153135
ENSG00000173567|ADGRF3	1.76442	3.46e-05
ENSG00000260001|TGFBR3L	1.7641	0.00325391
ENSG00000152117|SMPD4BP	1.76307	2.5e-44
ENSG00000179141|MTUS2-AS1	1.76251	0.00436939
ENSG00000215908|CROCCP2	1.76239	6.72e-32
ENSG00000270605|AL353622.1	1.76214	5.7e-23
ENSG00000110888|CAPRIN2	1.76169	3.86e-26
ENSG00000269984|AC078795.1	1.76037	1.51e-07
ENSG00000204311|PJVK	1.75977	9.38e-17
ENSG00000286443|AC091178.2	1.75952	3.08e-05
ENSG00000280353|AC011466.4	1.7585	3.14e-09
ENSG00000274286|ADRA2B	1.75842	1.73e-05
ENSG00000102385|DRP2	1.75778	9.92e-20
ENSG00000286431|BX842570.1	1.75693	0.00525091
ENSG00000233937|AC008443.1	1.75483	4.36e-28
ENSG00000127419|TMEM175	1.7542	3.79e-35
ENSG00000176268|CYCSP34	1.7517	0.011915
ENSG00000196584|XRCC2	1.75139	2.72e-21
ENSG00000273203|AC006946.2	1.75103	0.00138425
ENSG00000108405|P2RX1	1.75097	0.00188599
ENSG00000279133|AC018628.2	1.75087	1.92e-07
ENSG00000108797|CNTNAP1	1.75027	4.65e-24
ENSG00000260941|LINC00622	1.74716	0.000812
[truncated: 13,598 more rows]

## Sheet: Media_6_Nucl_v_Cyto
mRNA species enriched in the Nucleus or Cytoplasm by ORF6 (-IFN)
GENE_ID	LOG2FC	p_value(Adjusted)
ENSG00000282416|AC092299.1	23.772	7.06e-21
ENSG00000260772|AC012321.1	22.8895	1.82e-31
ENSG00000253861|SLC2A3P1	22.7476	1.4e-16
ENSG00000267520|AC010733.1	21.956	9.49e-08
ENSG00000279177|CTBP2P9	20.1754	1.43e-11
ENSG00000272887|CSPG4P5	19.9083	1.57e-13
ENSG00000277067|CU634019.2	18.9927	5.91e-11
ENSG00000278996|FP671120.5	12.6562	2.33e-25
ENSG00000267368|UPK3BL1	10.7449	4.49e-09
ENSG00000282339|AC010507.2	9.58856	1.76e-08
ENSG00000214967|NPIPA7	6.0372	1.07e-14
ENSG00000279066|HEXD-IT1	5.7852	7.59e-10
ENSG00000262304|AC027796.3	4.6307	1.78e-07
ENSG00000229807|XIST	4.56466	1.44e-123
ENSG00000259976|AC093010.2	4.3081	3.55e-06
ENSG00000181085|MAPK15	4.26032	4.03e-76
ENSG00000267096|AC008735.1	4.16204	2.51e-08
ENSG00000270641|TSIX	4.16174	2.96e-28
ENSG00000142102|PGGHG	4.14868	2.2e-126
ENSG00000114270|COL7A1	4.12235	3.13e-116
ENSG00000279400|AC008957.3	4.0616	1.11e-13
ENSG00000280184|AL023806.3	3.91475	7.8e-20
ENSG00000279347|AC021945.1	3.90427	2.85e-24
ENSG00000135502|SLC26A10	3.87626	6.43e-67
ENSG00000232931|LINC00342	3.83761	6.09e-84
ENSG00000026036|RTEL1-TNFRSF6B	3.81373	3.41e-99
ENSG00000186715|MST1L	3.77011	4.28e-19
ENSG00000269821|KCNQ1OT1	3.76976	4.41e-85
ENSG00000265690|AC074143.1	3.76934	2.15e-52
ENSG00000223749|MIR503HG	3.76583	5.83e-98
ENSG00000177943|MAMDC4	3.75133	1.16e-60
ENSG00000286977|Z83745.1	3.72976	5.59e-16
ENSG00000283709|FAM238C	3.72495	6.43e-55
ENSG00000236017|ASMTL-AS1	3.70372	2.19e-58
ENSG00000274383|AC103691.1	3.6906	3.31e-14
ENSG00000179698|WDR97	3.66589	4.57e-55
ENSG00000273018|FAM106A	3.6657	3.17e-11
ENSG00000274422|AC245060.5	3.63818	6.92e-42
ENSG00000234290|AC116366.2	3.62723	7.32e-16
ENSG00000103269|RHBDL1	3.60599	4.74e-76
ENSG00000267632|AC067852.3	3.59704	1.14e-21
ENSG00000236871|LINC00106	3.59156	1.15e-20
ENSG00000205592|MUC19	3.58284	1.64e-10
ENSG00000270069|MIR222HG	3.58223	5.71e-47
ENSG00000264112|AC015813.1	3.56756	3.75e-121
ENSG00000279196|AC135048.4	3.5264	2.16e-12
ENSG00000270060|AC090589.3	3.52329	2.26e-11
ENSG00000269352|PTOV1-AS2	3.50139	3.23e-52
ENSG00000277701|AC159540.2	3.50032	7.95e-43
ENSG00000226232|NPIPB14P	3.49367	5.61e-16
ENSG00000167363|FN3K	3.48426	1.51e-68
ENSG00000280402|AC093525.10	3.48362	1.53e-07
ENSG00000263126|AC040162.3	3.48249	4.19e-56
ENSG00000121716|PILRB	3.47796	8.57e-41
ENSG00000214279|SCART1	3.46766	8.86e-54
ENSG00000285851|AL359762.3	3.45694	1.18e-10
ENSG00000254815|LMNTD2-AS1	3.45141	9.49e-40
ENSG00000224975|INE1	3.44968	1.69e-40
ENSG00000261123|AC009065.6	3.44262	4.27e-09
ENSG00000259972|AC009120.2	3.43381	7e-52
ENSG00000242294|STAG3L5P	3.43264	2.25e-85
ENSG00000205918|PDPK2P	3.42804	1.13e-17
ENSG00000204248|COL11A2	3.38711	4.58e-65
ENSG00000243708|PLA2G4B	3.36299	1.3e-07
ENSG00000279718|SNX18P12	3.34628	9.9e-18
ENSG00000162004|CCDC78	3.3338	5.9e-53
ENSG00000230415|LINC01786	3.33096	6.22e-25
ENSG00000246922|UBAP1L	3.32961	9.64e-52
ENSG00000182450|KCNK4	3.32943	3.38e-10
ENSG00000266918|AC091132.3	3.32704	5.37e-39
ENSG00000100918|REC8	3.31844	2.92e-30
ENSG00000205085|FAM71F2	3.31742	2.04e-25
ENSG00000240322|RN7SL481P	3.31644	9.26e-07
ENSG00000280073|AL157996.1	3.31518	3.58e-07
ENSG00000205560|CPT1B	3.3065	1.1e-16
ENSG00000203804|ADAMTSL4-AS1	3.3058	3.24e-13
ENSG00000169885|CALML6	3.30484	7.76e-12
ENSG00000241769|LINC00893	3.28002	5.5e-29
ENSG00000213901|SLC23A3	3.27768	2.62e-19
ENSG00000235703|LINC00894	3.26812	1.58e-38
ENSG00000184925|LCN12	3.26172	1.92e-12
ENSG00000266236|NARF-IT1	3.26069	7e-10
ENSG00000279283|AC131009.4	3.25894	1.19e-11
ENSG00000205307|SAP25	3.25688	1.73e-06
ENSG00000224389|C4B	3.24439	2.3e-10
ENSG00000075826|SEC31B	3.24295	3.84e-101
ENSG00000281591|DBET	3.24258	1.18e-11
ENSG00000244332|AL138759.1	3.24152	8.29e-07
ENSG00000260793|AC003102.1	3.23338	2.11e-61
ENSG00000178467|P4HTM	3.23185	4.39e-08
ENSG00000189423|USP32P3	3.22925	1.26e-50
ENSG00000202058|RN7SKP80	3.22921	3.1e-08
ENSG00000092529|CAPN3	3.22424	2.61e-12
ENSG00000255182|AC084125.2	3.22223	3.7e-91
ENSG00000214402|LCNL1	3.22134	2e-06
ENSG00000266086|AC015813.2	3.21137	3.4e-28
ENSG00000261587|TMEM249	3.21092	5.12e-17
ENSG00000088340|FER1L4	3.21064	1.84e-48
ENSG00000102878|HSF4	3.20935	2.39e-66
ENSG00000196421|C20orf204	3.20746	5.38e-39
ENSG00000243649|CFB	3.20595	6.51e-12
ENSG00000185615|PDIA2	3.20153	2.47e-75
ENSG00000251667|BRCC3P1	3.19998	1.66e-18
ENSG00000279700|AC131212.2	3.198	1.01e-06
ENSG00000161996|WDR90	3.19381	3.83e-113
ENSG00000255339|AL133352.1	3.1877	4.12e-18
ENSG00000262903|AC027796.4	3.18662	1.56e-15
ENSG00000285730|Z94721.3	3.18119	3.18e-27
ENSG00000101203|COL20A1	3.17985	5.29e-17
ENSG00000102128|RAB40AL	3.16403	3.32e-18
ENSG00000278041|AL133325.3	3.16321	1.93e-82
ENSG00000279277|AC012020.1	3.16113	7.39e-13
ENSG00000278864|AC055811.4	3.15481	1.48e-30
ENSG00000203896|LIME1	3.15442	1.8e-55
ENSG00000205702|CYP2D7	3.14442	7.51e-37
ENSG00000280062|AL031719.1	3.13684	1.44e-06
ENSG00000279518|AC083843.4	3.13408	3.65e-12
ENSG00000280322|AL035425.5	3.13182	1.41e-46
ENSG00000259562|AC090607.2	3.12701	2.28e-17
ENSG00000182179|UBA7	3.12641	9.14e-46
ENSG00000249476|AC008467.1	3.12559	2.51e-12
ENSG00000276115|AC026356.2	3.12318	3.94e-07
ENSG00000262691|AC040160.1	3.12231	9.14e-30
ENSG00000281207|SLFNL1-AS1	3.11933	8.35e-47
ENSG00000248019|FAM13A-AS1	3.11706	5.73e-28
ENSG00000135248|FAM71F1	3.11582	2.79e-09
ENSG00000273036|AL390726.4	3.11126	3.58e-05
ENSG00000197774|EME2	3.10643	7.91e-84
ENSG00000204584|AC027801.1	3.10504	1.07e-12
ENSG00000243107|AC000120.2	3.10354	6.6e-11
ENSG00000099840|IZUMO4	3.10145	1.57e-23
ENSG00000268670|AC016586.1	3.1012	1.91e-13
ENSG00000256028|AC026362.1	3.09617	2.3e-47
ENSG00000180113|TDRD6	3.09599	1.3e-24
ENSG00000280152|AC009078.3	3.09561	1.86e-15
ENSG00000214900|LINC01588	3.09152	2.22e-49
ENSG00000145040|UCN2	3.08284	7.78e-11
ENSG00000264801|ERVFRD-3	3.08251	3.57e-06
ENSG00000257243|AC020612.1	3.07984	7.14e-07
ENSG00000237886|NALT1	3.07801	2.22e-10
ENSG00000177106|EPS8L2	3.07527	7.02e-36
ENSG00000228727|SAPCD1	3.07359	1.12e-23
ENSG00000140400|MAN2C1	3.07084	1.69e-103
ENSG00000283294|AP005212.4	3.06989	4.42e-17
ENSG00000244257|PKD1P1	3.06123	4.14e-70
ENSG00000166762|CATSPER2	3.06103	9.59e-53
ENSG00000253230|LINC00599	3.05273	4.11e-08
ENSG00000280537|AC068946.1	3.05101	4.35e-23
ENSG00000272183|AC005041.3	3.04593	3.95e-08
ENSG00000225138|SLC9A3-AS1	3.04036	5.47e-94
ENSG00000241860|AL627309.5	3.0374	7.02e-58
ENSG00000170049|KCNAB3	3.03566	6.66e-61
ENSG00000167701|GPT	3.03428	2.22e-07
ENSG00000278685|IQCA1L	3.03274	5.29e-10
ENSG00000224660|SH3BP5-AS1	3.02967	1.29e-71
ENSG00000279789|AC120114.3	3.02869	4.31e-39
ENSG00000279880|AC134407.3	3.02764	3.22e-10
ENSG00000127364|TAS2R4	3.02666	1.84e-20
ENSG00000203392|AC105020.1	3.02425	3.25e-08
ENSG00000258559|AC005519.1	3.02287	7.1e-30
ENSG00000254676|AP000873.4	3.02181	4.6e-08
ENSG00000267270|PARD6G-AS1	3.01993	4.89e-20
ENSG00000162572|SCNN1D	3.01838	9.92e-71
ENSG00000254363|AC011379.2	3.01769	3.57e-09
ENSG00000260179|AL162741.1	3.01496	7.23e-19
ENSG00000260597|AC012531.1	3.0147	2.61e-44
ENSG00000187984|ANKRD19P	3.01059	7.33e-22
ENSG00000100197|CYP2D6	3.01053	3.72e-18
ENSG00000260144|AC100827.2	3.00723	8.52e-09
ENSG00000197816|CCDC180	3.00663	5.61e-14
ENSG00000263276|AC020978.7	3.00392	1.85e-17
ENSG00000213658|LAT	3.00289	3.55e-24
ENSG00000287315|AL670729.3	3.00268	1.09e-06
ENSG00000235990|RPL23AP20	3.00199	2.84e-15
ENSG00000185189|NRBP2	3.00192	2.86e-69
ENSG00000132207|SLX1A	3.00049	5.55e-19
ENSG00000279649|AC020978.9	2.99858	3.13e-12
ENSG00000247982|LINC00926	2.9974	1.5e-16
ENSG00000213903|LTB4R	2.99601	5.97e-92
ENSG00000228828|TLK2P2	2.99412	5.95e-06
ENSG00000271553|AC018638.7	2.99381	1.42e-09
ENSG00000215440|NPEPL1	2.9931	8.5e-50
ENSG00000159450|TCHH	2.9914	7.55e-37
ENSG00000281026|N4BP2L2-IT2	2.99053	5.13e-32
ENSG00000279759|AC118344.4	2.99022	1.7e-40
ENSG00000228526|MIR34AHG	2.98872	2.44e-46
ENSG00000218823|PAPOLB	2.98857	1.09e-06
ENSG00000223705|NSUN5P1	2.98738	6.09e-84
ENSG00000244327|AC109992.2	2.98561	6.28e-06
ENSG00000186399|GOLGA8R	2.98494	2.26e-21
ENSG00000242600|MBL1P	2.98388	3.2e-18
ENSG00000197599|CCDC154	2.98145	1.81e-11
ENSG00000271698|AC233992.2	2.97965	1.72e-10
ENSG00000140839|CLEC18B	2.97955	9.38e-14
ENSG00000269954|AC022239.1	2.97891	2.59e-13
ENSG00000183397|C19orf71	2.97638	8.27e-06
ENSG00000260428|SCX	2.97618	7.11e-16
ENSG00000115085|ZAP70	2.97182	5.44e-14
ENSG00000158106|RHPN1	2.9683	4.88e-83
ENSG00000240053|LY6G5B	2.96075	3.47e-28
ENSG00000198483|ANKRD35	2.95639	5.57e-08
ENSG00000198569|SLC34A3	2.94901	7.4e-09
ENSG00000173531|MST1	2.94864	7.67e-53
ENSG00000260855|AL591848.4	2.94779	4.59e-20
ENSG00000186301|MST1P2	2.9469	8.23e-30
ENSG00000255185|PDXDC2P	2.94556	1.39e-09
ENSG00000288473|AL669830.2	2.94509	5.84e-18
ENSG00000241404|EGFL8	2.93556	1.16e-42
ENSG00000111664|GNB3	2.93389	1.45e-61
ENSG00000255152|MSH5-SAPCD1	2.93102	3.98e-51
ENSG00000282458|WASH5P	2.92624	9.73e-70
ENSG00000231125|AF129075.2	2.92613	5.87e-07
ENSG00000269688|AC008982.2	2.92611	7.17e-17
ENSG00000226179|LINC00685	2.92472	5.04e-12
ENSG00000183785|TUBA8	2.92396	1.26e-25
ENSG00000235245|AL360181.2	2.91935	2.55e-14
ENSG00000275549|STPG3-AS1	2.91846	5.89e-21
ENSG00000267053|AC092296.2	2.91481	3.56e-06
ENSG00000159588|CCDC17	2.90855	1.43e-15
ENSG00000080947|CROCCP3	2.90787	1.39e-43
ENSG00000258450|AL139099.3	2.90746	9.58e-06
ENSG00000167549|CORO6	2.90703	4.88e-62
ENSG00000223356|AL590666.1	2.90581	4.4e-19
ENSG00000012171|SEMA3B	2.90445	2.42e-34
ENSG00000181619|GPR135	2.90163	1.88e-37
ENSG00000230606|AC092683.1	2.89987	3.05e-50
ENSG00000241057|AC004951.3	2.89985	2.48e-06
ENSG00000213199|ASIC3	2.89919	1.29e-57
ENSG00000254463|PPIAP41	2.89796	1.07e-05
ENSG00000151006|PRSS53	2.89512	1.14e-49
ENSG00000100429|HDAC10	2.89307	2.08e-68
ENSG00000254419|AL139349.1	2.89187	1.07e-05
ENSG00000270393|AC000095.1	2.88867	8.64e-08
ENSG00000286000|AC234775.4	2.88631	2.78e-15
ENSG00000160321|ZNF208	2.88078	1.23e-07
ENSG00000267769|AC011498.6	2.87701	6.96e-17
ENSG00000274080|AC005089.1	2.8766	2.62e-13
ENSG00000272983|AL117339.3	2.87478	2.63e-13
ENSG00000279549|AP000437.1	2.87179	1.52e-05
ENSG00000213139|CRYGS	2.8714	5.77e-20
ENSG00000143369|ECM1	2.87023	7.87e-38
ENSG00000279837|AC112694.2	2.87019	3.48e-06
ENSG00000273373|AL355488.1	2.8694	1.54e-28
ENSG00000168970|JMJD7-PLA2G4B	2.86753	2.4e-30
ENSG00000260645|AL359715.2	2.86739	2.93e-10
ENSG00000130055|GDPD2	2.86447	5.86e-08
ENSG00000271533|Z83843.1	2.86081	1.99e-20
ENSG00000239763|AC009120.1	2.85904	7.58e-10
ENSG00000286786|AC116158.3	2.8581	3.71e-13
ENSG00000232300|FAM215B	2.85646	1.53e-32
ENSG00000262877|AC110285.2	2.85322	1.43e-48
ENSG00000235313|HM13-IT1	2.85084	3.95e-07
ENSG00000254872|LINC02688	2.84972	1.05e-17
ENSG00000276337|AC105429.1	2.84785	1.33e-26
ENSG00000285696|AP002433.2	2.84662	5.27e-11
ENSG00000258498|DIO3OS	2.84505	1.53e-05
ENSG00000168961|LGALS9	2.84475	1.7e-25
ENSG00000238105|GOLGA2P5	2.84247	1.34e-73
ENSG00000283486|FAM95C	2.83762	1.03e-60
ENSG00000279861|AC073548.1	2.83609	5.16e-25
ENSG00000224950|AL390066.2	2.83586	3.71e-10
ENSG00000177595|PIDD1	2.83581	1.3e-83
ENSG00000279838|AL356273.6	2.83519	2.13e-29
ENSG00000213928|IRF9	2.83285	1.95e-30
ENSG00000235688|SNTG2-AS1	2.83222	2.78e-26
ENSG00000223839|FAM95B1	2.83095	1.57e-36
ENSG00000204338|CYP21A1P	2.82627	6.44e-06
ENSG00000264290|AC104564.3	2.82477	1.06e-08
ENSG00000101104|PABPC1L	2.82314	1.05e-76
ENSG00000104899|AMH	2.81951	3.3e-65
ENSG00000080573|COL5A3	2.81829	6.12e-09
ENSG00000214826|DDX12P	2.81797	2.51e-99
ENSG00000280138|AC027290.3	2.81513	4.57e-35
ENSG00000237017|AC245052.4	2.81432	3.3e-09
ENSG00000175820|CCDC168	2.81302	1.05e-22
ENSG00000288156|AC104530.1	2.81277	1.8e-05
ENSG00000287122|AC026495.2	2.81254	1.74e-06
ENSG00000116039|ATP6V1B1	2.80738	1.33e-14
ENSG00000224066|AL049795.1	2.80562	1.84e-32
ENSG00000262580|AC087741.1	2.80298	2.3e-64
ENSG00000241975|ELOCP19	2.80288	1.31e-12
ENSG00000258811|AL583810.2	2.80134	1.44e-06
ENSG00000261770|AC006504.1	2.79802	6.76e-11
ENSG00000272356|AL080317.2	2.79616	5.16e-15
ENSG00000279744|AC132938.6	2.79553	3.72e-16
ENSG00000227953|LINC01341	2.79548	1.17e-21
ENSG00000215788|TNFRSF25	2.79019	3.63e-56
ENSG00000259605|AC074212.1	2.78925	3.15e-29
ENSG00000187961|KLHL17	2.7888	2.62e-74
ENSG00000272578|AP000347.1	2.78848	1.06e-40
ENSG00000272589|ZSWIM8-AS1	2.78805	4.7e-05
ENSG00000280311|AC131212.4	2.78555	1.06e-14
ENSG00000147166|ITGB1BP2	2.78264	3.06e-14
ENSG00000228242|AC093495.1	2.78239	7.62e-16
ENSG00000014914|MTMR11	2.78168	5.43e-35
ENSG00000261326|LINC01355	2.77729	3.69e-20
ENSG00000261584|AL513548.1	2.77665	2.34e-05
ENSG00000178809|TRIM73	2.77629	2.68e-51
ENSG00000162896|PIGR	2.77435	2.81e-08
ENSG00000185513|L3MBTL1	2.77429	2.55e-61
ENSG00000160973|FOXH1	2.77407	4.84e-15
ENSG00000178038|ALS2CL	2.7735	3.42e-28
ENSG00000279356|AC007610.6	2.77168	2.44e-07
ENSG00000184163|C1QTNF12	2.77148	5.74e-40
ENSG00000255837|TAS2R20	2.76684	7.44e-06
ENSG00000287088|AP001066.1	2.76648	1.03e-23
ENSG00000254936|AF131215.4	2.76644	2.99e-05
ENSG00000213398|LCAT	2.76285	1.5e-25
ENSG00000204681|GABBR1	2.76085	8.5e-69
ENSG00000248587|GDNF-AS1	2.75924	7.67e-14
ENSG00000161509|GRIN2C	2.75559	2.5e-40
ENSG00000109758|HGFAC	2.75496	9.35e-07
ENSG00000172638|EFEMP2	2.75332	6.43e-16
ENSG00000140398|NEIL1	2.75211	7.3e-56
ENSG00000187944|C2orf66	2.75111	4.5e-14
ENSG00000249006|AL136360.1	2.75042	8.44e-10
ENSG00000272217|AL645940.1	2.74978	1.34e-16
ENSG00000246982|Z84485.1	2.74911	3.45e-20
ENSG00000274628|AL669942.1	2.74659	2.51e-06
ENSG00000241170|AP001992.1	2.74443	1.16e-13
ENSG00000243696|AC006254.1	2.74394	2.35e-32
ENSG00000286379|AL591845.1	2.74337	8.86e-20
ENSG00000287839|AL353807.5	2.74111	5.82e-15
ENSG00000226450|CYP2D8P	2.73917	8.32e-09
ENSG00000178297|TMPRSS9	2.73841	2.35e-21
ENSG00000288538|AP002985.1	2.73636	4.18e-12
ENSG00000242748|RPL23AP81	2.73583	7.19e-08
ENSG00000272638|AC006027.1	2.73403	2.58e-05
ENSG00000274105|AC084824.4	2.73396	2.5e-05
ENSG00000261786|AC006058.1	2.73383	5.81e-33
ENSG00000263968|RN7SL381P	2.73303	2.41e-05
ENSG00000285664|AL139317.5	2.72945	1.86e-13
ENSG00000160781|PAQR6	2.72931	2.6e-46
ENSG00000175265|GOLGA8A	2.72585	1.41e-76
ENSG00000234383|CTBP2P8	2.72505	2.72e-05
ENSG00000279803|AC009090.5	2.72475	1.54e-10
ENSG00000105219|CNTD2	2.72401	2.27e-21
ENSG00000203801|LINC00222	2.72175	3.11e-05
ENSG00000270127|AC027020.2	2.72159	2.77e-37
ENSG00000158286|RNF207	2.72081	5.56e-51
ENSG00000260646|AL031705.1	2.72052	1.25e-06
ENSG00000232818|RPS2P32	2.71804	1.94e-13
ENSG00000076344|RGS11	2.71773	2.1e-08
ENSG00000188263|IL17REL	2.71702	3.98e-05
ENSG00000266714|MYO15B	2.71573	5.55e-26
ENSG00000284642|AL139424.2	2.71567	7.8e-18
ENSG00000260698|AL591848.3	2.71494	2.09e-10
ENSG00000237481|AL117350.1	2.71384	2.86e-05
ENSG00000278112|AC145423.3	2.71305	9.01e-11
ENSG00000279670|AL359922.3	2.71206	1.68e-06
ENSG00000261067|AC109460.3	2.71059	3.63e-43
ENSG00000127578|WFIKKN1	2.70867	2.4e-45
ENSG00000007516|BAIAP3	2.70854	5.34e-49
ENSG00000111801|BTN3A3	2.70783	1.05e-47
ENSG00000279954|BX324167.2	2.70506	3.1e-05
ENSG00000262265|AC002558.3	2.70237	5.01e-07
ENSG00000205959|AC105345.1	2.70183	1.18e-08
ENSG00000187726|DNAJB13	2.70078	2.79e-10
ENSG00000268945|AC010422.2	2.7006	8.14e-13
ENSG00000278991|AC090181.3	2.69957	2.55e-14
ENSG00000151303|AL136982.1	2.69931	1.04e-11
ENSG00000287601|BX323046.2	2.69897	5.11e-14
ENSG00000286846|Z93943.1	2.69467	1.42e-08
ENSG00000213906|LTB4R2	2.6942	1.06e-59
ENSG00000231793|DOC2GP	2.69413	3.07e-08
ENSG00000100767|PAPLN	2.69107	6.23e-08
ENSG00000285733|AL031315.1	2.69078	1.57e-10
ENSG00000267385|AC011498.4	2.69057	1.47e-05
ENSG00000256029|AL590560.2	2.68987	4.23e-08
ENSG00000257761|AC078860.2	2.68926	1.12e-08
ENSG00000269069|AC007842.1	2.68918	1.37e-13
ENSG00000127415|IDUA	2.68749	6.85e-43
ENSG00000272379|AL008729.2	2.68722	1.19e-07
ENSG00000187642|PERM1	2.68687	2.93e-07
ENSG00000204839|MROH6	2.68658	2.58e-37
ENSG00000119943|PYROXD2	2.68617	1.55e-22
ENSG00000197558|SSPO	2.68442	1.01e-28
ENSG00000160282|FTCD	2.68389	2.28e-13
ENSG00000154263|ABCA10	2.68252	1.27e-06
ENSG00000115556|PLCD4	2.67971	3.84e-17
ENSG00000272669|AL021707.6	2.67444	9.14e-30
ENSG00000213073|AL353625.1	2.67144	1.26e-41
ENSG00000168126|OR2W6P	2.67066	1.79e-05
ENSG00000240399|AC004801.2	2.67026	2.13e-08
ENSG00000198106|AC025279.1	2.66868	4.04e-05
ENSG00000267838|AC245884.8	2.66824	2.11e-08
ENSG00000159958|TNFRSF13C	2.66632	1.46e-40
ENSG00000140506|LMAN1L	2.66279	2.09e-05
ENSG00000230149|AL021707.3	2.66152	3.79e-16
ENSG00000261560|AC007216.3	2.65972	2.32e-10
ENSG00000146830|GIGYF1	2.65836	6.93e-81
ENSG00000231880|KF459542.1	2.65726	2.62e-10
ENSG00000145020|AMT	2.65492	4.51e-12
ENSG00000225569|CCT4P2	2.65427	5.8e-05
ENSG00000234353|AP000346.2	2.65218	8.17e-09
ENSG00000280023|AD000813.1	2.64971	2.62e-06
ENSG00000239542|RN7SL399P	2.64821	1.95e-05
ENSG00000267199|AP001029.2	2.64568	7.01e-17
ENSG00000161270|NPHS1	2.64506	3.56e-06
ENSG00000225828|FAM229A	2.64411	1.24e-63
ENSG00000110169|HPX	2.64329	2.55e-19
ENSG00000169194|IL13	2.64166	1.28e-05
ENSG00000106624|AEBP1	2.63916	7.76e-11
ENSG00000130653|PNPLA7	2.63879	2.55e-59
ENSG00000198520|ARMH1	2.63794	7.58e-10
ENSG00000238039|AC244197.2	2.63767	6.71e-07
ENSG00000283236|AC074141.1	2.63742	2.25e-21
ENSG00000165841|CYP2C19	2.63673	6.39e-13
ENSG00000217929|CICP18	2.6346	1.18e-31
ENSG00000257752|AC091516.1	2.63359	6.59e-05
ENSG00000240731|AL139287.1	2.63309	2.71e-11
ENSG00000196724|ZNF418	2.63244	2.2e-13
ENSG00000115257|PCSK4	2.628	7.2e-38
ENSG00000278959|AC006378.1	2.62731	3.21e-11
ENSG00000183914|DNAH2	2.62608	5.32e-22
ENSG00000254400|AC091564.2	2.62421	1.21e-06
ENSG00000274272|AC069281.2	2.62408	2.05e-23
ENSG00000285583|AC010422.7	2.62271	5.19e-06
ENSG00000278022|AC118658.1	2.62226	7.51e-06
ENSG00000138100|TRIM54	2.62146	1.02e-08
ENSG00000279569|AC020763.4	2.62048	1.8e-11
ENSG00000279500|AC108704.2	2.61934	1.83e-16
ENSG00000225450|AL021707.1	2.61759	8.99e-13
ENSG00000157335|CLEC18C	2.61608	7.33e-05
ENSG00000215252|GOLGA8B	2.61567	5e-67
ENSG00000257509|AC073487.1	2.61555	5.66e-05
ENSG00000233030|AC243772.2	2.61441	5.07e-08
ENSG00000228948|SLC25A6P5	2.61395	6e-05
ENSG00000214193|SH3D21	2.61327	8.45e-71
ENSG00000271971|AC120053.1	2.61267	1.95e-15
ENSG00000250067|YJEFN3	2.61231	9.1e-66
ENSG00000279662|AC131649.2	2.61144	1.2e-08
ENSG00000281183|NPTN-IT1	2.61133	7.01e-21
ENSG00000270923|TAS2R6P	2.61108	2.41e-05
ENSG00000222046|DCDC2B	2.61092	9.21e-09
ENSG00000168477|TNXB	2.61027	9.52e-44
ENSG00000261663|AC009065.9	2.60999	7.47e-07
ENSG00000215481|BCRP3	2.60971	9.78e-21
ENSG00000185324|CDK10	2.6095	4.29e-74
ENSG00000128709|HOXD9	2.60926	1.17e-71
ENSG00000272661|AC021097.1	2.60738	6.45e-22
ENSG00000285596|AC017116.2	2.60451	1.31e-19
ENSG00000278590|RN7SL113P	2.6041	6.31e-05
ENSG00000272512|AL645608.7	2.60387	2.63e-53
ENSG00000279254|AC020604.1	2.60214	3.49e-06
ENSG00000270540|AC093915.1	2.60068	1.95e-05
ENSG00000254812|AC067930.2	2.60021	1.22e-11
ENSG00000182685|BRICD5	2.60009	1.75e-40
ENSG00000188747|NOXA1	2.60008	6.71e-24
ENSG00000168071|CCDC88B	2.59902	3.58e-51
ENSG00000273284|AP001033.4	2.59899	4.11e-08
ENSG00000167880|EVPL	2.59855	7.62e-20
ENSG00000089820|ARHGAP4	2.59801	5.86e-29
ENSG00000268401|AC007785.3	2.59592	3.75e-11
ENSG00000280213|UCKL1-AS1	2.59548	9.36e-16
ENSG00000266777|SH3GL1P1	2.59536	6.71e-24
ENSG00000267030|AC011498.2	2.59436	2.34e-28
ENSG00000237940|LINC01238	2.59356	3.1e-06
ENSG00000163817|SLC6A20	2.59303	1.34e-19
ENSG00000265787|CYP4F35P	2.59254	7.49e-13
ENSG00000261126|RBFADN	2.59207	6.53e-08
ENSG00000198467|TPM2	2.59192	1.37e-63
ENSG00000259295|CSPG4P12	2.59073	4.22e-38
ENSG00000271798|SNORA51	2.59067	3.93e-06
ENSG00000242268|LINC02082	2.59064	2.81e-05
ENSG00000229152|ANKRD10-IT1	2.5905	7.52e-18
ENSG00000163395|IGFN1	2.58618	1.17e-08
ENSG00000270165|AC010530.1	2.58595	6.83e-05
ENSG00000203872|C6orf163	2.58522	4.95e-15
ENSG00000287908|AC025165.6	2.58306	1.23e-10
ENSG00000263033|AC007220.1	2.58021	9.02e-05
ENSG00000251079|BMS1P2	2.57956	5.04e-21
ENSG00000143127|ITGA10	2.57829	4.68e-32
ENSG00000239653|PSMD6-AS2	2.57467	1.16e-40
ENSG00000237094|AL732372.2	2.57412	2.23e-13
ENSG00000228434|AC004951.1	2.57337	2.53e-29
ENSG00000236337|FMR1-IT1	2.57136	1.99e-06
ENSG00000233232|NPIPB7	2.57006	6.85e-22
ENSG00000167615|LENG8	2.56908	1.6e-76
ENSG00000160796|NBEAL2	2.56836	2.11e-70
ENSG00000266934|AC005746.1	2.56689	9.8e-05
ENSG00000255142|AP006621.2	2.56662	4.52e-06
ENSG00000255893|AP000786.1	2.56601	2.96e-10
ENSG00000214021|TTLL3	2.56079	1.06e-56
ENSG00000162591|MEGF6	2.56009	9.96e-36
ENSG00000170160|CCDC144A	2.55843	9.7e-16
ENSG00000257354|AC048341.1	2.55782	1.79e-33
ENSG00000185499|MUC1	2.5566	3.83e-27
ENSG00000229591|AC006017.1	2.55588	8.33e-05
ENSG00000167524|RSKR	2.55339	3.73e-49
ENSG00000215795|AL390728.2	2.55145	8.38e-06
ENSG00000259039|AL161804.1	2.5511	1.58e-07
ENSG00000180353|HCLS1	2.55079	1.94e-12
ENSG00000280214|AC027682.7	2.55074	1.19e-07
ENSG00000240219|AL512306.2	2.54829	3.1e-16
ENSG00000005243|COPZ2	2.54812	2.32e-06
ENSG00000223764|LINC02593	2.54201	1.35e-67
ENSG00000102057|KCND1	2.54083	6.9e-43
ENSG00000188933|USP32P1	2.53919	0.000119
ENSG00000284959|AC007262.2	2.53729	1.83e-09
ENSG00000246203|AL353807.3	2.53648	1.22e-11
ENSG00000165805|C12orf50	2.53527	3.63e-10
ENSG00000244723|ASLP1	2.53513	9.26e-05
ENSG00000281344|HELLPAR	2.53441	5.66e-30
ENSG00000259158|ADAM20P1	2.53389	8.99e-09
ENSG00000224903|AC005534.1	2.53162	5.45e-31
ENSG00000255524|NPIPB8	2.53144	1.48e-05
ENSG00000091536|MYO15A	2.52772	8.02e-25
ENSG00000205041|AC118344.1	2.52554	3.49e-24
ENSG00000239494|RN7SL333P	2.52524	0.000101
ENSG00000219395|HSPA8P15	2.52316	2.57e-06
ENSG00000283189|AC104452.1	2.52315	9.41e-15
ENSG00000279203|AC005785.2	2.52288	1.14e-06
ENSG00000182310|SPACA6	2.52269	7.13e-38
ENSG00000160401|CFAP157	2.52194	1.63e-05
ENSG00000267607|AC011511.5	2.52126	2.27e-11
ENSG00000273372|SFTPD-AS1	2.52074	3.81e-05
ENSG00000273599|AL731571.1	2.52017	1.45e-37
ENSG00000160323|ADAMTS13	2.52002	5.45e-56
ENSG00000285399|AC104162.2	2.51877	3.76e-13
ENSG00000232545|AC253536.3	2.51833	0.000132
ENSG00000283692|Z96074.1	2.51636	1.45e-07
ENSG00000178115|GOLGA8Q	2.51566	0.000104
ENSG00000143107|FNDC7	2.51524	7.74e-20
ENSG00000267436|AC005786.3	2.51479	1.91e-06
ENSG00000278875|AC025809.2	2.51394	4.67e-05
ENSG00000257298|AC008147.2	2.5129	0.000106
ENSG00000286032|FP236383.6	2.51234	6.76e-07
ENSG00000188738|FSIP2	2.51204	6.3e-14
ENSG00000266993|AL050343.2	2.51202	2.46e-09
ENSG00000262152|LINC00514	2.51183	7.42e-06
ENSG00000180422|LINC00304	2.51015	7.03e-08
ENSG00000271141|AC010680.4	2.50418	2.54e-07
ENSG00000280239|AC011498.7	2.5038	6.23e-37
ENSG00000111788|AC009533.1	2.50271	7.08e-72
ENSG00000147576|ADHFE1	2.50229	3.45e-25
ENSG00000282508|LINC01002	2.50212	1.9e-50
ENSG00000183773|AIFM3	2.50197	1.75e-15
ENSG00000277007|AC096642.1	2.50021	9.83e-12
ENSG00000250075|AC104806.2	2.49983	2.34e-14
ENSG00000225032|AL162586.1	2.49768	1.97e-10
ENSG00000262484|CCER2	2.49737	2.15e-09
ENSG00000132535|DLG4	2.49672	2.42e-54
ENSG00000140538|NTRK3	2.49646	2.15e-09
ENSG00000244560|AC004890.2	2.49602	1.9e-36
ENSG00000213983|AP1G2	2.49333	1.56e-62
ENSG00000237522|NONOP2	2.49193	6.92e-11
ENSG00000170827|CELP	2.49131	7.99e-08
ENSG00000267048|AC092143.3	2.49102	3.29e-07
ENSG00000136449|MYCBPAP	2.49075	5e-10
ENSG00000272918|AC005070.3	2.49059	9.25e-15
ENSG00000272720|AL022322.1	2.49058	5.67e-27
ENSG00000143768|LEFTY2	2.49023	3.58e-10
ENSG00000204410|MSH5	2.48953	5.79e-56
ENSG00000284128|AP000356.3	2.48875	1.75e-15
ENSG00000280332|AC020917.4	2.48686	3.2e-16
ENSG00000255423|EBLN2	2.4856	1.65e-21
ENSG00000204099|NEU4	2.48472	3.65e-06
ENSG00000221995|TIAF1	2.48441	3.97e-25
ENSG00000272576|AC027271.1	2.48142	2.55e-06
ENSG00000101194|SLC17A9	2.47897	2.31e-22
ENSG00000267731|AC005332.2	2.47896	0.000128
ENSG00000134285|FKBP11	2.47884	2.26e-67
ENSG00000276570|AC010327.6	2.47779	2.17e-27
ENSG00000239884|RN7SL608P	2.47764	2.87e-05
ENSG00000196143|OR11H13P	2.4771	0.000105
ENSG00000235072|ARNILA	2.47586	0.000128
ENSG00000286207|AC012443.2	2.47542	1.57e-28
ENSG00000266733|TBC1D29P	2.47473	1.42e-08
ENSG00000225125|RANP4	2.47469	7.57e-15
ENSG00000167968|DNASE1L2	2.47411	9.35e-20
ENSG00000226891|LINC01359	2.47358	9.16e-10
ENSG00000169962|TAS1R3	2.47312	2.86e-09
ENSG00000196436|NPIPB15	2.47291	3.06e-43
ENSG00000286747|AL627095.2	2.47141	1.87e-10
ENSG00000151651|ADAM8	2.47129	3.66e-35
ENSG00000135407|AVIL	2.47128	1.24e-16
ENSG00000248863|AC097376.2	2.46863	0.000138
ENSG00000143278|F13B	2.46856	3.16e-05
ENSG00000182545|RNASE10	2.46838	1.53e-05
ENSG00000273306|AC018690.1	2.46834	2.55e-22
ENSG00000146094|DOK3	2.46825	2.27e-44
ENSG00000164877|MICALL2	2.4682	7.59e-48
ENSG00000240927|RN7SL209P	2.46571	0.00011
ENSG00000285933|AP003498.3	2.46554	0.000139
ENSG00000260423|LINC02367	2.46467	1.42e-18
ENSG00000233956|BTF3P6	2.46382	0.000145
ENSG00000287721|AC061975.8	2.46369	1.05e-15
ENSG00000110719|TCIRG1	2.46363	1.74e-40
ENSG00000177238|TRIM72	2.46146	1.27e-17
ENSG00000273108|AL121929.3	2.4606	0.00014
ENSG00000183971|NPW	2.45978	1.8e-11
ENSG00000090539|CHRD	2.45775	2.83e-25
ENSG00000277744|AC011462.4	2.45755	8.02e-09
ENSG00000220305|HNRNPH1P1	2.45753	4.64e-06
ENSG00000272945|AL356299.3	2.45718	3.87e-06
ENSG00000244731|C4A	2.45586	5.11e-29
ENSG00000167371|PRRT2	2.4545	2.5e-32
ENSG00000116819|TFAP2E	2.45316	2.78e-18
ENSG00000251143|AP002490.1	2.45306	8.11e-18
ENSG00000278000|AC139100.2	2.45211	6.95e-15
ENSG00000286707|AC010896.1	2.45175	5.2e-07
ENSG00000167874|TMEM88	2.44994	1.02e-05
ENSG00000198221|AFDN-DT	2.44925	1.27e-27
ENSG00000233579|KRT8P15	2.44827	0.000141
ENSG00000284471|CR769775.2	2.44804	3.65e-13
ENSG00000233967|AL359715.1	2.44648	4.25e-18
ENSG00000197978|GOLGA6L9	2.44591	8.74e-40
ENSG00000111679|PTPN6	2.4459	9.12e-13
ENSG00000276523|AC025287.3	2.44475	3.55e-07
ENSG00000236409|NRADDP	2.44348	0.000154
ENSG00000085514|PILRA	2.4416	1.16e-24
ENSG00000156413|FUT6	2.44018	3.75e-06
ENSG00000279019|AC009090.4	2.43957	4.31e-09
ENSG00000284820|AC068946.2	2.43753	4.56e-10
ENSG00000259820|AC083843.3	2.43662	6.17e-32
ENSG00000180539|C9orf139	2.43605	1.27e-06
ENSG00000279289|AL136164.3	2.43541	0.000169
ENSG00000286681|AF235103.3	2.43154	7.16e-18
ENSG00000259868|AL163952.1	2.43092	7.12e-05
ENSG00000275936|AC004263.1	2.43072	0.000137
ENSG00000262410|AC024361.1	2.43058	0.000213
ENSG00000270802|AC005776.1	2.43056	0.000215
ENSG00000225401|TGIF2P1	2.43025	9.94e-06
ENSG00000064687|ABCA7	2.42842	6.09e-53
ENSG00000265907|AP000919.1	2.42839	0.000219
ENSG00000284772|AC011330.3	2.4275	0.000166
ENSG00000249655|AC008434.1	2.42633	9.07e-09
ENSG00000259209|AC004943.1	2.42607	7.9e-08
ENSG00000102890|ELMO3	2.42591	1.76e-22
ENSG00000230715|AC018638.2	2.42541	6.49e-41
ENSG00000243970|PPIEL	2.42482	1.83e-51
ENSG00000214176|PLEKHM1P1	2.42477	2.42e-69
ENSG00000234719|NPIPB2	2.42366	1.19e-20
ENSG00000250397|AP006623.1	2.42274	3.84e-17
ENSG00000288079|AC026329.1	2.42221	7.37e-07
ENSG00000130822|PNCK	2.42185	1.61e-17
ENSG00000251455|AC092611.1	2.42126	6.47e-07
ENSG00000245857|AF233439.1	2.42105	1.49e-11
ENSG00000259751|AC018868.2	2.42091	8.16e-05
ENSG00000261200|AC136944.2	2.42037	8e-11
ENSG00000279425|AC092279.2	2.41953	2.26e-07
ENSG00000256973|AC053513.2	2.41924	2.8e-07
ENSG00000272752|STAG3L5P-PVRIG2P-PILRB	2.41877	7.95e-63
ENSG00000128159|TUBGCP6	2.41735	5.64e-62
ENSG00000240288|GHRLOS	2.41619	2.8e-18
ENSG00000204264|PSMB8	2.41594	0.000161
ENSG00000278200|LINC01971	2.41406	6.48e-09
ENSG00000263345|AC006435.2	2.41377	1.75e-05
ENSG00000267340|AC060780.2	2.41364	4.1e-07
ENSG00000232710|AC254562.2	2.41134	0.000163
ENSG00000260648|AC020658.3	2.4063	7.1e-06
ENSG00000275897|AC021491.4	2.40543	2.95e-07
ENSG00000249661|TNRC18P1	2.40508	1.16e-08
ENSG00000235411|DRG1P1	2.40426	6.52e-08
ENSG00000206561|COLQ	2.40248	1.25e-25
ENSG00000231064|AC234582.1	2.40171	6.02e-08
ENSG00000066923|STAG3	2.39927	2.4e-13
ENSG00000278861|AC117503.2	2.39867	5.53e-08
ENSG00000267138|AC005954.1	2.39725	0.000262
ENSG00000167676|PLIN4	2.39583	6.02e-20
ENSG00000229156|CR769776.2	2.39514	0.000211
ENSG00000276517|AL133243.3	2.39217	2.26e-14
ENSG00000010310|GIPR	2.39128	2.29e-27
ENSG00000188981|MSANTD1	2.39052	2.69e-17
ENSG00000239351|NPM1P29	2.39005	5.41e-05
ENSG00000132702|HAPLN2	2.38948	4.72e-14
ENSG00000213316|LTC4S	2.38868	1.92e-11
ENSG00000188818|ZDHHC11	2.38591	2.55e-49
ENSG00000278867|AC090616.6	2.3852	2.11e-12
ENSG00000175267|VWA3A	2.38491	1.82e-10
ENSG00000278769|AC090510.3	2.38469	0.000189
ENSG00000279873|LINC01126	2.38459	3.07e-24
ENSG00000184465|WDR27	2.38438	3.32e-53
ENSG00000138834|MAPK8IP3	2.384	5.53e-62
ENSG00000261226|AC092384.3	2.38357	2.75e-09
ENSG00000259803|SLC22A31	2.37939	5.97e-13
ENSG00000176155|CCDC57	2.37918	7.35e-63
ENSG00000143375|CGN	2.37853	8.68e-49
ENSG00000065618|COL17A1	2.37814	1.29e-09
ENSG00000099365|STX1B	2.37671	4.38e-20
ENSG00000261433|AC002347.1	2.37528	4.73e-06
ENSG00000261616|AC036108.3	2.37524	0.000203
ENSG00000272374|Z97832.2	2.3741	1.16e-17
ENSG00000093100|AC016026.1	2.37402	0.000532
ENSG00000100288|CHKB	2.37331	2.8e-47
ENSG00000274808|TBC1D3B	2.3731	5.98e-14
ENSG00000144671|SLC22A14	2.37164	4.56e-11
ENSG00000140575|IQGAP1	2.37092	1.81e-38
ENSG00000285804|AC025774.1	2.36787	2.82e-12
ENSG00000244945|AC136604.2	2.36768	5.4e-09
ENSG00000130827|PLXNA3	2.36651	1.42e-65
ENSG00000284431|AL022238.4	2.36594	2.2e-36
ENSG00000278224|PRICKLE4	2.3655	9.44e-07
ENSG00000131584|ACAP3	2.36545	1.38e-74
ENSG00000158815|FGF17	2.36514	1.75e-16
ENSG00000277050|AL122125.1	2.36283	0.000219
ENSG00000266896|AL354892.3	2.36133	1.28e-05
ENSG00000254995|STX16-NPEPL1	2.36112	1.46e-11
ENSG00000250286|AC021491.2	2.3611	4.85e-05
ENSG00000213937|CLDN9	2.36041	2.08e-07
ENSG00000068976|PYGM	2.35997	2.38e-27
ENSG00000280441|FP236383.3	2.35962	5.79e-22
ENSG00000143847|PPFIA4	2.35811	1.16e-34
ENSG00000229057|RPS3AP54	2.35809	0.000262
ENSG00000230724|LINC01001	2.35751	2.09e-68
ENSG00000239665|AL157392.3	2.35645	9.29e-43
ENSG00000167992|VWCE	2.35277	1.46e-29
ENSG00000224429|LINC00539	2.35277	8.76e-07
ENSG00000273154|AL121845.3	2.35202	6.18e-35
ENSG00000247157|LINC01252	2.35175	5.73e-11
ENSG00000178209|PLEC	2.34932	2.85e-48
ENSG00000172803|SNX32	2.34799	3.6e-11
ENSG00000225280|AL158013.1	2.34595	9.59e-09
ENSG00000227370|AC254562.1	2.3459	7.88e-06
ENSG00000239650|GUSBP4	2.34287	7.48e-05
ENSG00000262663|AC087222.1	2.34283	0.000272
ENSG00000112116|IL17F	2.34246	6.5e-11
ENSG00000196408|NOXO1	2.34101	1.02e-05
ENSG00000204177|BMS1P1	2.34063	5.08e-40
ENSG00000253636|AC022893.1	2.33964	8.64e-15
ENSG00000158517|NCF1	2.33886	2.3e-07
ENSG00000185186|LINC00313	2.33884	0.000253
ENSG00000089692|LAG3	2.33881	7.85e-10
ENSG00000149591|TAGLN	2.33807	5.71e-39
ENSG00000288056|AL023806.4	2.33402	4.44e-17
ENSG00000188037|CLCN1	2.33372	1.97e-09
ENSG00000127586|CHTF18	2.33335	8.68e-62
ENSG00000273137|AL022328.2	2.33265	7.79e-08
ENSG00000279573|AC134407.2	2.33255	1.07e-09
ENSG00000224093|BCAR3-AS1	2.33246	6.41e-08
ENSG00000279555|AC091181.1	2.32963	0.000229
ENSG00000249096|LINC02362	2.32927	0.000303
ENSG00000214776|AC092821.2	2.329	1.35e-35
ENSG00000276272|AC024884.2	2.32851	2e-06
ENSG00000169896|ITGAM	2.32758	1.38e-10
ENSG00000229447|AC114495.2	2.32654	1.08e-06
ENSG00000143512|HHIPL2	2.32391	3.5e-15
ENSG00000131471|AOC3	2.32263	2.36e-52
ENSG00000287562|AL109615.4	2.3224	7.74e-30
ENSG00000279373|AC027228.3	2.32235	1.88e-05
ENSG00000111012|CYP27B1	2.3222	4.23e-33
ENSG00000240750|RN7SL559P	2.32194	0.00032
ENSG00000069696|DRD4	2.32185	4.5e-14
ENSG00000236194|AC099811.1	2.3215	3.38e-09
ENSG00000240591|AL096701.3	2.32137	6.17e-14
ENSG00000163354|DCST2	2.32128	4.54e-09
ENSG00000137496|IL18BP	2.32099	5.16e-50
ENSG00000072182|ASIC4	2.3205	9.46e-15
ENSG00000185271|KLHL33	2.32033	4.7e-11
ENSG00000213599|SLX1A-SULT1A3	2.3201	7.66e-16
ENSG00000278949|AC127070.4	2.31987	3.24e-06
ENSG00000203972|GLYATL3	2.31864	3.2e-05
ENSG00000280035|AC011676.5	2.31804	2.38e-05
ENSG00000286067|AC004263.2	2.31768	8.6e-07
ENSG00000274372|LINC02804	2.31757	5.89e-21
ENSG00000229816|DDX50P1	2.31721	1.51e-08
ENSG00000280078|AC016526.3	2.31674	5.4e-06
ENSG00000284664|AL161756.3	2.31651	5.04e-05
ENSG00000243302|AC018638.4	2.31638	2.88e-43
ENSG00000266145|RHOT1P1	2.31545	2.33e-05
ENSG00000224185|SNX18P9	2.31531	4.01e-05
ENSG00000196361|ELAVL3	2.31357	3.92e-08
ENSG00000108465|CDK5RAP3	2.31331	1.87e-64
ENSG00000280069|AC127024.8	2.31267	8.85e-05
ENSG00000240616|RPS6P25	2.31214	2.79e-10
ENSG00000242588|AC108010.1	2.31206	6.59e-41
ENSG00000171483|SSX6P	2.31192	0.000436
ENSG00000226668|AL136981.1	2.31146	2.8e-06
ENSG00000179532|DNHD1	2.31116	2.49e-51
ENSG00000243679|AC018638.5	2.31066	3.35e-41
ENSG00000279659|AL451064.2	2.31009	5.54e-06
ENSG00000113108|APBB3	2.30947	2.27e-50
ENSG00000271815|AC008897.3	2.30758	9.43e-07
ENSG00000248746|ACTN3	2.30729	1.02e-05
ENSG00000280828|AC090114.3	2.30653	1.06e-22
ENSG00000261606|AC091230.1	2.30621	5.09e-09
ENSG00000237977|EIF4HP2	2.30594	0.000343
ENSG00000288564|AL355385.2	2.3051	0.00031
ENSG00000118514|ALDH8A1	2.30392	2.5e-37
ENSG00000160117|ANKLE1	2.30349	2.37e-28
ENSG00000236255|AC009404.1	2.3019	3.31e-54
ENSG00000285210|LINC02795	2.30096	1.69e-05
ENSG00000188897|AC099489.1	2.3001	3.93e-32
ENSG00000228315|GUSBP11	2.30007	1.61e-55
ENSG00000196289|BECN2	2.29946	1.07e-06
ENSG00000110455|ACCS	2.2993	2.5e-38
ENSG00000286952|AC093928.1	2.29926	8.75e-12
ENSG00000069493|CLEC2D	2.29847	4.63e-14
ENSG00000166432|ZMAT1	2.29751	8.56e-13
ENSG00000258725|PRC1-AS1	2.29696	8.74e-20
ENSG00000113924|HGD	2.29518	1.78e-06
ENSG00000243431|RPL5P30	2.29359	1.36e-06
ENSG00000233175|AC008105.1	2.29311	2.96e-21
ENSG00000009950|MLXIPL	2.29282	1.49e-35
ENSG00000163126|ANKRD23	2.29202	1.8e-19
ENSG00000148482|SLC39A12	2.29181	8.63e-06
ENSG00000186567|CEACAM19	2.29102	6.18e-30
ENSG00000280070|AL049833.3	2.29088	0.000377
ENSG00000255031|AP002807.1	2.29015	2.27e-09
ENSG00000279851|CR382287.2	2.28936	0.000361
ENSG00000240038|AMY2B	2.28891	1.81e-29
ENSG00000196696|AC009022.1	2.28885	4.7e-46
ENSG00000279801|AC111170.4	2.2887	5.5e-05
ENSG00000272807|AC007038.1	2.28834	2.61e-10
ENSG00000228038|VN1R51P	2.28605	1.83e-05
ENSG00000178201|VN1R1	2.28558	9.72e-13
ENSG00000182472|CAPN12	2.28546	5.2e-08
ENSG00000231390|SNX18P8	2.28516	4.78e-05
ENSG00000275854|AC084824.5	2.28463	7.67e-07
ENSG00000276505|AP000892.3	2.28457	2.78e-05
ENSG00000281195|AC007878.1	2.2842	6.01e-08
ENSG00000187848|P2RX2	2.28214	1.48e-09
ENSG00000164776|PHKG1	2.27915	5.18e-24
ENSG00000258727|AL135999.1	2.27782	5.1e-44
ENSG00000147689|FAM83A	2.27642	9.28e-06
ENSG00000157306|ZFHX2-AS1	2.2764	2.32e-23
ENSG00000008710|PKD1	2.27627	1.27e-56
ENSG00000227394|AC007386.1	2.27586	0.000335
ENSG00000251429|AIDAP2	2.27464	2.14e-05
ENSG00000214546|AC087491.1	2.27401	0.000122
ENSG00000228376|GAS2L1P2	2.27377	1.19e-09
ENSG00000279894|Z73965.1	2.27323	1.45e-05
ENSG00000230537|AL158071.3	2.27272	0.000117
ENSG00000273216|AC002059.1	2.27264	0.000129
ENSG00000229127|KANSL1L-AS1	2.27255	3.52e-17
ENSG00000233198|RNF224	2.27163	8.12e-07
ENSG00000273419|AC004877.1	2.27126	2.96e-28
ENSG00000227110|LMCD1-AS1	2.27079	9.45e-07
ENSG00000221978|CCNL2	2.2705	3.97e-58
ENSG00000162461|SLC25A34	2.2698	6.95e-10
ENSG00000274776|AC090241.3	2.26922	7.53e-06
ENSG00000006025|OSBPL7	2.26913	1.18e-44
ENSG00000270589|AL158163.1	2.2691	3.08e-08
ENSG00000281404|LINC01176	2.26908	4.27e-15
ENSG00000285329|AC025283.2	2.26895	7.09e-05
ENSG00000269318|AC007292.2	2.26895	6.04e-09
ENSG00000239291|AC002558.1	2.26845	2.52e-05
ENSG00000268614|AC008878.2	2.26824	0.000492
ENSG00000226942|IL9RP3	2.26758	7.49e-13
ENSG00000278077|AL591926.8	2.26681	6.9e-06
ENSG00000229299|AL121845.1	2.26528	1.06e-06
ENSG00000219355|RPL31P52	2.26522	0.000261
ENSG00000242798|AC073842.2	2.265	1.27e-11
ENSG00000240418|AC020917.1	2.26491	5.44e-13
ENSG00000162576|MXRA8	2.26487	1.68e-18
ENSG00000114859|CLCN2	2.26413	2.91e-39
ENSG00000131484|AC091132.1	2.26399	5.39e-09
ENSG00000255710|AP003170.1	2.2623	1.76e-06
ENSG00000286230|AC010327.7	2.26068	8.03e-07
ENSG00000261054|AC036108.2	2.25993	4.39e-22
ENSG00000245025|AC107959.1	2.2597	1.44e-24
ENSG00000159899|NPR2	2.25963	2.92e-11
ENSG00000234345|AC234782.2	2.25954	4.74e-10
ENSG00000042832|TG	2.25947	3.4e-16
ENSG00000286733|AC090164.5	2.25947	5.64e-34
ENSG00000261490|AC005674.2	2.25791	5.12e-16
ENSG00000218073|AL021407.3	2.25763	5.9e-07
ENSG00000235701|PCBP2P1	2.25672	8.66e-08
ENSG00000276434|AL136221.1	2.25554	0.000222
ENSG00000259205|PRKXP1	2.25511	6.03e-26
ENSG00000174844|DNAH12	2.2549	2.43e-10
ENSG00000149927|DOC2A	2.25426	2.69e-41
ENSG00000244491|AL021707.5	2.25393	2.4e-05
ENSG00000286964|AL136169.1	2.25254	2.71e-26
ENSG00000073605|GSDMB	2.25175	2.61e-40
ENSG00000266378|AC005224.2	2.25128	0.000583
ENSG00000259244|AC048382.2	2.25053	3.03e-07
ENSG00000138109|CYP2C9	2.25052	2.49e-10
ENSG00000215769|ARHGAP27P1-BPTFP1-KPNA2P3	2.25036	9.9e-43
ENSG00000286989|AL691432.4	2.24793	1.8e-19
ENSG00000203709|MIR29B2CHG	2.24429	1.14e-16
ENSG00000266498|AC055811.3	2.24386	5.54e-06
ENSG00000274602|PI4KAP1	2.2427	2.87e-58
ENSG00000284981|UPK3BL2	2.24142	1.63e-37
ENSG00000161010|MRNIP	2.24075	1.3e-50
ENSG00000254665|AC091053.1	2.24057	1.93e-06
ENSG00000260001|TGFBR3L	2.24028	7.67e-05
ENSG00000184949|FAM227A	2.24025	5.04e-40
ENSG00000272505|AC104964.4	2.23914	2.86e-05
ENSG00000249684|AC106795.2	2.23889	1.99e-14
ENSG00000243323|PTPRVP	2.23887	0.000155
ENSG00000286782|AL355377.3	2.23728	9.04e-05
ENSG00000157315|TMED6	2.23675	2.08e-10
ENSG00000205209|SCGB2B2	2.23481	0.000134
ENSG00000238622|SNORD97	2.23296	0.000435
ENSG00000099326|MZF1	2.23274	1.22e-52
ENSG00000246596|AC139795.1	2.23194	9.88e-36
ENSG00000064547|LPAR2	2.2318	2.65e-28
ENSG00000280208|GGT4P	2.23177	0.000185
ENSG00000253159|PCDHGA12	2.23036	0.000602
ENSG00000172232|AZU1	2.23036	6.81e-07
ENSG00000262652|AC124283.3	2.23035	6.5e-05
ENSG00000253931|AC105118.1	2.23032	0.000521
ENSG00000187492|CDHR4	2.23027	2.28e-05
ENSG00000188282|RUFY4	2.22651	0.00053
ENSG00000213590|AL807752.1	2.22483	0.000535
ENSG00000288271|AL136981.4	2.22383	2.46e-10
ENSG00000260317|AC009812.4	2.22365	3.32e-15
ENSG00000246334|PRR7-AS1	2.22352	0.00011
ENSG00000170166|HOXD4	2.22138	7.94e-34
ENSG00000133246|PRAM1	2.22087	1.04e-09
ENSG00000287751|AC015818.10	2.22039	0.000687
ENSG00000186648|CARMIL3	2.22015	4.13e-29
ENSG00000166126|AMN	2.21988	0.000286
ENSG00000253641|AC104964.1	2.21922	0.000177
ENSG00000162931|TRIM17	2.21859	2.29e-17
ENSG00000263069|RNF213-AS1	2.21751	2.88e-21
ENSG00000274251|AP003419.2	2.21713	0.00056
ENSG00000277152|AC110048.2	2.21617	5.19e-05
ENSG00000280119|AC093642.2	2.21569	0.000569
ENSG00000272438|AL645608.6	2.21446	1.07e-07
ENSG00000189190|ZNF600	2.2135	0.000105
ENSG00000280007|AC008079.1	2.21208	1.73e-14
ENSG00000134201|GSTM5	2.21055	0.0002
ENSG00000130649|CYP2E1	2.20765	8.39e-22
ENSG00000004838|ZMYND10	2.20653	8.83e-21
ENSG00000230699|AL645608.2	2.20515	1.77e-30
ENSG00000250539|KRT8P33	2.20509	8.1e-10
ENSG00000260729|AC009690.1	2.20235	1.76e-10
ENSG00000172650|AGAP5	2.20149	1.03e-17
ENSG00000139549|DHH	2.19977	2.95e-08
ENSG00000273399|AL159169.3	2.19969	0.000615
ENSG00000267281|ATF7-NPFF	2.19897	4.42e-15
ENSG00000230910|AL391807.1	2.1988	1.19e-14
ENSG00000274378|AC005702.3	2.19862	0.000334
ENSG00000154898|CCDC144CP	2.19849	1.17e-16
ENSG00000197261|C6orf141	2.19839	3.66e-16
ENSG00000176978|DPP7	2.19835	5e-36
ENSG00000173137|ADCK5	2.19762	1.27e-41
ENSG00000273059|AC239803.1	2.19678	0.000623
ENSG00000266844|AC093330.1	2.19648	0.000213
ENSG00000206140|TMEM191C	2.19584	1e-14
ENSG00000276603|AL109614.1	2.19571	8.22e-06
ENSG00000273342|AP000553.3	2.19522	6.04e-09
ENSG00000084110|HAL	2.19479	4.6e-10
ENSG00000078814|MYH7B	2.19474	1.1e-12
ENSG00000274214|AP005212.2	2.19429	5.95e-05
ENSG00000186481|ANKRD20A5P	2.19292	9.27e-21
ENSG00000185988|PLK5	2.1928	1.63e-18
ENSG00000278985|AC092718.7	2.19253	1.3e-06
ENSG00000196296|ATP2A1	2.19171	2.77e-36
ENSG00000072778|ACADVL	2.19082	4.9e-55
ENSG00000230454|U73166.1	2.19028	3.13e-19
ENSG00000047936|ROS1	2.19005	0.000185
ENSG00000225605|AC092813.1	2.18811	1.25e-06
ENSG00000144045|DQX1	2.18711	2.09e-06
ENSG00000197140|ADAM32	2.18678	1.1e-10
ENSG00000279179|AL662907.2	2.18669	5.26e-06
ENSG00000213145|CRIP1	2.18645	0.000664
ENSG00000187800|PEAR1	2.18601	3.68e-07
ENSG00000267283|AC005306.1	2.18407	7.04e-11
ENSG00000157322|CLEC18A	2.18375	3.84e-06
ENSG00000271344|AC018638.6	2.18327	2.25e-07
ENSG00000267042|AC100793.2	2.18187	3.4e-07
ENSG00000186166|CCDC84	2.18102	2.34e-57
ENSG00000241489|AC244197.3	2.18079	2.13e-29
ENSG00000234705|HMGA1P4	2.18052	0.000677
ENSG00000179520|SLC17A8	2.17981	3.17e-09
ENSG00000009724|MASP2	2.17852	3.34e-11
ENSG00000242802|AP5Z1	2.17801	1.48e-42
ENSG00000232489|MFAP1P1	2.17789	0.000596
ENSG00000205359|SLCO6A1	2.1778	2.98e-09
ENSG00000237575|PYY2	2.17642	2.64e-15
ENSG00000109771|LRP2BP	2.17626	4.43e-10
ENSG00000260776|AC104758.2	2.17431	4.87e-10
ENSG00000260350|AC012173.1	2.1736	2.53e-05
ENSG00000136068|FLNB	2.17066	5.54e-37
ENSG00000250251|PKD1P6	2.16993	5.16e-56
ENSG00000278905|AC106818.1	2.16963	5.08e-05
ENSG00000233024|NPIPA9	2.16858	2.78e-24
ENSG00000253180|AC104986.1	2.16837	0.000145
ENSG00000186510|CLCNKA	2.16816	0.000695
ENSG00000108515|ENO3	2.16762	5.23e-33
ENSG00000224763|FDPSP8	2.16745	0.000798
ENSG00000167604|NFKBID	2.16613	6.36e-39
ENSG00000205593|DENND6B	2.16535	9.67e-36
ENSG00000242861|AL591895.1	2.16531	3.5e-05
ENSG00000271795|AC011337.1	2.16462	1.01e-12
ENSG00000055732|MCOLN3	2.16345	2.46e-33
ENSG00000279265|AC000123.2	2.16203	1.13e-10
ENSG00000189409|MMP23B	2.16137	3.49e-20
ENSG00000274191|AC026333.4	2.16044	0.000112
ENSG00000172824|CES4A	2.16027	0.000425
ENSG00000268736|MTCO3P39	2.16015	0.000525
ENSG00000279315|AL158212.4	2.15901	0.000682
ENSG00000280063|AC012676.5	2.1587	7.28e-25
ENSG00000155428|TRIM74	2.15859	5.2e-07
ENSG00000057468|MSH4	2.15835	4.08e-27
ENSG00000242866|STRC	2.15658	1.78e-10
ENSG00000271816|AC022400.5	2.15587	1.5e-12
ENSG00000101049|SGK2	2.15494	1.9e-17
ENSG00000174521|TTC9B	2.15402	0.0009
ENSG00000230026|AL357556.1	2.15345	3.51e-05
ENSG00000286825|AL096870.8	2.15313	0.000539
ENSG00000259660|DNM1P47	2.15275	2.22e-14
ENSG00000117407|ARTN	2.15227	1.75e-14
ENSG00000126759|CFP	2.15149	3.85e-22
ENSG00000263050|AC090617.5	2.1512	0.000308
ENSG00000243410|PSMD6-AS1	2.15057	8.03e-06
ENSG00000197580|BCO2	2.14971	1.43e-14
ENSG00000172940|SLC22A13	2.1493	1.42e-08
ENSG00000237491|LINC01409	2.149	1.4e-26
ENSG00000147437|GNRH1	2.14806	9.14e-16
ENSG00000279352|AC006557.6	2.14783	0.000144
ENSG00000204305|AGER	2.14729	2.84e-23
ENSG00000138316|ADAMTS14	2.14642	3.2e-05
ENSG00000198089|SFI1	2.14627	5.11e-48
ENSG00000198156|NPIPB6	2.14626	9.77e-12
ENSG00000276968|AL158196.1	2.14621	3.45e-06
ENSG00000182325|FBXL6	2.14607	4.73e-53
ENSG00000180229|HERC2P3	2.14409	2.57e-17
ENSG00000272692|AC010997.4	2.14382	9.85e-23
ENSG00000257475|AC068888.2	2.14274	0.000824
ENSG00000228049|POLR2J2	2.14132	9.68e-16
ENSG00000253764|AC019257.1	2.14077	1.16e-08
ENSG00000214837|LINC01347	2.14055	1.28e-26
ENSG00000185522|LMNTD2	2.13973	7.6e-26
ENSG00000238795|SCARNA12	2.13923	8.21e-27
ENSG00000279699|AC004264.2	2.13888	1.78e-06
ENSG00000222009|BTBD19	2.13877	3.51e-08
ENSG00000283031|AC009242.1	2.13802	2.78e-05
ENSG00000226648|PLCG1-AS1	2.13731	1.64e-20
ENSG00000174527|MYO1H	2.13523	1.84e-07
ENSG00000198892|SHISA4	2.13437	5.45e-19
ENSG00000261578|AP003119.3	2.13416	2.85e-15
ENSG00000081148|IMPG2	2.13366	1.02e-11
ENSG00000015520|NPC1L1	2.13356	3.17e-23
ENSG00000198203|SULT1C2	2.13278	3.63e-05
ENSG00000261556|SMG1P7	2.13261	8.18e-39
ENSG00000170236|USP50	2.13162	0.000193
ENSG00000198753|PLXNB3	2.13117	5.82e-08
ENSG00000137098|SPAG8	2.13035	4.89e-11
ENSG00000280279|AC240565.4	2.12994	6.32e-10
ENSG00000254226|LINC01933	2.12985	2.12e-05
ENSG00000219470|AL355802.1	2.12946	2.74e-07
ENSG00000164855|TMEM184A	2.12942	7.22e-06
ENSG00000066279|ASPM	2.12922	1.02e-31
ENSG00000103168|TAF1C	2.12916	5.06e-58
ENSG00000285999|AC025442.2	2.12805	1.07e-08
ENSG00000278987|AL031009.1	2.12728	2.43e-12
ENSG00000153291|SLC25A27	2.12628	7.58e-27
ENSG00000116652|DLEU2L	2.12582	3.41e-12
ENSG00000254413|CHKB-CPT1B	2.12507	5.76e-25
ENSG00000273055|AC005046.2	2.12466	8.01e-08
ENSG00000258839|MC1R	2.12392	2.48e-46
ENSG00000228327|AL669831.1	2.12225	8.09e-51
ENSG00000183458|AC138932.1	2.12175	8.16e-50
ENSG00000287032|AC018647.3	2.12125	0.000455
ENSG00000143850|PLEKHA6	2.12033	4.28e-34
ENSG00000125551|PLGLB2	2.11864	1.9e-12
ENSG00000261845|AC124283.1	2.11808	8.38e-05
ENSG00000100299|ARSA	2.11806	4.57e-35
ENSG00000054654|SYNE2	2.11797	2.25e-36
ENSG00000091128|LAMB4	2.1179	4.96e-05
ENSG00000253671|AC027117.1	2.11747	5.57e-05
ENSG00000198400|NTRK1	2.11682	9.32e-10
ENSG00000250608|AC010210.1	2.1159	6.42e-17
ENSG00000267898|AC026803.2	2.11586	6.56e-10
ENSG00000105376|ICAM5	2.11569	1.61e-31
ENSG00000141505|ASGR1	2.11568	7.14e-19
ENSG00000255176|AP000941.1	2.1154	0.00107333
ENSG00000271138|IGLVIVOR22-1	2.11538	1.42e-07
ENSG00000251348|HSPD1P11	2.11532	0.000815
ENSG00000259895|AC106820.2	2.115	6.92e-11
ENSG00000185986|SDHAP3	2.11254	2.82e-39
ENSG00000196739|COL27A1	2.11224	8.96e-40
ENSG00000235513|L3MBTL2-AS1	2.11214	0.000223
ENSG00000197182|MIRLET7BHG	2.11108	4.67e-08
ENSG00000257242|LINC01619	2.11063	2.87e-09
ENSG00000249786|EAF1-AS1	2.11034	1.26e-07
ENSG00000280143|AP000892.4	2.10984	0.00014
ENSG00000287707|AC115284.4	2.10909	2.99e-13
ENSG00000280422|AC115284.2	2.10711	4.26e-08
ENSG00000197653|DNAH10	2.10579	5.85e-34
ENSG00000100031|GGT1	2.1056	8.53e-08
ENSG00000234509|AP000253.1	2.10515	0.000862
ENSG00000102904|TSNAXIP1	2.10437	5.73e-18
ENSG00000137877|SPTBN5	2.10436	1.38e-09
ENSG00000158023|WDR66	2.104	9.65e-19
ENSG00000172460|PRSS30P	2.10281	2.23e-31
ENSG00000258479|LINC00640	2.10247	2.09e-06
ENSG00000279693|AC099521.3	2.10231	3.02e-06
ENSG00000287377|AC090948.4	2.10202	0.000791
ENSG00000279511|AL356274.2	2.10168	1.74e-10
ENSG00000233010|RPEP4	2.10152	0.00126997
ENSG00000213513|IMPDH1P5	2.09994	2.33e-06
ENSG00000234394|AL353608.3	2.0998	0.000779
ENSG00000286847|AC007036.5	2.0997	0.000247
ENSG00000261488|TBILA	2.09966	7e-13
ENSG00000269578|AC008764.7	2.09807	0.000403
ENSG00000269938|AC068790.2	2.09798	1.09e-05
ENSG00000088827|SIGLEC1	2.09766	2.17e-05
ENSG00000205853|RFPL3S	2.09689	5.03e-33
ENSG00000116032|GRIN3B	2.09604	3.58e-07
ENSG00000099769|IGFALS	2.09592	6.75e-05
ENSG00000228238|AL096803.1	2.09487	2.48e-06
ENSG00000235370|DNM1P51	2.09449	2.04e-18
ENSG00000283674|AC068587.4	2.09349	1.33e-36
ENSG00000243753|HLA-L	2.09318	3.69e-28
ENSG00000100346|CACNA1I	2.09089	9.21e-11
ENSG00000268649|AL132655.2	2.09034	1.36e-09
ENSG00000197044|ZNF441	2.08936	4.44e-29
ENSG00000279598|AC009948.4	2.08919	0.00108308
ENSG00000164309|CMYA5	2.08838	3.56e-32
ENSG00000163141|BNIPL	2.0874	2.35e-22
ENSG00000228486|C2orf92	2.08659	8.85e-22
ENSG00000116254|CHD5	2.08642	1.83e-26
ENSG00000239419|RN7SL535P	2.08559	0.000522
ENSG00000204172|AGAP9	2.08517	1.4e-45
ENSG00000231665|OGFOD1P1	2.08498	4.52e-05
ENSG00000142046|TMEM91	2.0849	6.22e-18
ENSG00000250337|PURPL	2.08459	7.21e-28
ENSG00000260807|CEROX1	2.08413	5.45e-29
ENSG00000165917|RAPSN	2.08218	1.1e-06
ENSG00000286872|AC024270.5	2.08082	0.000219
ENSG00000263874|LINC00672	2.08048	1.24e-07
ENSG00000263786|AC022211.2	2.08047	1.12e-07
ENSG00000265386|RN7SL219P	2.08015	0.000304
ENSG00000254206|NPIPB11	2.07964	7.14e-18
ENSG00000213434|VTI1BP2	2.07923	0.000117
ENSG00000135976|ANKRD36	2.07919	1.89e-32
ENSG00000267197|AC011461.1	2.07911	0.000669
ENSG00000287616|AL357522.1	2.07891	1.88e-06
ENSG00000218416|AC110619.1	2.07857	0.000103
ENSG00000226803|ZNF451-AS1	2.07758	4.52e-06
ENSG00000260220|CCDC187	2.07741	0.000103
ENSG00000204149|AGAP6	2.0773	1.03e-36
ENSG00000273340|MICE	2.07699	4.98e-07
ENSG00000184608|FAM167A-AS1	2.07672	1.27e-05
ENSG00000274512|TBC1D3L	2.07629	2.02e-42
ENSG00000143630|HCN3	2.07612	1.1e-38
ENSG00000115306|SPTBN1	2.07589	8.19e-37
ENSG00000109063|MYH3	2.07514	1.3e-30
ENSG00000166682|TMPRSS5	2.07505	5.54e-11
ENSG00000126562|WNK4	2.07459	1.05e-33
ENSG00000259172|AC023024.1	2.07406	8.56e-27
ENSG00000286504|AC092745.4	2.07363	1.21e-12
ENSG00000092929|UNC13D	2.07339	4.39e-08
ENSG00000286025|AC000095.3	2.07331	0.00117371
ENSG00000267091|CTBP2P7	2.07231	0.000615
ENSG00000277399|GPR179	2.07165	3e-09
ENSG00000183281|PLGLB1	2.07163	0.000426
ENSG00000262119|AL079343.1	2.07158	0.00131438
ENSG00000178773|CPNE7	2.07139	7.35e-23
ENSG00000197093|GAL3ST4	2.07136	1.02e-08
ENSG00000140451|PIF1	2.0713	3.3e-50
ENSG00000171163|ZNF692	2.07082	2.32e-49
ENSG00000225171|DUTP6	2.07007	0.00149019
ENSG00000183091|NEB	2.06862	1.52e-34
ENSG00000260528|FAM157C	2.06787	6.09e-26
ENSG00000242590|AL645608.5	2.06729	0.000369
ENSG00000133454|MYO18B	2.06678	1.43e-08
ENSG00000264007|AC104564.2	2.06605	0.00067
ENSG00000274286|ADRA2B	2.06588	1.78e-09
ENSG00000143632|ACTA1	2.06542	1.37e-20
ENSG00000176054|RPL23P2	2.06539	3.76e-11
ENSG00000135473|PAN2	2.06518	1.43e-51
ENSG00000262075|AC174065.1	2.06506	1.14e-05
ENSG00000274184|AC011815.2	2.06499	3.54e-17
ENSG00000227388|AL133410.1	2.06226	2.15e-07
ENSG00000279078|SND1-IT1	2.06217	0.00155019
ENSG00000179406|LINC00174	2.06028	3.32e-42
ENSG00000226107|AC004383.1	2.0595	5.33e-09
ENSG00000225891|DHDDS-AS1	2.05836	9.07e-05
ENSG00000121310|ECHDC2	2.05808	6.66e-21
ENSG00000234473|ZNF101P2	2.05807	0.000111
ENSG00000241357|AC092849.1	2.05806	0.000123
ENSG00000232486|AL592437.2	2.0577	0.000754
ENSG00000129437|KLK14	2.05762	3.4e-11
ENSG00000272140|AC022400.6	2.05572	9.87e-21
ENSG00000196993|NPIPB9	2.05475	1.7e-20
ENSG00000275484|AP003419.3	2.05471	0.000145
ENSG00000272159|AC087623.3	2.05444	1.19e-05
ENSG00000261678|SCRT1	2.05376	3.55e-15
ENSG00000267002|AC060780.1	2.05048	4.91e-35
ENSG00000273192|AL671710.1	2.05022	1.27e-06
ENSG00000232502|AC073464.1	2.04965	0.000503
ENSG00000273076|AL021707.7	2.04956	0.000763
ENSG00000276550|HERC2P2	2.04951	4.17e-44
ENSG00000154099|DNAAF1	2.04945	9.7e-13
ENSG00000132793|LPIN3	2.04871	6.49e-44
ENSG00000251474|RPL32P3	2.04834	1.45e-35
ENSG00000251323|LINC02728	2.04784	3.64e-07
ENSG00000173209|AHSA2P	2.0478	2.03e-43
ENSG00000280198|AC087163.3	2.04715	1.12e-09
ENSG00000142408|CACNG8	2.04677	5.24e-39
ENSG00000277602|AC005363.2	2.04597	3.99e-06
ENSG00000258673|LINC01397	2.04541	7.27e-05
ENSG00000183426|NPIPA1	2.0453	2.77e-44
ENSG00000273432|AC004951.4	2.0445	1.28e-09
ENSG00000092295|TGM1	2.04407	2.11e-18
ENSG00000114857|NKTR	2.04395	8.39e-35
ENSG00000162482|AKR7A3	2.04361	8.97e-11
ENSG00000285669|AC026979.4	2.04358	2.82e-14
ENSG00000232946|AL354707.2	2.04356	0.00120694
ENSG00000124657|OR2B6	2.04341	1.2e-12
ENSG00000235888|AF064858.1	2.04324	4.09e-14
ENSG00000269091|AC010624.3	2.04277	0.000359
ENSG00000235893|BX284632.1	2.04111	0.00017
ENSG00000273507|AL354809.1	2.04093	0.000285
ENSG00000272916|AC022400.7	2.04069	8.78e-13
ENSG00000101745|ANKRD12	2.04051	6.92e-31
ENSG00000274918|AC116447.1	2.03898	4.83e-06
ENSG00000263603|AC127024.2	2.03858	0.00054
ENSG00000284713|SMIM38	2.03745	3.85e-05
ENSG00000267784|AC010680.1	2.0359	7.86e-05
ENSG00000186912|P2RY4	2.03569	0.0015738
ENSG00000287022|AC079841.2	2.03515	4.57e-15
ENSG00000287870|AC093433.2	2.03254	3.75e-08
ENSG00000111181|SLC6A12	2.03215	4.32e-14
ENSG00000232233|LINC02043	2.03074	4.28e-10
ENSG00000198711|SSBP3-AS1	2.02962	2.82e-10
ENSG00000278829|AC099811.5	2.02826	4.19e-05
ENSG00000144821|MYH15	2.02767	5.28e-34
ENSG00000137070|IL11RA	2.02693	3.42e-34
ENSG00000241106|HLA-DOB	2.0256	1.66e-10
ENSG00000244218|RN7SL81P	2.02534	0.00186334
ENSG00000261997|AC007336.1	2.02524	0.000653
ENSG00000231193|AL157884.2	2.0243	0.0010939
ENSG00000248858|AC104211.1	2.02385	0.000503
ENSG00000260105|AOC4P	2.02351	2.51e-10
ENSG00000285269|AL160269.1	2.02317	1.8e-06
ENSG00000130518|IQCN	2.02305	8.43e-12
ENSG00000189001|SBSN	2.02244	3.45e-11
ENSG00000279901|AC092117.2	2.01964	1.22e-11
ENSG00000284686|AC119674.2	2.01957	9.79e-06
ENSG00000256249|AC026333.3	2.01862	6.9e-05
ENSG00000205746|AC126755.1	2.01803	2.42e-42
ENSG00000287957|AC007695.1	2.01778	0.000104
ENSG00000265967|AC100830.3	2.01761	0.000285
ENSG00000084636|COL16A1	2.01737	6.62e-07
ENSG00000233862|AC016907.2	2.01473	0.000704
ENSG00000158865|SLC5A11	2.01427	1.67e-17
ENSG00000233695|GAS6-AS1	2.01315	5.77e-05
ENSG00000280053|AC011199.1	2.01296	0.00158525
ENSG00000263120|AC004584.3	2.01281	0.00158798
ENSG00000230769|Z98048.1	2.01229	0.00160251
ENSG00000125462|C1orf61	2.01205	2.15e-32
ENSG00000277130|AC073569.3	2.01196	0.000532
ENSG00000248791|AC010627.1	2.01192	0.000401
ENSG00000243175|RPSAP36	2.01116	0.000718
ENSG00000143382|ADAMTSL4	2.00976	6.64e-18
ENSG00000180089|TMEM86B	2.00921	6.13e-17
ENSG00000125046|SSUH2	2.00718	8.8e-10
ENSG00000272940|U62317.3	2.00696	0.000677
ENSG00000230732|AC016949.1	2.00673	2.37e-05
ENSG00000108556|CHRNE	2.00544	7.67e-09
ENSG00000259462|CPEB1-AS1	2.00512	4.8e-06
ENSG00000166866|MYO1A	2.00473	9.38e-14
ENSG00000232713|RPS12P3	2.00382	0.000354
ENSG00000188833|ENTPD8	2.00298	0.000998
ENSG00000244119|PDCL3P4	2.00264	2.25e-11
ENSG00000279632|AP003108.4	2.00259	0.000498
ENSG00000263338|AC027796.5	2.00258	0.00168206
ENSG00000213411|RBM22P2	2.00236	0.000401
ENSG00000275223|AL121906.2	2.00231	1.24e-11
ENSG00000105711|SCN1B	2.002	9.21e-26
ENSG00000277504|AC010536.3	2.00061	0.00025
ENSG00000232164|LINC01873	2.00002	0.000939
ENSG00000068831|RASGRP2	1.99974	4.65e-17
ENSG00000106133|NSUN5P2	1.99946	2.95e-43
ENSG00000272836|AL022328.1	1.99918	0.000215
ENSG00000005206|SPPL2B	1.99868	1.92e-41
ENSG00000174945|AMZ1	1.99757	2.1e-06
ENSG00000169231|THBS3	1.99745	6.35e-27
ENSG00000270804|AC010326.4	1.99703	1.53e-21
ENSG00000223500|RNF14P4	1.99673	5.8e-05
ENSG00000182585|EPGN	1.99517	0.000182
ENSG00000261052|SULT1A3	1.99516	0.00043
ENSG00000134955|SLC37A2	1.99505	5.62e-28
ENSG00000133624|ZNF767P	1.9948	5.64e-40
ENSG00000173295|FAM86B3P	1.99428	1.07e-27
ENSG00000269902|AC234772.2	1.99363	0.000963
ENSG00000183856|IQGAP3	1.99313	3.41e-54
ENSG00000157873|TNFRSF14	1.99281	2.35e-05
ENSG00000280145|CU638689.4	1.99243	1.47e-07
ENSG00000260060|AC009088.1	1.99234	4.61e-11
ENSG00000285018|AC245140.3	1.99113	4.13e-06
ENSG00000269924|AC024451.4	1.99059	0.00177042
ENSG00000269910|AL049840.4	1.9887	3.91e-06
ENSG00000277957|SENP3-EIF4A1	1.98754	7.38e-06
ENSG00000284946|AC068831.8	1.9875	9.62e-29
ENSG00000257743|MGAM2	1.98579	1.19e-08
ENSG00000186150|UBL4B	1.98574	4.54e-06
ENSG00000183506|PI4KAP2	1.98435	8.14e-46
ENSG00000224616|RTCA-AS1	1.98422	3.85e-25
ENSG00000277938|AL035252.4	1.98353	3.96e-18
ENSG00000232906|AC092685.1	1.98352	4.88e-07
ENSG00000225345|SNX18P3	1.98333	7.3e-22
ENSG00000115266|APC2	1.9829	5.99e-26
ENSG00000189136|UBE2Q2P1	1.98279	4.13e-27
ENSG00000268869|ESPNP	1.98244	0.000674
ENSG00000284630|AP000553.5	1.98239	1.78e-05
ENSG00000161835|GRASP	1.98134	4.45e-23
ENSG00000268279|AC090004.1	1.98121	0.000387
ENSG00000254905|AP001318.1	1.98115	0.000809
ENSG00000103253|HAGHL	1.98051	2.29e-27
ENSG00000242950|ERVW-1	1.98039	0.00129368
ENSG00000092200|RPGRIP1	1.97997	7.82e-05
ENSG00000138615|CILP	1.97938	2.05e-06
ENSG00000160957|RECQL4	1.97874	1.99e-42
ENSG00000148357|HMCN2	1.97819	6.33e-07
ENSG00000255108|AP006621.1	1.97804	0.000848
ENSG00000113119|TMCO6	1.9774	2.97e-31
ENSG00000258674|AC011448.1	1.97605	5.91e-21
ENSG00000280434|AL031595.3	1.97584	1.56e-10
ENSG00000113758|DBN1	1.97513	3.9e-34
ENSG00000175003|SLC22A1	1.97513	3.25e-11
ENSG00000108797|CNTNAP1	1.97445	8.49e-29
ENSG00000279667|AL603839.4	1.97377	1.84e-06
ENSG00000215018|COL28A1	1.97347	0.00115029
ENSG00000280587|LINC01348	1.97344	1.55e-06
ENSG00000130368|MAS1	1.97199	1.12e-06
ENSG00000253304|TMEM200B	1.97107	2.49e-12
ENSG00000273248|AC010997.5	1.97051	0.00013
ENSG00000086730|LAT2	1.97023	3.04e-12
ENSG00000286634|AC146507.3	1.96979	4.74e-07
ENSG00000123329|ARHGAP9	1.96934	9.52e-05
ENSG00000269982|AC018809.2	1.96804	2.61e-07
ENSG00000267651|AC015961.1	1.96652	0.00200215
ENSG00000105261|OVOL3	1.9663	9.86e-06
ENSG00000172037|LAMB2	1.96627	8.79e-38
ENSG00000273096|AL021707.8	1.96572	0.000482
ENSG00000229089|ANKRD20A8P	1.96565	8.88e-13
ENSG00000207392|SNORA20	1.96493	0.0019218
ENSG00000272754|AL133245.1	1.96447	0.00184397
ENSG00000171790|SLFNL1	1.96423	0.000138
ENSG00000259659|AC009996.1	1.96329	0.00125269
ENSG00000230590|FTX	1.9632	1.79e-22
ENSG00000159433|STARD9	1.96232	4.28e-32
ENSG00000256542|AC148477.2	1.96206	4.7e-24
ENSG00000059915|PSD	1.96155	5.86e-28
ENSG00000233892|PAIP1P1	1.96078	0.0005
ENSG00000279233|AC122688.3	1.96013	1.34e-17
ENSG00000238103|RPL9P7	1.95917	0.0014721
ENSG00000105523|FAM83E	1.959	1.58e-07
ENSG00000249961|TERB1	1.95796	0.000559
ENSG00000118058|KMT2A	1.95781	5.43e-38
ENSG00000227080|AC012441.1	1.95713	1.27e-08
ENSG00000278058|AC009159.3	1.95703	1.4e-10
ENSG00000143387|CTSK	1.95591	1.96e-20
ENSG00000125895|TMEM74B	1.95581	1.49e-30
ENSG00000109667|SLC2A9	1.95575	0.000498
ENSG00000286787|AL110114.1	1.95476	2.07e-05
ENSG00000215915|ATAD3C	1.95408	3.3e-07
ENSG00000234936|AC010883.1	1.95402	1.28e-06
ENSG00000168010|ATG16L2	1.95374	8.13e-33
ENSG00000172771|EFCAB12	1.95328	1.58e-16
ENSG00000163131|CTSS	1.95222	2.4e-09
ENSG00000286460|AC006538.4	1.95139	0.000611
ENSG00000132274|TRIM22	1.9508	0.00153661
ENSG00000232104|RFX3-AS1	1.95048	4.41e-05
ENSG00000265190|ANXA8	1.95	3.45e-05
ENSG00000287110|AC112484.5	1.94972	5.72e-17
ENSG00000267474|AC008569.2	1.9494	0.00190294
ENSG00000240996|AL157400.4	1.94906	0.0011
ENSG00000260306|AC092375.2	1.94843	6.13e-10
ENSG00000127366|TAS2R5	1.94821	1.54e-10
ENSG00000179057|IGSF22	1.94794	0.00046
ENSG00000215910|C1orf167	1.94785	7.35e-08
ENSG00000226029|LINC01772	1.94751	2.29e-13
ENSG00000281538|AC254562.3	1.94727	0.00069
ENSG00000214897|PNMA6E	1.94645	3.64e-05
ENSG00000105737|GRIK5	1.9463	1.28e-30
ENSG00000279520|AC093525.8	1.94615	4.59e-23
ENSG00000250420|AACSP1	1.94488	0.000141
ENSG00000280378|AL353898.3	1.94482	6.21e-05
ENSG00000006071|ABCC8	1.94482	5.54e-25
ENSG00000253223|AC110998.1	1.94475	0.00025
ENSG00000284976|BX255925.3	1.94436	4.57e-40
ENSG00000249328|AC036214.1	1.94178	0.00141123
ENSG00000161912|ADCY10P1	1.94174	1.1e-22
ENSG00000232611|AL683813.2	1.9407	9.38e-23
ENSG00000187553|CYP26C1	1.94039	0.00261956
ENSG00000160229|ZNF66	1.93986	1.41e-18
ENSG00000260296|AC095057.3	1.93913	2.13e-05
ENSG00000163793|DNAJC5G	1.93626	7.43e-06
ENSG00000151360|ALLC	1.9361	2.23e-06
ENSG00000274897|PANO1	1.93579	5.46e-16
ENSG00000258525|AL049830.3	1.93554	3.84e-05
ENSG00000172367|PDZD3	1.93547	0.00180406
ENSG00000149781|FERMT3	1.93448	1.4e-14
ENSG00000286563|AC078983.1	1.93435	1.17e-07
ENSG00000142233|NTN5	1.93409	1.02e-09
ENSG00000276110|AC242988.1	1.93378	7.67e-05
ENSG00000166863|TAC3	1.93327	1.19e-07
ENSG00000007062|PROM1	1.93289	2.79e-05
ENSG00000251562|MALAT1	1.93094	2.34e-34
ENSG00000259529|AL136295.5	1.93078	2.21e-21
ENSG00000186517|ARHGAP30	1.93076	8.47e-07
ENSG00000142675|CNKSR1	1.93064	1.47e-19
ENSG00000161664|ASB16	1.9295	3.77e-07
ENSG00000266820|KPNA2P3	1.92932	0.000528
ENSG00000184381|PLA2G6	1.92832	8e-36
ENSG00000139547|RDH16	1.928	3.21e-06
ENSG00000226310|AL022157.1	1.9271	0.000283
ENSG00000272103|AC026741.1	1.9269	1.68e-09
ENSG00000164406|LEAP2	1.9258	1.39e-10
ENSG00000197530|MIB2	1.92494	1.94e-37
ENSG00000187583|PLEKHN1	1.92474	6.35e-05
ENSG00000266490|AC127024.5	1.92471	8.28e-16
ENSG00000226363|HAGLROS	1.92363	1.02e-05
ENSG00000130997|POLN	1.92347	2.43e-29
ENSG00000206262|FOXL2NB	1.92322	3.47e-10
ENSG00000241886|AC112496.1	1.92266	0.00116908
ENSG00000276417|AC092111.2	1.92264	0.000591
ENSG00000271789|AL080317.1	1.92263	1.81e-05
ENSG00000271984|AL008726.1	1.92259	0.00282411
ENSG00000279794|AC024580.2	1.92232	6.91e-08
ENSG00000286113|AC022868.2	1.92177	8.07e-08
ENSG00000203761|MSTO2P	1.92149	2.76e-27
ENSG00000279133|AC018628.2	1.92145	9.83e-10
ENSG00000136383|ALPK3	1.92143	5.59e-24
ENSG00000234617|SNRK-AS1	1.92084	1.73e-06
ENSG00000096093|EFHC1	1.9203	5.6e-27
ENSG00000117616|RSRP1	1.92022	8.01e-24
ENSG00000265393|AC084125.4	1.9202	3.26e-07
ENSG00000234709|UPF3AP3	1.92019	0.000759
ENSG00000233806|LINC01237	1.91996	0.000447
ENSG00000272033|AL136984.1	1.91873	0.00249683
ENSG00000273428|AC004832.6	1.91853	1.14e-06
ENSG00000284906|ARHGAP11B	1.91809	2.63e-05
ENSG00000078401|EDN1	1.91801	1.52e-05
ENSG00000279057|AC141586.4	1.91796	0.00211152
ENSG00000174827|PDZK1	1.91747	2.28e-13
ENSG00000187627|RGPD1	1.91694	0.00081
ENSG00000286118|AC234031.1	1.91671	9.98e-05
ENSG00000236670|KRT18P5	1.91657	1.95e-09
ENSG00000139631|CSAD	1.9163	4.98e-32
ENSG00000086159|AQP6	1.91487	2.04e-06
ENSG00000280401|AC022532.1	1.91462	1.6e-05
ENSG00000287356|AL590822.3	1.91441	6.41e-08
ENSG00000157992|KRTCAP3	1.91423	0.000617
ENSG00000234771|SLC25A25-AS1	1.91392	3.53e-26
ENSG00000039650|PNKP	1.91387	2.03e-43
ENSG00000167525|PROCA1	1.91375	8.58e-29
ENSG00000272054|AC007390.1	1.9137	5.69e-11
ENSG00000287737|AC132872.5	1.91359	3.3e-29
ENSG00000203721|LINC00862	1.91314	4.41e-06
ENSG00000184560|SPEM2	1.91307	0.00100299
ENSG00000169203|NPIPB12	1.91266	6.66e-30
ENSG00000286285|AL138778.1	1.91246	3.02e-07
ENSG00000258682|AL132989.1	1.9123	0.00257619
ENSG00000254912|AC135983.4	1.91221	3.84e-09
ENSG00000269997|AC068790.3	1.91219	4.6e-06
ENSG00000163806|SPDYA	1.91217	1.83e-09
ENSG00000278879|AP000560.1	1.91198	0.00172983
ENSG00000213613|RPL11P3	1.91107	0.000349
ENSG00000264635|AP001020.2	1.91081	3.6e-05
ENSG00000147174|GCNA	1.91053	6.81e-20
ENSG00000260565|ERVK13-1	1.91027	5.09e-27
ENSG00000287263|AC008875.3	1.90907	0.00261519
ENSG00000182324|KCNJ14	1.90883	1.85e-24
ENSG00000251537|AC005324.3	1.90715	1.25e-05
ENSG00000197540|GZMM	1.90678	4.27e-05
ENSG00000213997|PGAM1P7	1.90665	2.26e-05
ENSG00000261101|AC234775.3	1.9065	4.46e-09
ENSG00000100033|PRODH	1.90614	1.74e-16
ENSG00000273033|LINC02035	1.90567	7.76e-25
ENSG00000280294|AC011008.2	1.90464	9.49e-05
ENSG00000028277|POU2F2	1.90458	1.74e-25
ENSG00000271959|AC100803.4	1.90432	0.00268686
ENSG00000013573|DDX11	1.90413	4.8e-47
ENSG00000279168|AC105052.4	1.90413	7.36e-05
ENSG00000104936|DMPK	1.90328	8.67e-40
ENSG00000285737|LINC02680	1.9024	4.86e-05
ENSG00000280157|AL359510.2	1.90235	7.07e-09
ENSG00000179141|MTUS2-AS1	1.90204	2.68e-10
ENSG00000273001|AL731533.2	1.90191	7.96e-05
ENSG00000279108|AC008537.3	1.90191	1.35e-08
ENSG00000282855|AC093591.3	1.90064	5.96e-05
ENSG00000268947|AC002128.1	1.90047	2.54e-06
ENSG00000206530|CFAP44	1.90036	5.84e-24
ENSG00000269930|AC091057.4	1.89968	0.000519
ENSG00000233327|USP32P2	1.89947	8.13e-05
ENSG00000168386|FILIP1L	1.8988	1.12e-13
ENSG00000278931|CR381670.1	1.89784	1.35e-18
ENSG00000280384|FP325332.1	1.89683	0.0023584
ENSG00000157856|DRC1	1.89666	3.59e-07
ENSG00000261270|AC012181.2	1.89631	5.06e-06
ENSG00000287041|AC079354.2	1.89604	5.73e-06
ENSG00000279825|AC003957.1	1.89595	0.00183288
ENSG00000182600|SNORC	1.8957	1.96e-22
ENSG00000152672|CLEC4F	1.89569	2.06e-10
ENSG00000273230|AC102953.2	1.89563	9.12e-17
ENSG00000279608|AL353795.3	1.89544	4.88e-05
ENSG00000115523|GNLY	1.89525	0.000107
ENSG00000136286|MYO1G	1.89466	9.67e-09
ENSG00000260892|AC105020.4	1.89459	0.0034954
ENSG00000174501|ANKRD36C	1.89435	2.39e-27
ENSG00000223745|CCDC18-AS1	1.89364	2.63e-25
ENSG00000164050|PLXNB1	1.89353	5.11e-38
ENSG00000266821|AC018521.7	1.89317	0.00048
ENSG00000154874|CCDC144B	1.89289	8.03e-05
ENSG00000232354|VIPR1-AS1	1.89172	0.000435
ENSG00000259954|IL21R-AS1	1.89139	0.000139
ENSG00000260903|XKR7	1.89082	5.99e-15
ENSG00000253347|AC040934.1	1.89056	0.000514
ENSG00000082126|MPP4	1.88989	1.03e-05
ENSG00000272056|AC013472.2	1.88924	2.33e-05
ENSG00000228415|PTMAP1	1.88891	0.00249683
ENSG00000273353|AL008718.3	1.88878	0.00290308
ENSG00000131400|NAPSA	1.88859	2.16e-13
ENSG00000172818|OVOL1	1.88844	0.000101
ENSG00000135424|ITGA7	1.88801	2.56e-34
ENSG00000158805|ZNF276	1.88796	7.34e-32
ENSG00000229739|PDC-AS1	1.88772	1.9e-10
ENSG00000214456|PLIN5	1.88756	3.81e-12
ENSG00000172350|ABCG4	1.88693	1.46e-22
ENSG00000121318|TAS2R10	1.8866	0.000776
ENSG00000273356|LINC02019	1.8862	9.62e-08
ENSG00000206120|EGFEM1P	1.88609	1.8e-09
ENSG00000286699|AC084198.4	1.88485	1.51e-15
ENSG00000169402|RSPH10B2	1.88456	0.00172681
ENSG00000215375|MYL5	1.88418	5.48e-27
ENSG00000117425|PTCH2	1.88346	2.99e-20
ENSG00000117480|FAAH	1.88323	1.58e-20
ENSG00000233690|EBAG9P1	1.88321	0.000274
ENSG00000276462|BX255923.2	1.88289	0.00184357
ENSG00000260672|AC100827.4	1.88232	0.000112
ENSG00000181097|LINC02878	1.8819	2.11e-25
ENSG00000285650|AL157827.2	1.88166	8.07e-06
ENSG00000286342|AC073210.3	1.88153	3.99e-05
ENSG00000251634|NAIPP4	1.88149	0.0002
ENSG00000273374|AC069222.1	1.88037	3.62e-08
ENSG00000176945|MUC20	1.87904	2.48e-11
ENSG00000101306|MYLK2	1.87791	6.47e-12
ENSG00000235651|G3BP1P1	1.87776	5.22e-05
ENSG00000227456|LINC00310	1.87771	0.00273284
ENSG00000188599|NPIPP1	1.87753	3.68e-30
ENSG00000203286|AL441992.1	1.87742	0.00283797
ENSG00000243414|TICAM2	1.87682	0.00364779
ENSG00000232903|LINC01166	1.87537	7.66e-09
ENSG00000223855|AC147651.1	1.87498	8.8e-08
ENSG00000213462|ERV3-1	1.87491	1.39e-27
ENSG00000260293|AC106820.4	1.87451	3.2e-13
ENSG00000167711|SERPINF2	1.87443	4.39e-05
ENSG00000128482|RNF112	1.87317	1.13e-08
ENSG00000273151|AC073957.3	1.87274	1.44e-08
ENSG00000256453|DND1	1.8725	2.75e-14
ENSG00000214655|ZSWIM8	1.87204	2.77e-51
ENSG00000248677|LINC02102	1.87176	0.000983
ENSG00000261386|AC027682.4	1.87163	0.000204
ENSG00000248124|RRN3P1	1.87101	9.89e-25
ENSG00000151838|CCDC175	1.87076	0.00208572
ENSG00000285830|AL109628.2	1.87023	0.000156
ENSG00000102901|CENPT	1.8695	1.55e-40
ENSG00000272072|AC004492.1	1.86948	2.93e-05
ENSG00000268287|AC008687.3	1.86907	0.00161646
ENSG00000157227|MMP14	1.8688	3.45e-19
ENSG00000163631|ALB	1.86753	3.4e-06
ENSG00000255104|AC005324.4	1.86723	0.000885
ENSG00000250575|AL732372.3	1.86626	3.72e-17
ENSG00000121075|TBX4	1.86592	2.38e-06
ENSG00000167103|PIP5KL1	1.86567	8.09e-20
ENSG00000167494|NOS2P2	1.86561	0.00227081
ENSG00000227827|AC138969.3	1.86492	5.28e-18
ENSG00000181652|ATG9B	1.86454	1.87e-23
ENSG00000091592|NLRP1	1.8638	3.07e-10
ENSG00000166343|MSS51	1.86343	3.58e-19
ENSG00000234776|C11orf94	1.86339	9.85e-06
ENSG00000230869|AGAP10P	1.86336	6.91e-22
ENSG00000224635|AL391095.2	1.86288	2.47e-15
ENSG00000166436|TRIM66	1.86267	3.16e-39
ENSG00000135740|SLC9A5	1.86141	2.59e-32
ENSG00000278784|AL136295.7	1.86029	8.59e-17
ENSG00000267072|NAGPA-AS1	1.85938	0.0015022
ENSG00000268218|AC137932.3	1.85892	1.26e-10
ENSG00000287071|AC093724.1	1.85873	3.85e-05
ENSG00000224505|AC138150.1	1.85873	2.62e-05
ENSG00000278592|AC004080.15	1.85826	1.08e-07
ENSG00000279041|AC102945.2	1.85786	4.17e-06
ENSG00000258388|PPT2-EGFL8	1.857	1.01e-05
ENSG00000256673|AC141557.1	1.8562	0.00313507
ENSG00000280388|AC006330.1	1.85618	9.5e-10
ENSG00000188566|NDOR1	1.85601	1.32e-37
ENSG00000287926|AC113208.6	1.85465	0.00104314
ENSG00000154545|MAGED4	1.8545	0.000831
ENSG00000280543|ASAP1-IT2	1.85366	0.00419853
ENSG00000160838|LRRC71	1.85293	0.00101465
ENSG00000170091|NSG2	1.85098	0.000375
ENSG00000226849|AL109811.1	1.85095	2.07e-05
ENSG00000211454|AKR7L	1.85094	4.19e-11
ENSG00000178623|GPR35	1.85081	2.81e-17
ENSG00000273485|AL139339.2	1.85033	1.07e-09
ENSG00000226318|RPS3AP38	1.84868	0.000332
ENSG00000254860|TMEM9B-AS1	1.84837	1.9e-25
ENSG00000147606|SLC26A7	1.84818	1.62e-07
ENSG00000135437|RDH5	1.84766	2.94e-10
ENSG00000272872|AP000525.1	1.84704	1.04e-22
ENSG00000257950|P2RX5-TAX1BP3	1.8469	1.07e-05
ENSG00000211683|AP000346.1	1.84664	8.48e-05
ENSG00000204869|IGFL4	1.84622	1.03e-07
ENSG00000226869|LHFPL3-AS1	1.84571	2.22e-05
ENSG00000137558|PI15	1.84377	4.06e-16
ENSG00000164556|FAM183BP	1.84329	3.14e-10
ENSG00000174791|RIN1	1.84296	2.41e-08
ENSG00000259408|AC010809.2	1.84279	8.79e-07
ENSG00000285035|AC091057.6	1.84137	4.16e-07
ENSG00000285955|BX842242.1	1.84121	0.000636
ENSG00000142303|ADAMTS10	1.84035	2.02e-19
ENSG00000258230|AC063950.1	1.84016	0.00342316
ENSG00000268350|FAM156A	1.83941	1.73e-15
ENSG00000149926|TLCD3B	1.83861	3.35e-16
ENSG00000273056|AL354694.1	1.838	0.000169
ENSG00000273073|AC073869.1	1.8377	0.000938
ENSG00000177173|NAP1L4P1	1.8377	5.83e-06
ENSG00000254634|SMG1P6	1.83645	7e-15
ENSG00000275910|AC138932.6	1.83578	0.00457386
ENSG00000188549|CCDC9B	1.83557	8.67e-15
ENSG00000183423|LRIT3	1.83514	5.03e-20
ENSG00000283312|AC017104.4	1.83452	7.38e-07
ENSG00000260011|AC132938.2	1.83412	0.00252585
ENSG00000272333|KMT2B	1.83384	5.54e-38
ENSG00000124772|CPNE5	1.83314	1.18e-06
ENSG00000274678|AC106886.3	1.83269	4.18e-06
ENSG00000188687|SLC4A5	1.83061	1.19e-11
ENSG00000262312|AC004494.1	1.83039	0.000757
ENSG00000253476|AC091185.1	1.83032	5.85e-05
ENSG00000114841|DNAH1	1.83014	2.94e-35
ENSG00000279594|AL049780.3	1.82949	0.00134527
ENSG00000284719|AL033527.4	1.82877	9.47e-06
ENSG00000234062|AL390879.1	1.82865	1.32e-18
ENSG00000268108|AC008687.2	1.82862	0.00192907
ENSG00000140478|GOLGA6D	1.8285	5.71e-06
ENSG00000175564|UCP3	1.82777	4.13e-18
ENSG00000231113|AL035587.1	1.8271	1.91e-07
ENSG00000177710|SLC35G5	1.82685	0.00114739
ENSG00000256950|AC069503.2	1.8268	0.000292
ENSG00000129167|TPH1	1.82618	2.59e-13
ENSG00000124721|DNAH8	1.82603	8.32e-07
ENSG00000085465|OVGP1	1.82603	4.23e-31
ENSG00000264772|AC016876.3	1.82585	1.2e-20
ENSG00000262766|AC135050.5	1.82583	2.49e-07
ENSG00000239218|RPS20P22	1.82557	0.000283
ENSG00000155066|PROM2	1.82421	5.2e-07
ENSG00000246339|EXTL3-AS1	1.82336	1.6e-11
ENSG00000226091|LINC00937	1.82282	1.33e-18
ENSG00000280216|AL022326.2	1.82245	2.38e-05
ENSG00000270020|AC009108.3	1.82238	8.46e-08
ENSG00000261019|AC010132.4	1.82152	0.00257619
ENSG00000273343|AC007663.4	1.82147	3.08e-09
ENSG00000131797|CLUHP3	1.82102	6.55e-33
ENSG00000278570|NR2E3	1.81983	0.00397412
ENSG00000260261|AC124944.2	1.81911	3.85e-21
ENSG00000233264|AC006042.2	1.81909	0.00273231
ENSG00000275413|AC002553.2	1.81883	5.07e-05
ENSG00000241634|AC069499.2	1.81848	6.93e-12
ENSG00000224420|ADM5	1.81798	9.09e-22
ENSG00000125434|SLC25A35	1.81732	1.85e-32
ENSG00000258210|AC144548.1	1.81717	6.92e-14
ENSG00000152926|ZNF117	1.81701	3.3e-21
ENSG00000158683|PKD1L1	1.8169	2.99e-13
ENSG00000270580|AC139256.3	1.81575	8.68e-21
ENSG00000118557|PMFBP1	1.8149	3.1e-18
ENSG00000244471|AL137058.1	1.81486	1.13e-08
ENSG00000162913|OBSCN-AS1	1.81402	1.1e-15
ENSG00000260997|AC004847.1	1.81234	0.00052
ENSG00000276248|AL442125.1	1.81122	3.41e-12
ENSG00000131480|AOC2	1.81107	4.86e-30
ENSG00000129749|CHRNA10	1.80965	3.97e-16
ENSG00000276334|AL133243.2	1.80801	2.46e-07
ENSG00000228477|AL663070.2	1.80776	0.000635
ENSG00000198932|GPRASP1	1.80728	1.99e-11
ENSG00000275106|AC025594.2	1.8072	3.46e-06
ENSG00000212694|LINC01089	1.80638	2.22e-25
ENSG00000128000|ZNF780B	1.80613	1.61e-16
ENSG00000172476|RAB40A	1.80612	1.04e-09
ENSG00000261408|TEN1-CDK3	1.80511	8.04e-08
ENSG00000249635|AC109361.1	1.8049	0.00286891
ENSG00000279456|AL353763.1	1.80452	4.82e-09
ENSG00000198590|C3orf35	1.80416	2.03e-08
ENSG00000242338|BMS1P4	1.80362	1.16e-17
ENSG00000274987|AC092794.1	1.80362	0.000197
ENSG00000223564|CYP4F32P	1.80346	0.000631
ENSG00000279568|AC093525.9	1.80338	8.61e-15
ENSG00000141934|PLPP2	1.80312	0.000295
ENSG00000261064|LINC02256	1.80286	0.000176
ENSG00000214331|AC009053.2	1.8019	1.43e-25
ENSG00000272084|AL137127.1	1.80144	4.76e-05
ENSG00000286136|AC107071.1	1.80144	6.73e-07
ENSG00000091831|ESR1	1.80087	3.3e-06
ENSG00000279590|AC005786.4	1.80082	0.00397852
ENSG00000279162|AC141586.5	1.80039	0.000399
ENSG00000182326|C1S	1.80027	4.61e-23
ENSG00000232303|DFFBP1	1.79971	3.25e-09
ENSG00000203930|LINC00632	1.79958	5.09e-22
ENSG00000143552|NUP210L	1.7989	2.77e-05
ENSG00000163810|TGM4	1.79757	0.00158835
ENSG00000256116|AP001453.2	1.79742	1.05e-05
ENSG00000240463|RPS19P3	1.79719	0.000741
ENSG00000108352|RAPGEFL1	1.7966	1.97e-29
ENSG00000260714|AC133552.1	1.7961	0.000233
ENSG00000260735|AC139256.2	1.79547	5.41e-07
ENSG00000055955|ITIH4	1.79543	1.88e-14
ENSG00000276101|AC027601.4	1.79475	2.76e-05
ENSG00000235023|AP001626.1	1.79396	1.63e-09
ENSG00000124942|AHNAK	1.79372	7.91e-31
ENSG00000239791|AC002310.2	1.7933	4.77e-17
ENSG00000272541|AL021368.3	1.79271	0.000362
ENSG00000232872|CTAGE3P	1.79213	6.26e-05
ENSG00000277476|AC005332.5	1.79196	6.11e-28
ENSG00000177990|DPY19L2	1.79153	1.27e-12
ENSG00000286909|AC024560.4	1.79076	5.1e-10
ENSG00000279434|AL049776.1	1.79072	0.00100088
ENSG00000127362|TAS2R3	1.79011	0.00546519
ENSG00000271871|AC005740.4	1.78983	0.000645
ENSG00000276250|AC127024.6	1.78978	0.000361
ENSG00000185684|EP400P1	1.78918	8.71e-36
ENSG00000099957|P2RX6	1.78761	0.000166
ENSG00000197847|SLC22A20P	1.78589	1.27e-07
ENSG00000240211|PPP1R35-AS1	1.78548	0.000152
ENSG00000253213|USP12P1	1.78507	0.00143285
ENSG00000251221|LINC01337	1.78471	6.3e-05
ENSG00000260325|HSPB9	1.7846	3.14e-05
ENSG00000280604|AJ239328.1	1.78455	1.58e-07
ENSG00000275180|AC048341.2	1.78329	2.68e-09
ENSG00000214369|CYB5AP2	1.78306	0.00338568
ENSG00000233013|FAM157B	1.78269	0.00614109
ENSG00000135596|MICAL1	1.78249	2.52e-31
ENSG00000206838|SNORA5A	1.78247	0.00466058
ENSG00000269444|AC011491.2	1.78193	0.00430146
ENSG00000235316|DUSP8P5	1.78011	2.34e-21
ENSG00000176268|CYCSP34	1.77978	0.00433771
ENSG00000229372|SZT2-AS1	1.77953	0.00330015
ENSG00000257539|HSPA8P14	1.77912	0.000458
ENSG00000234814|SVIL2P	1.77856	0.00157252
ENSG00000280128|AL662795.2	1.77814	4.47e-20
ENSG00000266538|AC005838.3	1.7777	0.00479555
ENSG00000241288|LINC02614	1.77768	9.83e-09
ENSG00000007384|RHBDF1	1.77661	6.1e-24
ENSG00000139540|SLC39A5	1.77601	0.000515
ENSG00000275367|AC092111.1	1.77584	9.38e-09
ENSG00000070388|FGF22	1.77519	1.02e-06
ENSG00000207751|AP000553.1	1.7744	2.88e-07
ENSG00000228544|CCDC183-AS1	1.77384	3.69e-20
ENSG00000233602|ERI3-IT1	1.77338	0.00484384
ENSG00000280287|AC131212.3	1.77236	1.77e-24
ENSG00000230373|GOLGA6L5P	1.77232	1.07e-26
ENSG00000179044|EXOC3L1	1.77215	0.00227565
ENSG00000278434|AC023830.3	1.77107	1.12e-07
ENSG00000233560|KRT8P39	1.77089	1.55e-05
ENSG00000226763|SRRM5	1.77076	2.5e-12
ENSG00000196338|NLGN3	1.77057	2.03e-24
ENSG00000279611|AC012313.10	1.76995	3.75e-11
ENSG00000188626|GOLGA8M	1.76944	0.00276795
ENSG00000284747|AL034417.5	1.76871	4.11e-12
ENSG00000143110|C1orf162	1.76791	4.74e-16
ENSG00000286594|AL133493.2	1.76705	7.72e-06
ENSG00000250490|LINC02145	1.76636	0.000109
ENSG00000233885|YEATS2-AS1	1.76624	9.46e-07
ENSG00000147059|SPIN2A	1.76597	3.56e-06
ENSG00000011426|ANLN	1.76573	1.82e-26
ENSG00000273017|AP000240.1	1.76545	0.00249557
ENSG00000259318|AL356801.1	1.76483	0.000823
ENSG00000278917|AC006213.6	1.7641	0.0015887
ENSG00000161905|ALOX15	1.76398	1.07e-05
ENSG00000214359|RPL18P10	1.76392	0.00477457
ENSG00000155265|GOLGA7B	1.76373	4.61e-15
ENSG00000280571|AC006059.2	1.76367	2.6e-05
ENSG00000260633|AC010207.1	1.76283	6.87e-05
ENSG00000272904|AL390726.2	1.76203	2.61e-07
ENSG00000286205|AC139887.5	1.761	0.00245696
ENSG00000241217|RN7SL809P	1.76027	0.000469
ENSG00000180190|TDRP	1.76001	5.67e-14
ENSG00000142686|C1orf216	1.76	1.03e-32
ENSG00000199477|SNORA31	1.75982	0.00514046
ENSG00000286473|AC133485.7	1.75605	3.63e-05
ENSG00000163016|ALMS1P1	1.75555	3.92e-05
ENSG00000264895|AC006141.1	1.75518	0.00122739
ENSG00000286252|FP671120.12	1.75504	0.0015655
ENSG00000062524|LTK	1.75419	1.09e-21
ENSG00000259321|AL136295.2	1.75393	0.00253285
ENSG00000254876|SUGT1P4-STRA6LP	1.75379	1.24e-15
ENSG00000283982|AL445623.2	1.75273	0.000717
ENSG00000259315|ACTG1P17	1.75259	7.23e-08
ENSG00000273576|AC009283.1	1.75215	1.7e-14
ENSG00000183791|ELOA3D	1.75105	0.00415892
ENSG00000271833|AL445222.2	1.75092	1e-09
ENSG00000254539|AC239804.1	1.75039	0.00196807
ENSG00000178199|ZC3H12D	1.7503	4.95e-11
ENSG00000168060|NAALADL1	1.74986	1.03e-06
ENSG00000267405|AC005180.1	1.74905	7.23e-05
ENSG00000228252|COL6A4P2	1.74899	0.00012
ENSG00000269054|AC012313.6	1.7485	3.88e-09
ENSG00000177363|LRRN4CL	1.74849	3.54e-05
ENSG00000124334|IL9R	1.74771	1.46e-12
ENSG00000147162|OGT	1.74753	6.11e-31
ENSG00000212464|SNORA12	1.74737	0.00648131
ENSG00000171124|FUT3	1.74644	1.22e-08
ENSG00000285791|AC009879.3	1.74637	6.39e-09
ENSG00000248015|AC005329.1	1.74554	9.73e-23
ENSG00000187775|DNAH17	1.74517	1.35e-16
ENSG00000249275|AC093817.1	1.74457	0.00256354
ENSG00000188234|AGAP4	1.74437	4.28e-38
ENSG00000106258|CYP3A5	1.74426	2.35e-06
ENSG00000175356|SCUBE2	1.74394	1.92e-09
ENSG00000279464|AC096720.2	1.74353	0.00100871
ENSG00000279821|AC145098.2	1.7434	2.61e-13
ENSG00000273396|LINC01396	1.74293	0.00321911
ENSG00000147813|NAPRT	1.74269	4.54e-28
ENSG00000107611|CUBN	1.74253	4.73e-13
ENSG00000135205|CCDC146	1.74209	5.15e-12
ENSG00000287089|AL138889.3	1.74094	4.5e-05
ENSG00000278156|TSC22D1-AS1	1.74031	2.73e-09
ENSG00000246451|AL049840.2	1.73972	0.00301675
ENSG00000248734|AC008906.1	1.73884	0.0053318
ENSG00000261056|AC079416.2	1.73853	0.000538
ENSG00000165810|BTNL9	1.73799	3.12e-23
ENSG00000102385|DRP2	1.73769	4.13e-26
ENSG00000249493|ANKRD20A18P	1.73726	0.000837
ENSG00000279208|CR381653.2	1.73715	3.19e-12
ENSG00000233012|HDAC1P2	1.73689	0.000238
ENSG00000133466|C1QTNF6	1.73487	1.53e-27
ENSG00000287972|AC073648.7	1.73469	3.61e-06
ENSG00000135127|BICDL1	1.73368	1.79e-25
ENSG00000271551|AL355297.3	1.73349	2.43e-09
ENSG00000179832|MROH1	1.73311	1.13e-27
ENSG00000259326|AC116158.1	1.73275	9.73e-06
ENSG00000114786|ABHD14A-ACY1	1.73243	0.00101613
ENSG00000271200|AC099791.2	1.73212	1.19e-05
ENSG00000100359|SGSM3	1.73181	1.3e-35
ENSG00000235244|DANT2	1.7317	0.000105
ENSG00000269514|AC024257.3	1.73143	6.32e-12
ENSG00000278129|ZNF8	1.73136	4.26e-34
ENSG00000273381|AL158071.5	1.73116	0.0054491
ENSG00000172247|C1QTNF4	1.7305	9.08e-07
ENSG00000168676|KCTD19	1.73006	8.24e-15
ENSG00000279900|AP001767.4	1.72935	2.99e-05
ENSG00000277687|AL139407.1	1.72872	6.95e-06
ENSG00000162771|FAM71A	1.72718	3.21e-09
ENSG00000141258|SGSM2	1.7266	1.92e-41
ENSG00000208772|SNORD94	1.72571	0.00338522
ENSG00000232656|IDI2-AS1	1.72569	1.66e-12
ENSG00000233585|AC231533.2	1.72564	0.0003
ENSG00000284634|AC092821.4	1.72563	5.15e-12
ENSG00000242252|BGLAP	1.72531	2.46e-05
ENSG00000175455|CCDC14	1.72496	1.85e-23
ENSG00000280067|AC023818.1	1.72446	4.81e-05
ENSG00000102886|GDPD3	1.72297	9.72e-15
ENSG00000228107|AP000692.1	1.72282	0.00162729
ENSG00000185946|RNPC3	1.7224	9.98e-24
ENSG00000231466|AL022324.2	1.72215	2.18e-06
ENSG00000226174|TEX22	1.72194	1.66e-09
ENSG00000261087|ZNNT1	1.72168	2.07e-13
ENSG00000174788|PCP2	1.7209	0.000761
ENSG00000287507|AP001053.1	1.7207	0.0012849
ENSG00000277352|AP001065.4	1.71948	0.000214
ENSG00000270605|AL353622.1	1.71851	1.52e-21
ENSG00000213801|ZNF321P	1.71728	1.52e-11
ENSG00000235033|DAAM2-AS1	1.71635	4.77e-08
ENSG00000183615|FAM167B	1.71631	0.000553
ENSG00000261286|ATP2C2-AS1	1.7163	3.32e-08
ENSG00000091513|TF	1.71625	1.25e-15
ENSG00000276997|AL513314.2	1.71563	1.18e-12
ENSG00000275720|AC243830.2	1.71519	0.00172129
ENSG00000167280|ENGASE	1.71504	2.99e-38
ENSG00000197912|SPG7	1.71503	1.25e-36
ENSG00000114378|HYAL1	1.71407	3.79e-05
ENSG00000276445|AC005393.1	1.71394	4.48e-09
ENSG00000287063|AL356489.3	1.71368	8.26e-10
ENSG00000275601|AC011330.2	1.71347	1.9e-05
ENSG00000283355|AC074194.2	1.7132	0.000505
ENSG00000122735|DNAI1	1.71292	0.000469
ENSG00000260111|AC012184.1	1.71291	6.14e-05
ENSG00000131379|C3orf20	1.71285	5.01e-06
ENSG00000132688|NES	1.71245	1.61e-24
ENSG00000182253|SYNM	1.71226	3.61e-31
ENSG00000279328|AC073439.1	1.71215	0.00037
ENSG00000243289|AGAP13P	1.71163	0.000239
ENSG00000143429|LSP1P4	1.7114	2.77e-10
ENSG00000261613|AC093525.6	1.71121	2.24e-21
ENSG00000021488|SLC7A9	1.71101	5.74e-07
ENSG00000248583|AC119751.3	1.71071	0.00355884
ENSG00000229677|AC018644.1	1.71018	0.00638351
ENSG00000088053|GP6	1.70986	3.77e-05
ENSG00000165555|NOXRED1	1.70967	1.36e-06
ENSG00000110237|ARHGEF17	1.70966	1.34e-19
ENSG00000204623|ZNRD1ASP	1.70914	8.22e-20
ENSG00000196689|TRPV1	1.70831	4.01e-24
ENSG00000277561|GOLGA8IP	1.70817	3.13e-12
ENSG00000114349|GNAT1	1.70739	0.000342
ENSG00000162998|FRZB	1.70631	4.13e-06
ENSG00000262228|AC087392.3	1.70608	1.06e-05
ENSG00000287529|AC068946.3	1.7055	5.99e-05
ENSG00000139351|SYCP3	1.70423	0.000106
ENSG00000273188|AL022328.3	1.7041	0.000122
ENSG00000184205|TSPYL2	1.7031	1.83e-34
ENSG00000127831|VIL1	1.70243	0.000641
ENSG00000186367|MINAR2	1.70176	0.00246064
ENSG00000143434|SEMA6C	1.70172	3.36e-30
ENSG00000166359|WDR88	1.70092	0.000455
ENSG00000224261|RPSAP18	1.70067	8.33e-06
ENSG00000260751|AC008870.2	1.70031	1.61e-12
ENSG00000181392|SYNE4	1.69975	1.49e-05
ENSG00000215388|ACTG1P3	1.69939	0.00431514
ENSG00000157017|GHRL	1.69892	0.00342518
ENSG00000260784|AC026150.3	1.69878	9.63e-11
ENSG00000177688|SUMO4	1.69861	2.2e-06
ENSG00000212123|PRR22	1.69831	2.02e-21
ENSG00000174403|MIR1-1HG-AS1	1.69719	2.34e-05
ENSG00000130307|USHBP1	1.69719	0.000132
ENSG00000145214|DGKQ	1.69691	1.33e-27
ENSG00000067798|NAV3	1.69681	0.000332
ENSG00000233121|VN1R20P	1.69625	0.00468744
ENSG00000285796|AL162458.1	1.69595	4.49e-19
ENSG00000287277|AL392086.3	1.69562	5.98e-05
ENSG00000279792|AC015909.5	1.69529	8.96e-09
ENSG00000242042|LINC01743	1.69506	0.000558
ENSG00000261207|AL031717.1	1.69414	0.0044751
ENSG00000244879|GABPB1-AS1	1.69404	8.21e-18
ENSG00000286755|AC135893.1	1.69387	0.000337
ENSG00000189269|DRICH1	1.69345	8.15e-07
ENSG00000230131|LINC02641	1.69333	1.82e-05
ENSG00000176444|CLK2	1.69247	1.84e-31
ENSG00000197989|SNHG12	1.69243	7.85e-30
ENSG00000179397|CATSPERE	1.69218	5.86e-11
ENSG00000132680|KHDC4	1.6912	4.5e-23
ENSG00000227740|LINC02803	1.69095	4.75e-05
ENSG00000274376|ADAMTS7P1	1.69058	0.00122442
ENSG00000218713|AL512378.1	1.68981	0.00484998
ENSG00000213131|YWHAZP4	1.68957	0.000125
ENSG00000213057|C1orf220	1.6895	3.9e-14
ENSG00000188856|RPSAP47	1.68939	0.000193
ENSG00000149499|EML3	1.68908	1.02e-28
ENSG00000175147|TMEM51-AS1	1.68896	4.88e-08
ENSG00000279722|AC007342.7	1.68753	0.00158957
ENSG00000237757|EEF1A1P30	1.68711	0.00670947
ENSG00000285106|AC016831.6	1.68681	0.00717754
ENSG00000128253|RFPL2	1.68631	1.32e-09
ENSG00000168852|TPTE2P5	1.68622	0.000639
ENSG00000120471|TP53AIP1	1.68572	0.00017
ENSG00000141738|GRB7	1.68553	9.97e-08
ENSG00000261668|AC093591.2	1.6852	0.000823
ENSG00000259049|AL139317.3	1.68509	0.000699
ENSG00000281530|AC004461.3	1.68461	1.65e-05
ENSG00000099338|CATSPERG	1.68398	3.45e-09
ENSG00000262681|AC005722.3	1.68376	0.0013006
ENSG00000171121|KCNMB3	1.68374	1.2e-11
ENSG00000146859|TMEM140	1.6837	0.00618119
ENSG00000105479|CCDC114	1.6828	2.15e-07
ENSG00000149527|PLCH2	1.68274	0.00199131
ENSG00000261542|AC011978.2	1.68255	2.55e-05
ENSG00000157343|ARMC12	1.68242	5.29e-05
ENSG00000268575|AL031282.2	1.6817	1.21e-24
ENSG00000273729|AC007686.3	1.68145	1.7e-10
ENSG00000236117|LINC01639	1.68135	0.000917
ENSG00000277741|GOLGA6L17P	1.68123	0.00813033
ENSG00000235381|AL596202.1	1.68059	6.13e-12
ENSG00000285280|AL390957.1	1.68036	0.000129
ENSG00000122477|LRRC39	1.67986	8.57e-14
ENSG00000223922|ASS1P2	1.67956	9.7e-08
ENSG00000099994|SUSD2	1.67902	5.34e-09
ENSG00000170581|STAT2	1.67869	6.25e-31
ENSG00000160298|C21orf58	1.67773	5.78e-33
ENSG00000119283|TRIM67	1.67726	5.11e-05
ENSG00000273240|AC013468.1	1.67678	0.000742
ENSG00000272148|AC013403.2	1.67615	0.000163
ENSG00000245532|NEAT1	1.67546	3.72e-20
ENSG00000215840|AL592295.1	1.67496	0.000471
ENSG00000185495|AC138393.1	1.67467	9.6e-17
ENSG00000276166|AC092118.2	1.67426	0.000114
ENSG00000283913|AL512662.2	1.67424	4.62e-05
ENSG00000197948|FCHSD1	1.67419	3.28e-33
ENSG00000279044|AC007787.2	1.6741	0.0070551
ENSG00000163516|ANKZF1	1.67391	2.72e-28
ENSG00000279232|AC008522.1	1.67381	6.69e-05
ENSG00000250081|AC025176.1	1.67332	0.000635
ENSG00000197283|SYNGAP1	1.67308	1.45e-26
ENSG00000287306|AC016821.1	1.673	3.85e-05
ENSG00000225614|ZNF469	1.67264	2.93e-06
ENSG00000260941|LINC00622	1.67234	4.34e-05
ENSG00000139625|MAP3K12	1.67233	4.85e-21
ENSG00000017483|SLC38A5	1.67226	3.53e-05
ENSG00000108785|HSD17B1P1	1.67157	0.00271657
ENSG00000254338|MAFA-AS1	1.67152	0.003593
ENSG00000158482|SNX29P1	1.67083	8.48e-07
ENSG00000272871|AL159169.2	1.66983	0.000498
ENSG00000261114|AC012181.1	1.66958	0.000151
ENSG00000288235|FAM106C	1.66957	0.00748928
ENSG00000260773|AC055855.2	1.66888	0.000313
ENSG00000140279|DUOX2	1.66759	0.00065
ENSG00000259287|AC010809.1	1.66715	0.000118
ENSG00000176919|C8G	1.66686	0.000319
ENSG00000236993|GAPDHP21	1.66635	4.86e-05
ENSG00000286861|AL049779.4	1.66525	1.43e-07
ENSG00000233873|RPL7P44	1.66475	0.000617
ENSG00000083454|P2RX5	1.66421	2.61e-07
ENSG00000269815|AC010463.3	1.66388	0.0021504
ENSG00000213071|LPAL2	1.66375	7.36e-05
ENSG00000261416|AC012645.3	1.66353	0.00752653
ENSG00000101883|RHOXF1	1.66338	2.5e-05
ENSG00000279432|AC015799.1	1.66331	0.000107
ENSG00000230325|AL359921.1	1.66321	2.49e-08
ENSG00000229325|ACAP2-IT1	1.66308	0.000677
ENSG00000275645|AC068338.3	1.66231	8.04e-08
ENSG00000278467|AC138393.3	1.66205	8.78e-06
[truncated: 12,477 more rows]

## Sheet: IFN_6_Nucl_v_Cyto
mRNA species enriched in the Nucleus or Cytoplasm by ORF6 (+IFN)
GENE_ID	LOG2FC	p_value(Adjusted)
ENSG00000277739|FP671120.4	24.4116	7.61e-10
ENSG00000261796|ISY1-RAB43	23.8421	1.07e-35
ENSG00000260772|AC012321.1	23.4874	2.43e-32
ENSG00000278189|RNA5-8SN1	23.0301	1.66e-14
ENSG00000253861|SLC2A3P1	23.0228	1.92e-16
ENSG00000267520|AC010733.1	22.6957	7.81e-08
ENSG00000214076|CPSF1P1	21.8111	1.22e-07
ENSG00000248101|AC002116.1	21.7536	1.71e-19
ENSG00000272887|CSPG4P5	20.6763	3.63e-14
ENSG00000278996|FP671120.5	12.6273	3.81e-25
ENSG00000267368|UPK3BL1	11.6253	5.39e-10
ENSG00000282339|AC010507.2	9.77711	8.69e-09
ENSG00000229807|XIST	4.745	8.52e-134
ENSG00000181085|MAPK15	4.55514	1.16e-86
ENSG00000270641|TSIX	4.41492	8.35e-32
ENSG00000142102|PGGHG	4.37844	7.79e-145
ENSG00000279400|AC008957.3	4.31027	6.49e-15
ENSG00000224975|INE1	4.13233	1.37e-41
ENSG00000135502|SLC26A10	4.11021	1.83e-71
ENSG00000177943|MAMDC4	4.06122	8.12e-70
ENSG00000270069|MIR222HG	4.00503	6.89e-57
ENSG00000145020|AMT	3.99993	1.66e-17
ENSG00000232931|LINC00342	3.97113	4.87e-90
ENSG00000283709|FAM238C	3.93993	4.17e-57
ENSG00000274422|AC245060.5	3.93106	6.17e-48
ENSG00000114270|COL7A1	3.92806	6.08e-109
ENSG00000214967|NPIPA7	3.92606	2.35e-11
ENSG00000236017|ASMTL-AS1	3.91043	1.99e-68
ENSG00000269469|AC010619.2	3.89322	7.22e-07
ENSG00000026036|RTEL1-TNFRSF6B	3.89183	1.16e-104
ENSG00000259976|AC093010.2	3.8875	4.3e-06
ENSG00000223749|MIR503HG	3.88468	8.13e-111
ENSG00000267632|AC067852.3	3.78665	6.62e-21
ENSG00000243107|AC000120.2	3.78064	1.13e-07
ENSG00000264112|AC015813.1	3.77162	1.84e-133
ENSG00000169885|CALML6	3.75357	1.48e-09
ENSG00000121716|PILRB	3.74445	3.71e-47
ENSG00000279954|BX324167.2	3.7309	1.07e-07
ENSG00000259972|AC009120.2	3.72364	4.17e-56
ENSG00000242294|STAG3L5P	3.70441	1.7e-97
ENSG00000263126|AC040162.3	3.67223	4.78e-56
ENSG00000235703|LINC00894	3.65695	1.09e-45
ENSG00000269821|KCNQ1OT1	3.65022	8.29e-80
ENSG00000262691|AC040160.1	3.64689	3.75e-35
ENSG00000277701|AC159540.2	3.64446	2.37e-46
ENSG00000265690|AC074143.1	3.63593	2.12e-58
ENSG00000188388|GOLGA6L3	3.62817	3.81e-07
ENSG00000274383|AC103691.1	3.6165	1.19e-14
ENSG00000263968|RN7SL381P	3.61488	1.57e-07
ENSG00000241769|LINC00893	3.60918	5.24e-32
ENSG00000261587|TMEM249	3.60533	1.93e-17
ENSG00000103269|RHBDL1	3.60434	6e-78
ENSG00000131484|AC091132.1	3.57991	1.17e-10
ENSG00000162004|CCDC78	3.57478	1.18e-61
ENSG00000267096|AC008735.1	3.55983	5.24e-14
ENSG00000255152|MSH5-SAPCD1	3.55395	5.92e-66
ENSG00000236871|LINC00106	3.5464	5.34e-21
ENSG00000204248|COL11A2	3.532	4.77e-68
ENSG00000285730|Z94721.3	3.52071	1.9e-28
ENSG00000255182|AC084125.2	3.5181	1.69e-106
ENSG00000100918|REC8	3.5177	3.06e-65
ENSG00000251667|BRCC3P1	3.51585	1.51e-19
ENSG00000280184|AL023806.3	3.51109	2.05e-20
ENSG00000205702|CYP2D7	3.50991	2.61e-43
ENSG00000269954|AC022239.1	3.49757	6.23e-14
ENSG00000281207|SLFNL1-AS1	3.49689	1.58e-52
ENSG00000270060|AC090589.3	3.49011	5.11e-12
ENSG00000278875|AC025809.2	3.47882	3.32e-07
ENSG00000279662|AC131649.2	3.47605	4.49e-07
ENSG00000279283|AC131009.4	3.45728	2.99e-10
ENSG00000279880|AC134407.3	3.44679	2.9e-08
ENSG00000243696|AC006254.1	3.44175	4.89e-44
ENSG00000273018|FAM106A	3.43128	7.93e-11
ENSG00000075826|SEC31B	3.42698	2.78e-112
ENSG00000279518|AC083843.4	3.42355	1.1e-10
ENSG00000279347|AC021945.1	3.42125	1.55e-26
ENSG00000239763|AC009120.1	3.41679	3.49e-08
ENSG00000167363|FN3K	3.41366	3.76e-65
ENSG00000214279|SCART1	3.41038	1.8e-56
ENSG00000198753|PLXNB3	3.40763	1.73e-07
ENSG00000230415|LINC01786	3.40578	6.27e-28
ENSG00000280322|AL035425.5	3.40041	1.19e-54
ENSG00000253230|LINC00599	3.39321	2.52e-07
ENSG00000269352|PTOV1-AS2	3.38801	4.61e-55
ENSG00000262903|AC027796.4	3.3879	1.35e-15
ENSG00000254815|LMNTD2-AS1	3.3782	2.59e-44
ENSG00000102878|HSF4	3.36975	2.6e-79
ENSG00000205085|FAM71F2	3.36955	3e-25
ENSG00000279789|AC120114.3	3.36291	2.59e-43
ENSG00000145040|UCN2	3.3585	3.52e-11
ENSG00000266236|NARF-IT1	3.35333	1.43e-09
ENSG00000230537|AL158071.3	3.35019	7.54e-07
ENSG00000185615|PDIA2	3.34959	2.04e-85
ENSG00000260793|AC003102.1	3.34764	2.08e-64
ENSG00000215788|TNFRSF25	3.33485	1.03e-74
ENSG00000197816|CCDC180	3.33349	3.25e-16
ENSG00000246922|UBAP1L	3.33253	8.08e-52
ENSG00000088340|FER1L4	3.32625	1.74e-57
ENSG00000223839|FAM95B1	3.32297	6.54e-49
ENSG00000261123|AC009065.6	3.3185	5.87e-10
ENSG00000232502|AC073464.1	3.31513	7.93e-07
ENSG00000151006|PRSS53	3.31239	8.43e-64
ENSG00000093100|AC016026.1	3.31106	4.69e-06
ENSG00000231793|DOC2GP	3.3103	7.83e-08
ENSG00000266714|MYO15B	3.30866	1.61e-37
ENSG00000259605|AC074212.1	3.30865	2.12e-37
ENSG00000241404|EGFL8	3.30739	1.75e-52
ENSG00000278041|AL133325.3	3.30072	4.47e-90
ENSG00000187984|ANKRD19P	3.30048	9.74e-26
ENSG00000186301|MST1P2	3.2882	2.15e-31
ENSG00000240053|LY6G5B	3.2847	5.1e-34
ENSG00000267199|AP001029.2	3.28423	1.1e-18
ENSG00000173531|MST1	3.27787	1.47e-63
ENSG00000255339|AL133352.1	3.27188	4.04e-19
ENSG00000237940|LINC01238	3.2666	2.36e-08
ENSG00000259562|AC090607.2	3.26073	9.95e-18
ENSG00000111664|GNB3	3.25867	2.36e-74
ENSG00000178809|TRIM73	3.2586	2.51e-62
ENSG00000281183|NPTN-IT1	3.25496	4.19e-26
ENSG00000235245|AL360181.2	3.25115	1.52e-15
ENSG00000284630|AP000553.5	3.25097	1.71e-07
ENSG00000215440|NPEPL1	3.2493	3.41e-58
ENSG00000279649|AC020978.9	3.24876	4.05e-12
ENSG00000278861|AC117503.2	3.24808	3.59e-10
ENSG00000099840|IZUMO4	3.24604	1.36e-25
ENSG00000161996|WDR90	3.24577	6.1e-117
ENSG00000196143|OR11H13P	3.24534	1.28e-06
ENSG00000281195|AC007878.1	3.24483	4.93e-11
ENSG00000102128|RAB40AL	3.24456	3.3e-18
ENSG00000226232|NPIPB14P	3.2408	2.88e-14
ENSG00000241860|AL627309.5	3.23977	6.53e-65
ENSG00000100429|HDAC10	3.23975	4.67e-85
ENSG00000258559|AC005519.1	3.23813	1.18e-33
ENSG00000100197|CYP2D6	3.23687	8.41e-20
ENSG00000279425|AC092279.2	3.23623	3.17e-08
ENSG00000260428|SCX	3.22715	4.46e-16
ENSG00000255176|AP000941.1	3.21528	1.52e-06
ENSG00000261770|AC006504.1	3.21337	5e-11
ENSG00000162572|SCNN1D	3.21165	7e-80
ENSG00000230606|AC092683.1	3.20775	2.62e-59
ENSG00000184925|LCN12	3.20305	4.16e-14
ENSG00000189423|USP32P3	3.19904	1.62e-50
ENSG00000180113|TDRD6	3.19527	4.05e-24
ENSG00000248019|FAM13A-AS1	3.19256	6.64e-30
ENSG00000249476|AC008467.1	3.18878	9.08e-13
ENSG00000288473|AL669830.2	3.18611	1.29e-20
ENSG00000275549|STPG3-AS1	3.18147	6.08e-24
ENSG00000237886|NALT1	3.16405	2.08e-12
ENSG00000179698|WDR97	3.15648	2.23e-49
ENSG00000140400|MAN2C1	3.15262	1.45e-109
ENSG00000279670|AL359922.3	3.15205	1.15e-06
ENSG00000287122|AC026495.2	3.15192	1.09e-06
ENSG00000203896|LIME1	3.15117	5.45e-57
ENSG00000115556|PLCD4	3.15027	2.1e-19
ENSG00000244257|PKD1P1	3.14821	1.61e-74
ENSG00000224660|SH3BP5-AS1	3.14677	1.16e-74
ENSG00000132207|SLX1A	3.14609	3.81e-21
ENSG00000266918|AC091132.3	3.14379	4.38e-36
ENSG00000261786|AC006058.1	3.14292	1.67e-37
ENSG00000213199|ASIC3	3.14078	2.81e-65
ENSG00000213658|LAT	3.13897	1.11e-24
ENSG00000276523|AC025287.3	3.13525	5.61e-08
ENSG00000228727|SAPCD1	3.1326	1.8e-25
ENSG00000223705|NSUN5P1	3.12879	5.34e-92
ENSG00000225138|SLC9A3-AS1	3.12867	4.37e-100
ENSG00000205918|PDPK2P	3.12569	1.68e-15
ENSG00000266086|AC015813.2	3.12458	4.38e-27
ENSG00000177106|EPS8L2	3.11936	4.51e-34
ENSG00000228526|MIR34AHG	3.11539	2.23e-49
ENSG00000278224|PRICKLE4	3.11211	3.29e-10
ENSG00000279277|AC012020.1	3.10891	6.23e-12
ENSG00000232300|FAM215B	3.10824	1.25e-35
ENSG00000234290|AC116366.2	3.10818	1.95e-17
ENSG00000280537|AC068946.1	3.10381	3.61e-23
ENSG00000280332|AC020917.4	3.10318	6.14e-20
ENSG00000251455|AC092611.1	3.09727	9.11e-08
ENSG00000279196|AC135048.4	3.09362	7.76e-12
ENSG00000254338|MAFA-AS1	3.09194	3.19e-06
ENSG00000213903|LTB4R	3.09047	1.34e-97
ENSG00000100767|PAPLN	3.08459	4.66e-08
ENSG00000288079|AC026329.1	3.0767	9.86e-08
ENSG00000243708|PLA2G4B	3.0744	1.22e-06
ENSG00000274272|AC069281.2	3.07379	3.31e-29
ENSG00000272578|AP000347.1	3.07203	2.71e-48
ENSG00000159958|TNFRSF13C	3.069	2.07e-51
ENSG00000283486|FAM95C	3.06849	2.59e-70
ENSG00000166762|CATSPER2	3.06698	2.62e-55
ENSG00000282458|WASH5P	3.06406	8.99e-77
ENSG00000259158|ADAM20P1	3.06392	8e-10
ENSG00000265787|CYP4F35P	3.06333	1.79e-15
ENSG00000239351|NPM1P29	3.06108	4.02e-06
ENSG00000278949|AC127070.4	3.05964	5.39e-07
ENSG00000197774|EME2	3.0569	6.02e-82
ENSG00000283236|AC074141.1	3.05685	1.24e-23
ENSG00000281026|N4BP2L2-IT2	3.05448	2.39e-34
ENSG00000268670|AC016586.1	3.05344	5.98e-14
ENSG00000230910|AL391807.1	3.05224	6e-23
ENSG00000202058|RN7SKP80	3.04814	7.01e-10
ENSG00000143107|FNDC7	3.03978	3.7e-23
ENSG00000237017|AC245052.4	3.03801	6.14e-10
ENSG00000279744|AC132938.6	3.03768	5.8e-18
ENSG00000279066|HEXD-IT1	3.03726	1.1e-12
ENSG00000182685|BRICD5	3.03566	6.02e-51
ENSG00000273373|AL355488.1	3.03411	1.31e-31
ENSG00000286952|AC093928.1	3.03222	2.02e-15
ENSG00000279203|AC005785.2	3.03181	5.15e-06
ENSG00000218823|PAPOLB	3.02653	2.19e-07
ENSG00000101104|PABPC1L	3.02651	2.23e-88
ENSG00000286977|Z83745.1	3.02042	6.4e-19
ENSG00000274918|AC116447.1	3.01828	1.97e-07
ENSG00000279861|AC073548.1	3.01687	2.1e-28
ENSG00000264290|AC104564.3	3.01515	6.4e-08
ENSG00000151303|AL136982.1	3.01051	9.1e-13
ENSG00000167701|GPT	3.00822	3.05e-06
ENSG00000262877|AC110285.2	3.00395	1.01e-53
ENSG00000257354|AC048341.1	3.00044	5.51e-42
ENSG00000244723|ASLP1	2.99888	5.42e-06
ENSG00000229152|ANKRD10-IT1	2.99672	5.88e-22
ENSG00000170049|KCNAB3	2.9951	7.67e-61
ENSG00000256028|AC026362.1	2.99269	2.98e-45
ENSG00000104899|AMH	2.98626	4.01e-73
ENSG00000160321|ZNF208	2.985	1.55e-07
ENSG00000271698|AC233992.2	2.98316	4.65e-11
ENSG00000279356|AC007610.6	2.98089	2.79e-07
ENSG00000147166|ITGB1BP2	2.98033	9.21e-16
ENSG00000160781|PAQR6	2.97947	2.08e-55
ENSG00000197558|SSPO	2.97882	5.04e-37
ENSG00000280402|AC093525.10	2.97797	1.56e-09
ENSG00000158106|RHPN1	2.97483	2.22e-85
ENSG00000279718|SNX18P12	2.97299	2.93e-15
ENSG00000266777|SH3GL1P1	2.97091	1.6e-27
ENSG00000258811|AL583810.2	2.97011	2.95e-07
ENSG00000127415|IDUA	2.96905	3.03e-52
ENSG00000262580|AC087741.1	2.9678	1.38e-70
ENSG00000224066|AL049795.1	2.96745	5.59e-34
ENSG00000185189|NRBP2	2.96434	4.95e-69
ENSG00000279759|AC118344.4	2.95964	1.8e-41
ENSG00000069696|DRD4	2.95658	6.41e-20
ENSG00000175265|GOLGA8A	2.95617	2.39e-90
ENSG00000277007|AC096642.1	2.95419	3.96e-15
ENSG00000116652|DLEU2L	2.95105	7.71e-18
ENSG00000139351|SYCP3	2.95093	4.45e-07
ENSG00000284981|UPK3BL2	2.94932	1.13e-61
ENSG00000279057|AC141586.4	2.94864	9.33e-06
ENSG00000279019|AC009090.4	2.948	2.21e-10
ENSG00000285851|AL359762.3	2.94305	2.17e-10
ENSG00000161509|GRIN2C	2.94102	8.91e-43
ENSG00000272638|AC006027.1	2.93678	5.04e-06
ENSG00000214900|LINC01588	2.93355	1.08e-44
ENSG00000250506|CDK3	2.93072	2.52e-06
ENSG00000281591|DBET	2.93024	1.07e-10
ENSG00000172232|AZU1	2.9266	3.07e-09
ENSG00000271816|AC022400.5	2.92492	1.7e-20
ENSG00000080947|CROCCP3	2.92158	6.02e-45
ENSG00000225032|AL162586.1	2.92134	4.95e-13
ENSG00000238622|SNORD97	2.91929	9.08e-06
ENSG00000240038|AMY2B	2.91163	3.68e-41
ENSG00000186715|MST1L	2.91151	2.81e-19
ENSG00000243649|CFB	2.91118	3.86e-11
ENSG00000232545|AC253536.3	2.91063	1.13e-05
ENSG00000244332|AL138759.1	2.90851	2.24e-06
ENSG00000261200|AC136944.2	2.90791	4.65e-12
ENSG00000138100|TRIM54	2.9076	9.41e-09
ENSG00000237094|AL732372.2	2.90557	7.34e-17
ENSG00000177595|PIDD1	2.8973	5.63e-88
ENSG00000272512|AL645608.7	2.89629	3.21e-66
ENSG00000167549|CORO6	2.89601	2.87e-64
ENSG00000182179|UBA7	2.89387	1.96e-44
ENSG00000180422|LINC00304	2.89075	5.33e-09
ENSG00000279700|AC131212.2	2.88712	6.13e-08
ENSG00000278000|AC139100.2	2.88568	2.8e-18
ENSG00000168970|JMJD7-PLA2G4B	2.88417	7.4e-31
ENSG00000286207|AC012443.2	2.88389	9.9e-34
ENSG00000197978|GOLGA6L9	2.88246	3.24e-54
ENSG00000283189|AC104452.1	2.88167	1.09e-18
ENSG00000268401|AC007785.3	2.87928	6.29e-12
ENSG00000261326|LINC01355	2.87763	1.6e-21
ENSG00000242600|MBL1P	2.87729	1.2e-18
ENSG00000257243|AC020612.1	2.87482	9.06e-07
ENSG00000263276|AC020978.7	2.87461	7.89e-17
ENSG00000204681|GABBR1	2.87217	5.41e-76
ENSG00000205560|CPT1B	2.87173	6.03e-13
ENSG00000274105|AC084824.4	2.86994	7.33e-07
ENSG00000158815|FGF17	2.86547	2.72e-20
ENSG00000175820|CCDC168	2.86251	1.12e-22
ENSG00000267769|AC011498.6	2.86161	4.78e-16
ENSG00000274080|AC005089.1	2.86129	5.03e-16
ENSG00000241106|HLA-DOB	2.86059	4.09e-19
ENSG00000241057|AC004951.3	2.8604	8.08e-06
ENSG00000254676|AP000873.4	2.86011	2.69e-07
ENSG00000248791|AC010627.1	2.85907	1.3e-05
ENSG00000197093|GAL3ST4	2.85888	1.07e-11
ENSG00000269578|AC008764.7	2.85855	1.39e-05
ENSG00000269688|AC008982.2	2.85658	5.59e-17
ENSG00000189409|MMP23B	2.85501	2.25e-28
ENSG00000184163|C1QTNF12	2.8516	1.04e-41
ENSG00000101203|COL20A1	2.851	7.22e-16
ENSG00000213906|LTB4R2	2.85088	4.83e-66
ENSG00000205592|MUC19	2.84796	4.06e-09
ENSG00000203392|AC105020.1	2.84643	3.62e-09
ENSG00000167880|EVPL	2.84453	2.41e-22
ENSG00000271553|AC018638.7	2.84362	1.78e-08
ENSG00000260597|AC012531.1	2.84229	2.02e-41
ENSG00000230149|AL021707.3	2.84027	1.42e-17
ENSG00000214021|TTLL3	2.8401	8.55e-70
ENSG00000254936|AF131215.4	2.83812	1.45e-05
ENSG00000233327|USP32P2	2.8377	4.09e-06
ENSG00000187961|KLHL17	2.83754	1.48e-77
ENSG00000256973|AC053513.2	2.83502	1.13e-08
ENSG00000230732|AC016949.1	2.83142	9.89e-07
ENSG00000159588|CCDC17	2.83043	2.52e-16
ENSG00000080573|COL5A3	2.8299	7.08e-08
ENSG00000250067|YJEFN3	2.82956	1.69e-76
ENSG00000255710|AP003170.1	2.82864	3.01e-07
ENSG00000225828|FAM229A	2.82589	1.41e-72
ENSG00000238105|GOLGA2P5	2.82452	7.06e-75
ENSG00000188747|NOXA1	2.82339	2.27e-29
ENSG00000185513|L3MBTL1	2.82314	1.18e-63
ENSG00000233010|RPEP4	2.82295	1.67e-05
ENSG00000215252|GOLGA8B	2.82281	3.39e-78
ENSG00000267898|AC026803.2	2.81751	1.4e-13
ENSG00000272720|AL022322.1	2.81607	5.76e-31
ENSG00000278200|LINC01971	2.8139	1.72e-10
ENSG00000244327|AC109992.2	2.81138	1.79e-05
ENSG00000258781|AL589743.3	2.80967	1.85e-05
ENSG00000272983|AL117339.3	2.80886	3.66e-14
ENSG00000127578|WFIKKN1	2.80821	1.46e-47
ENSG00000272217|AL645940.1	2.80631	2.71e-16
ENSG00000259295|CSPG4P12	2.80561	2.64e-43
ENSG00000276337|AC105429.1	2.80367	6.63e-29
ENSG00000287315|AL670729.3	2.80359	3.76e-07
ENSG00000261560|AC007216.3	2.80352	5.28e-11
ENSG00000244491|AL021707.5	2.80025	2.4e-06
ENSG00000280138|AC027290.3	2.79941	2.78e-36
ENSG00000257752|AC091516.1	2.79899	1.83e-05
ENSG00000261490|AC005674.2	2.79856	9.72e-20
ENSG00000163354|DCST2	2.79567	1.08e-11
ENSG00000280152|AC009078.3	2.7928	2.63e-14
ENSG00000272223|AL136304.1	2.79164	2.05e-05
ENSG00000187944|C2orf66	2.79038	1.02e-14
ENSG00000261067|AC109460.3	2.78917	1.77e-45
ENSG00000140398|NEIL1	2.78586	6.27e-59
ENSG00000286379|AL591845.1	2.78574	4.72e-19
ENSG00000239653|PSMD6-AS2	2.78563	1.25e-42
ENSG00000251079|BMS1P2	2.78517	2.37e-23
ENSG00000178038|ALS2CL	2.78303	1.87e-31
ENSG00000254463|PPIAP41	2.77933	2.25e-05
ENSG00000185324|CDK10	2.77888	2.74e-84
ENSG00000211683|AP000346.1	2.77722	5.77e-06
ENSG00000159450|TCHH	2.77604	3.93e-34
ENSG00000143369|ECM1	2.7756	4.68e-36
ENSG00000223356|AL590666.1	2.7753	3.15e-17
ENSG00000279801|AC111170.4	2.7717	1.63e-05
ENSG00000281344|HELLPAR	2.7703	9.6e-35
ENSG00000233892|PAIP1P1	2.76406	1.6e-05
ENSG00000284471|CR769775.2	2.76287	4.22e-16
ENSG00000240731|AL139287.1	2.76249	8.14e-12
ENSG00000260672|AC100827.4	2.76222	7.84e-06
ENSG00000072182|ASIC4	2.76133	1.1e-18
ENSG00000285804|AC025774.1	2.75836	2.95e-15
ENSG00000229816|DDX50P1	2.75731	2.49e-08
ENSG00000128709|HOXD9	2.75462	6.84e-81
ENSG00000270589|AL158163.1	2.75414	5.64e-10
ENSG00000226179|LINC00685	2.75259	1.22e-12
ENSG00000233967|AL359715.1	2.75223	1.25e-21
ENSG00000229447|AC114495.2	2.75212	6.79e-08
ENSG00000222046|DCDC2B	2.75158	1.98e-08
ENSG00000214826|DDX12P	2.751	2.13e-96
ENSG00000275936|AC004263.1	2.74937	2.53e-05
ENSG00000230724|LINC01001	2.7475	3.5e-90
ENSG00000279794|AC024580.2	2.74727	7.93e-12
ENSG00000278864|AC055811.4	2.74704	1.54e-25
ENSG00000146830|GIGYF1	2.74505	2.05e-86
ENSG00000277744|AC011462.4	2.74438	2.79e-10
ENSG00000276570|AC010327.6	2.74276	4.95e-32
ENSG00000280035|AC011676.5	2.74149	7.81e-06
ENSG00000242866|STRC	2.74144	1.28e-13
ENSG00000167615|LENG8	2.73769	4.63e-87
ENSG00000156413|FUT6	2.73671	5.07e-06
ENSG00000287839|AL353807.5	2.73547	2.67e-14
ENSG00000256249|AC026333.3	2.73399	9.63e-06
ENSG00000272661|AC021097.1	2.73212	5.63e-25
ENSG00000115257|PCSK4	2.72979	4.58e-42
ENSG00000280073|AL157996.1	2.72799	1.65e-09
ENSG00000274372|LINC02804	2.72763	1.43e-25
ENSG00000279549|AP000437.1	2.72424	7.9e-06
ENSG00000147576|ADHFE1	2.72335	1.56e-26
ENSG00000271141|AC010680.4	2.72107	5.22e-08
ENSG00000226891|LINC01359	2.72084	8.9e-12
ENSG00000231880|KF459542.1	2.71521	2.4e-10
ENSG00000288156|AC104530.1	2.715	3.36e-05
ENSG00000248583|AC119751.3	2.71474	3.28e-05
ENSG00000275897|AC021491.4	2.71396	5.66e-08
ENSG00000236337|FMR1-IT1	2.71092	2.22e-07
ENSG00000279573|AC134407.2	2.70865	2.78e-12
ENSG00000100288|CHKB	2.70848	7.3e-61
ENSG00000223704|LINC01422	2.70663	3.33e-05
ENSG00000223764|LINC02593	2.70519	1.59e-76
ENSG00000168071|CCDC88B	2.70435	1.72e-56
ENSG00000223500|RNF14P4	2.70285	4.67e-06
ENSG00000078814|MYH7B	2.70042	2.74e-15
ENSG00000170160|CCDC144A	2.69807	4.48e-17
ENSG00000253476|AC091185.1	2.69805	3.5e-06
ENSG00000279659|AL451064.2	2.69555	1.05e-05
ENSG00000267607|AC011511.5	2.69323	4.08e-12
ENSG00000260144|AC100827.2	2.69322	2.03e-08
ENSG00000204839|MROH6	2.69319	1.86e-37
ENSG00000170091|NSG2	2.69274	3.81e-06
ENSG00000250397|AP006623.1	2.6922	2.83e-19
ENSG00000204099|NEU4	2.69017	5.66e-06
ENSG00000281530|AC004461.3	2.69016	1.7e-07
ENSG00000258498|DIO3OS	2.68892	3.66e-05
ENSG00000089692|LAG3	2.68669	6.76e-11
ENSG00000267053|AC092296.2	2.68583	7.25e-06
ENSG00000198467|TPM2	2.68323	5.43e-70
ENSG00000235688|SNTG2-AS1	2.68137	1.72e-28
ENSG00000277214|AC009159.2	2.68001	5.49e-07
ENSG00000274628|AL669942.1	2.67971	8.15e-06
ENSG00000271533|Z83843.1	2.6797	1.28e-18
ENSG00000279825|AC003957.1	2.67936	1.33e-05
ENSG00000233175|AC008105.1	2.67868	4.41e-28
ENSG00000172638|EFEMP2	2.67858	6.57e-18
ENSG00000242268|LINC02082	2.67726	5.07e-06
ENSG00000217929|CICP18	2.67624	5.1e-34
ENSG00000012171|SEMA3B	2.67318	3.77e-35
ENSG00000197140|ADAM32	2.67241	3.44e-12
ENSG00000230026|AL357556.1	2.67221	4.88e-06
ENSG00000244560|AC004890.2	2.67197	2.57e-41
ENSG00000187492|CDHR4	2.67108	4.1e-06
ENSG00000167968|DNASE1L2	2.66905	4.6e-22
ENSG00000225401|TGIF2P1	2.66673	6.53e-06
ENSG00000255893|AP000786.1	2.66672	8.09e-12
ENSG00000205041|AC118344.1	2.66608	1.8e-25
ENSG00000260423|LINC02367	2.66307	1.81e-19
ENSG00000271344|AC018638.6	2.66305	1.72e-08
ENSG00000280828|AC090114.3	2.66141	1.96e-26
ENSG00000267283|AC005306.1	2.6599	8.68e-14
ENSG00000225569|CCT4P2	2.65947	4.68e-05
ENSG00000130649|CYP2E1	2.65921	8.34e-26
ENSG00000164877|MICALL2	2.65866	3.75e-56
ENSG00000279162|AC141586.5	2.65861	4.6e-05
ENSG00000272669|AL021707.6	2.65842	1.97e-29
ENSG00000284642|AL139424.2	2.65775	5.75e-17
ENSG00000142046|TMEM91	2.65511	8.21e-25
ENSG00000278112|AC145423.3	2.65272	5.5e-10
ENSG00000235990|RPL23AP20	2.65036	2.45e-14
ENSG00000134285|FKBP11	2.64981	4.48e-76
ENSG00000085514|PILRA	2.64846	1.3e-27
ENSG00000267042|AC100793.2	2.647	9.48e-09
ENSG00000167711|SERPINF2	2.6469	2.36e-06
ENSG00000007062|PROM1	2.64567	4.52e-07
ENSG00000105219|CNTD2	2.6442	4.84e-20
ENSG00000130518|IQCN	2.64353	1.2e-17
ENSG00000187848|P2RX2	2.64341	1.64e-12
ENSG00000188738|FSIP2	2.64279	9.52e-15
ENSG00000241170|AP001992.1	2.64168	3.14e-12
ENSG00000267707|AC015961.2	2.64154	1.64e-07
ENSG00000287088|AP001066.1	2.63951	2.96e-22
ENSG00000239884|RN7SL608P	2.63951	7.94e-06
ENSG00000270540|AC093915.1	2.63595	4.79e-06
ENSG00000113073|SLC4A9	2.63522	5.11e-05
ENSG00000224389|C4B	2.635	7.56e-08
ENSG00000257761|AC078860.2	2.6346	2.19e-08
ENSG00000284128|AP000356.3	2.63381	1.64e-16
ENSG00000279500|AC108704.2	2.63368	2.47e-16
ENSG00000272374|Z97832.2	2.63175	1.63e-19
ENSG00000224593|AC092427.1	2.63145	5.47e-05
ENSG00000186567|CEACAM19	2.63044	1.53e-38
ENSG00000259820|AC083843.3	2.62996	8.85e-37
ENSG00000244945|AC136604.2	2.62938	3.22e-08
ENSG00000130653|PNPLA7	2.62745	5.86e-60
ENSG00000214402|LCNL1	2.62658	5.18e-05
ENSG00000246203|AL353807.3	2.62632	4.23e-11
ENSG00000197599|CCDC154	2.6253	3.7e-10
ENSG00000203709|MIR29B2CHG	2.62268	1.09e-20
ENSG00000273340|MICE	2.62109	1.51e-09
ENSG00000183773|AIFM3	2.62059	8.91e-16
ENSG00000183785|TUBA8	2.62058	9.61e-23
ENSG00000214940|NPIPA8	2.61748	0.00011
ENSG00000279837|AC112694.2	2.61437	2.5e-06
ENSG00000228434|AC004951.1	2.61415	7.93e-30
ENSG00000180539|C9orf139	2.61409	1.33e-07
ENSG00000168961|LGALS9	2.61397	1.37e-25
ENSG00000250075|AC104806.2	2.61385	1.02e-14
ENSG00000214897|PNMA6E	2.6112	1.42e-06
ENSG00000223564|CYP4F32P	2.61102	4.45e-05
ENSG00000007516|BAIAP3	2.61078	1.32e-47
ENSG00000158286|RNF207	2.61074	1.48e-49
ENSG00000278991|AC090181.3	2.61057	4.67e-14
ENSG00000287766|AC006130.3	2.6105	4.29e-06
ENSG00000238082|AC009948.1	2.60895	8.39e-06
ENSG00000259803|SLC22A31	2.60775	1.8e-15
ENSG00000203972|GLYATL3	2.60648	8.68e-06
ENSG00000240616|RPS6P25	2.60599	9.89e-11
ENSG00000282508|LINC01002	2.60544	5.17e-55
ENSG00000167524|RSKR	2.6027	4.39e-51
ENSG00000227953|LINC01341	2.60091	7.82e-20
ENSG00000229299|AL121845.1	2.60061	6.69e-07
ENSG00000214193|SH3D21	2.59954	3.72e-72
ENSG00000135407|AVIL	2.59913	1.89e-17
ENSG00000167371|PRRT2	2.59745	5.31e-39
ENSG00000280311|AC131212.4	2.59732	1.58e-13
ENSG00000273154|AL121845.3	2.59727	1.53e-41
ENSG00000279315|AL158212.4	2.59463	6.75e-05
ENSG00000115085|ZAP70	2.59387	1.73e-13
ENSG00000259318|AL356801.1	2.59321	6.64e-05
ENSG00000273599|AL731571.1	2.59238	7.29e-39
ENSG00000240591|AL096701.3	2.59133	8.95e-16
ENSG00000168477|TNXB	2.58673	5.58e-43
ENSG00000174945|AMZ1	2.58636	3.31e-08
ENSG00000278959|AC006378.1	2.58626	1.37e-10
ENSG00000092529|CAPN3	2.58609	5.14e-09
ENSG00000182472|CAPN12	2.58581	4.02e-11
ENSG00000170827|CELP	2.58513	4.05e-08
ENSG00000177238|TRIM72	2.58466	1.08e-18
ENSG00000182450|KCNK4	2.58357	3.3e-08
ENSG00000166183|ASPG	2.58126	7.27e-05
ENSG00000188037|CLCN1	2.58121	2.7e-09
ENSG00000268649|AL132655.2	2.58114	3.35e-12
ENSG00000283692|Z96074.1	2.58018	4.9e-07
ENSG00000279803|AC009090.5	2.57748	9.13e-11
ENSG00000242798|AC073842.2	2.57665	1.42e-13
ENSG00000260646|AL031705.1	2.57338	3.78e-06
ENSG00000273284|AP001033.4	2.57338	2.35e-07
ENSG00000198520|ARMH1	2.57178	1.99e-09
ENSG00000224903|AC005534.1	2.57043	3.34e-32
ENSG00000279838|AL356273.6	2.56898	9.33e-25
ENSG00000231125|AF129075.2	2.56895	7.27e-07
ENSG00000137877|SPTBN5	2.56768	2.69e-13
ENSG00000260179|AL162741.1	2.56714	3.06e-18
ENSG00000213316|LTC4S	2.56692	4.06e-12
ENSG00000285596|AC017116.2	2.56677	9.81e-19
ENSG00000143768|LEFTY2	2.56585	3.55e-10
ENSG00000249684|AC106795.2	2.56485	3.05e-17
ENSG00000231064|AC234582.1	2.5641	7.07e-09
ENSG00000270165|AC010530.1	2.56398	8e-05
ENSG00000073605|GSDMB	2.56301	4.01e-50
ENSG00000174403|MIR1-1HG-AS1	2.56234	8.58e-09
ENSG00000273001|AL731533.2	2.56164	3.14e-05
ENSG00000162591|MEGF6	2.56118	1.01e-38
ENSG00000182310|SPACA6	2.55816	8.63e-41
ENSG00000259209|AC004943.1	2.55487	5.9e-08
ENSG00000262265|AC002558.3	2.55397	2.99e-06
ENSG00000204410|MSH5	2.55282	3.45e-59
ENSG00000014914|MTMR11	2.55263	7.27e-32
ENSG00000213599|SLX1A-SULT1A3	2.55112	5.3e-19
ENSG00000242220|TCP10L	2.54736	3.11e-05
ENSG00000278987|AL031009.1	2.5457	9.33e-15
ENSG00000285210|LINC02795	2.54344	5.66e-07
ENSG00000243970|PPIEL	2.54239	9.37e-57
ENSG00000213901|SLC23A3	2.54156	4.39e-14
ENSG00000162461|SLC25A34	2.54134	2.76e-11
ENSG00000273428|AC004832.6	2.5404	4.33e-08
ENSG00000279254|AC020604.1	2.53881	1.95e-06
ENSG00000258230|AC063950.1	2.53334	9.86e-05
ENSG00000203804|ADAMTSL4-AS1	2.5327	7.58e-10
ENSG00000213073|AL353625.1	2.53201	2.29e-38
ENSG00000185031|SLC2A3P2	2.53075	9.96e-05
ENSG00000196421|C20orf204	2.53029	1.94e-30
ENSG00000267385|AC011498.4	2.52949	7.68e-05
ENSG00000111801|BTN3A3	2.52928	5.92e-44
ENSG00000274933|TBC1D3I	2.52822	0.000151
ENSG00000234394|AL353608.3	2.52741	0.000102
ENSG00000285583|AC010422.7	2.52469	2.04e-05
ENSG00000261270|AC012181.2	2.52327	1.5e-08
ENSG00000240399|AC004801.2	2.52276	1.41e-07
ENSG00000136449|MYCBPAP	2.52231	2.33e-10
ENSG00000139547|RDH16	2.52113	5.84e-08
ENSG00000262766|AC135050.5	2.52057	8.73e-10
ENSG00000213983|AP1G2	2.51912	9.9e-65
ENSG00000275106|AC025594.2	2.5187	1.63e-08
ENSG00000129437|KLK14	2.51857	1.3e-14
ENSG00000147437|GNRH1	2.51808	8.62e-19
ENSG00000274808|TBC1D3B	2.518	2.3e-14
ENSG00000151651|ADAM8	2.51692	3.32e-36
ENSG00000203872|C6orf163	2.51628	1.12e-14
ENSG00000261663|AC009065.9	2.51575	1.44e-06
ENSG00000272563|AC016745.2	2.51553	0.000109
ENSG00000099365|STX1B	2.51468	1.19e-22
ENSG00000270127|AC027020.2	2.51323	4.54e-33
ENSG00000274419|TBC1D3D	2.51156	9.97e-05
ENSG00000116819|TFAP2E	2.51013	1.1e-17
ENSG00000146094|DOK3	2.50931	7.67e-46
ENSG00000273306|AC018690.1	2.50714	4.51e-22
ENSG00000232710|AC254562.2	2.50394	1.66e-05
ENSG00000155428|TRIM74	2.50341	1.04e-08
ENSG00000272356|AL080317.2	2.50331	1.54e-13
ENSG00000262152|LINC00514	2.50305	2.69e-05
ENSG00000109758|HGFAC	2.5021	8.44e-06
ENSG00000287562|AL109615.4	2.50113	1.82e-33
ENSG00000270393|AC000095.1	2.50035	4.39e-07
ENSG00000081148|IMPG2	2.50022	1.22e-13
ENSG00000188818|ZDHHC11	2.49774	9.82e-54
ENSG00000280239|AC011498.7	2.49757	1.24e-36
ENSG00000188933|USP32P1	2.49683	1.47e-05
ENSG00000278206|AL031320.2	2.49613	1.05e-08
ENSG00000115523|GNLY	2.49613	5.62e-06
ENSG00000206561|COLQ	2.49405	6.22e-28
ENSG00000238039|AC244197.2	2.49358	2.84e-06
ENSG00000265190|ANXA8	2.49286	1.95e-05
ENSG00000254995|STX16-NPEPL1	2.49167	6.67e-13
ENSG00000185271|KLHL33	2.49134	4.18e-12
ENSG00000244731|C4A	2.49035	2.6e-28
ENSG00000264943|SH3GL1P2	2.49028	0.000128
ENSG00000204305|AGER	2.48645	3.31e-30
ENSG00000064547|LPAR2	2.48537	2.7e-35
ENSG00000233073|GRM3-AS1	2.48501	5.54e-07
ENSG00000233232|NPIPB7	2.48369	2.08e-20
ENSG00000255031|AP002807.1	2.48336	3.27e-10
ENSG00000258461|AC012651.1	2.48274	4.39e-07
ENSG00000221978|CCNL2	2.48148	1.43e-69
ENSG00000160796|NBEAL2	2.48124	2.16e-66
ENSG00000234473|ZNF101P2	2.48042	2.72e-05
ENSG00000184995|IFNE	2.47834	0.000136
ENSG00000110719|TCIRG1	2.47808	6.15e-42
ENSG00000230715|AC018638.2	2.47777	4.89e-45
ENSG00000184949|FAM227A	2.47777	5.66e-48
ENSG00000268520|AC008750.5	2.47762	0.000135
ENSG00000260645|AL359715.2	2.4776	1.08e-09
ENSG00000089820|ARHGAP4	2.47653	2.66e-26
ENSG00000288538|AP002985.1	2.4741	4.34e-11
ENSG00000228242|AC093495.1	2.47406	5.08e-13
ENSG00000113108|APBB3	2.47385	4.34e-58
ENSG00000226803|ZNF451-AS1	2.4733	1.26e-06
ENSG00000064687|ABCA7	2.47155	2.11e-55
ENSG00000179532|DNHD1	2.47081	1.18e-58
ENSG00000127364|TAS2R4	2.46957	2.22e-17
ENSG00000233030|AC243772.2	2.46956	2.37e-07
ENSG00000004838|ZMYND10	2.46951	1.49e-24
ENSG00000255524|NPIPB8	2.46945	0.000114
ENSG00000010310|GIPR	2.46901	1.86e-31
ENSG00000204338|CYP21A1P	2.46776	6.47e-05
ENSG00000254363|AC011379.2	2.46751	4.31e-09
ENSG00000248587|GDNF-AS1	2.46614	3.71e-13
ENSG00000284713|SMIM38	2.4655	1.94e-06
ENSG00000149591|TAGLN	2.46483	2.84e-42
ENSG00000259408|AC010809.2	2.46438	1.56e-08
ENSG00000286846|Z93943.1	2.46385	1.09e-07
ENSG00000183397|C19orf71	2.46383	2.29e-06
ENSG00000242950|ERVW-1	2.46364	0.000147
ENSG00000111788|AC009533.1	2.46323	1.14e-70
ENSG00000269069|AC007842.1	2.4615	4.36e-13
ENSG00000215769|ARHGAP27P1-BPTFP1-KPNA2P3	2.45915	2.98e-50
ENSG00000226849|AL109811.1	2.45854	2.1e-06
ENSG00000221995|TIAF1	2.45728	5.86e-25
ENSG00000280007|AC008079.1	2.45692	1.84e-17
ENSG00000250286|AC021491.2	2.45652	9.05e-06
ENSG00000227740|LINC02803	2.45586	3.5e-08
ENSG00000090539|CHRD	2.45556	6.53e-28
ENSG00000009950|MLXIPL	2.45513	4.31e-41
ENSG00000275484|AP003419.3	2.45507	0.000121
ENSG00000162896|PIGR	2.4518	1.31e-07
ENSG00000278985|AC092718.7	2.45113	3e-07
ENSG00000259326|AC116158.1	2.45106	1.56e-07
ENSG00000259713|AC013391.2	2.44991	0.00016
ENSG00000280023|AD000813.1	2.44833	1.39e-05
ENSG00000228141|AC105339.1	2.44807	1.11e-05
ENSG00000143127|ITGA10	2.44768	9.55e-28
ENSG00000196696|AC009022.1	2.44738	2.42e-52
ENSG00000157873|TNFRSF14	2.44734	7.71e-08
ENSG00000224003|YES1P1	2.43956	0.000169
ENSG00000273192|AL671710.1	2.43841	6.47e-08
ENSG00000153291|SLC25A27	2.43744	1.6e-34
ENSG00000271971|AC120053.1	2.43719	6.99e-15
ENSG00000139549|DHH	2.43696	2.55e-08
ENSG00000243431|RPL5P30	2.4357	2.21e-06
ENSG00000276968|AL158196.1	2.43448	2.55e-07
ENSG00000278077|AL591926.8	2.43297	5.47e-06
ENSG00000214776|AC092821.2	2.43276	3.74e-39
ENSG00000172824|CES4A	2.43247	0.000175
ENSG00000131471|AOC3	2.43226	1.15e-55
ENSG00000286067|AC004263.2	2.43146	5.68e-08
ENSG00000261054|AC036108.2	2.43047	4.34e-23
ENSG00000264895|AC006141.1	2.42958	0.000146
ENSG00000176155|CCDC57	2.4295	5.92e-66
ENSG00000274214|AP005212.2	2.42832	6.79e-06
ENSG00000160323|ADAMTS13	2.42738	6.84e-54
ENSG00000285999|AC025442.2	2.42726	1.18e-09
ENSG00000100031|GGT1	2.42666	4.92e-10
ENSG00000279873|LINC01126	2.42642	2.16e-24
ENSG00000283294|AP005212.4	2.42642	4.01e-14
ENSG00000255185|PDXDC2P	2.42583	1.2e-06
ENSG00000084636|COL16A1	2.42523	5.52e-09
ENSG00000213613|RPL11P3	2.42494	3.39e-05
ENSG00000159899|NPR2	2.42351	5.32e-12
ENSG00000226648|PLCG1-AS1	2.42169	5.93e-24
ENSG00000239665|AL157392.3	2.4216	1.75e-44
ENSG00000214946|TBC1D26	2.4215	1.12e-05
ENSG00000184465|WDR27	2.419	2.28e-55
ENSG00000280067|AC023818.1	2.41787	2.1e-06
ENSG00000228038|VN1R51P	2.41732	4.19e-06
ENSG00000277728|AC097641.2	2.41653	1.39e-08
ENSG00000196436|NPIPB15	2.41618	2.01e-42
ENSG00000264635|AP001020.2	2.41591	8.92e-06
ENSG00000092929|UNC13D	2.41591	7.74e-10
ENSG00000154263|ABCA10	2.41542	1.77e-06
ENSG00000243679|AC018638.5	2.41538	7.7e-46
ENSG00000287032|AC018647.3	2.41518	0.000192
ENSG00000283312|AC017104.4	2.41422	1.78e-09
ENSG00000274893|AL136317.2	2.41309	8.05e-05
ENSG00000279233|AC122688.3	2.41126	6.13e-24
ENSG00000261052|SULT1A3	2.4107	1.21e-05
ENSG00000260648|AC020658.3	2.41053	4.42e-05
ENSG00000255423|EBLN2	2.41021	1.99e-21
ENSG00000108465|CDK5RAP3	2.40904	4.08e-70
ENSG00000286000|AC234775.4	2.40872	4.56e-12
ENSG00000170166|HOXD4	2.4084	1.15e-40
ENSG00000122735|DNAI1	2.40756	1.01e-05
ENSG00000262312|AC004494.1	2.40747	0.000206
ENSG00000219395|HSPA8P15	2.40734	5.67e-06
ENSG00000127586|CHTF18	2.40719	1.11e-65
ENSG00000204177|BMS1P1	2.40673	2.93e-42
ENSG00000283031|AC009242.1	2.40672	5.95e-06
ENSG00000138834|MAPK8IP3	2.40608	1.39e-63
ENSG00000161010|MRNIP	2.40598	2.18e-58
ENSG00000258727|AL135999.1	2.40585	1.77e-48
ENSG00000253347|AC040934.1	2.4051	0.000203
ENSG00000238795|SCARNA12	2.40416	2.31e-33
ENSG00000226318|RPS3AP38	2.40375	0.000167
ENSG00000108515|ENO3	2.40375	2.92e-40
ENSG00000271789|AL080317.1	2.40277	3.17e-07
ENSG00000166863|TAC3	2.4015	2.41e-10
ENSG00000131584|ACAP3	2.40109	1.68e-77
ENSG00000260105|AOC4P	2.40098	5.76e-13
ENSG00000268218|AC137932.3	2.40058	3.55e-14
ENSG00000204584|AC027801.1	2.40022	6.77e-11
ENSG00000258210|AC144548.1	2.39996	1.45e-19
ENSG00000161912|ADCY10P1	2.39897	2.36e-31
ENSG00000264801|ERVFRD-3	2.39869	0.000211
ENSG00000099326|MZF1	2.39791	4.32e-60
ENSG00000128159|TUBGCP6	2.39719	2.33e-61
ENSG00000267030|AC011498.2	2.39637	2.47e-24
ENSG00000250575|AL732372.3	2.3961	4.11e-27
ENSG00000286504|AC092745.4	2.39506	1.85e-16
ENSG00000121318|TAS2R10	2.3943	0.000183
ENSG00000172803|SNX32	2.39396	3.37e-13
ENSG00000101194|SLC17A9	2.39334	8.29e-21
ENSG00000203327|AC012358.1	2.39046	9.44e-05
ENSG00000165805|C12orf50	2.3899	3.41e-09
ENSG00000258199|AC073896.4	2.3865	3.4e-06
ENSG00000228315|GUSBP11	2.38598	5.26e-60
ENSG00000111012|CYP27B1	2.38558	1.42e-34
ENSG00000215795|AL390728.2	2.38507	1.14e-05
ENSG00000268521|VN1R83P	2.3847	2.25e-06
ENSG00000243302|AC018638.4	2.38414	2.13e-46
ENSG00000274251|AP003419.2	2.38413	0.000239
ENSG00000272084|AL137127.1	2.38366	8.66e-07
ENSG00000268193|AC002985.1	2.38194	0.000242
ENSG00000240927|RN7SL209P	2.38029	0.000188
ENSG00000185499|MUC1	2.37974	1.74e-26
ENSG00000213131|YWHAZP4	2.37864	2.99e-06
ENSG00000279289|AL136164.3	2.3779	0.000241
ENSG00000279693|AC099521.3	2.37726	1.13e-06
ENSG00000267270|PARD6G-AS1	2.37647	1.16e-14
ENSG00000234617|SNRK-AS1	2.37514	2.8e-08
ENSG00000240219|AL512306.2	2.37387	8.47e-15
ENSG00000165917|RAPSN	2.37351	6.71e-08
ENSG00000226763|SRRM5	2.37252	2.25e-18
ENSG00000205710|C17orf107	2.36921	5.78e-11
ENSG00000214176|PLEKHM1P1	2.36921	8.77e-67
ENSG00000215481|BCRP3	2.36908	1.66e-17
ENSG00000110455|ACCS	2.3689	2.85e-42
ENSG00000278153|AL121782.1	2.36846	0.000252
ENSG00000152672|CLEC4F	2.36842	2.83e-15
ENSG00000272807|AC007038.1	2.3671	1.74e-11
ENSG00000247982|LINC00926	2.36616	3.01e-14
ENSG00000270923|TAS2R6P	2.36551	5.93e-06
ENSG00000144821|MYH15	2.36402	7.07e-44
ENSG00000266896|AL354892.3	2.3633	2.07e-05
ENSG00000188897|AC099489.1	2.36117	1.98e-35
ENSG00000260528|FAM157C	2.36099	3.84e-34
ENSG00000140575|IQGAP1	2.36059	2.33e-38
ENSG00000055732|MCOLN3	2.35971	2.66e-39
ENSG00000283355|AC074194.2	2.35961	4.92e-05
ENSG00000287601|BX323046.2	2.3564	6.48e-13
ENSG00000227394|AC007386.1	2.35618	0.000266
ENSG00000239218|RPS20P22	2.35608	8.56e-06
ENSG00000169896|ITGAM	2.35566	9.88e-11
ENSG00000213411|RBM22P2	2.35411	6.7e-05
ENSG00000241975|ELOCP19	2.35365	4.87e-11
ENSG00000178297|TMPRSS9	2.35312	1.32e-17
ENSG00000102057|KCND1	2.3507	5.9e-38
ENSG00000147059|SPIN2A	2.35063	2.77e-08
ENSG00000180229|HERC2P3	2.34978	1.27e-20
ENSG00000105261|OVOL3	2.34742	8.23e-07
ENSG00000143375|CGN	2.34586	4.69e-48
ENSG00000088827|SIGLEC1	2.34538	9.89e-06
ENSG00000198590|C3orf35	2.34523	1.18e-11
ENSG00000141934|PLPP2	2.34436	1.37e-05
ENSG00000285897|AC004687.2	2.34384	0.000316
ENSG00000163631|ALB	2.3432	4.13e-08
ENSG00000251143|AP002490.1	2.34318	2.4e-16
ENSG00000181619|GPR135	2.3427	1.07e-28
ENSG00000287110|AC112484.5	2.34246	6.6e-22
ENSG00000173137|ADCK5	2.3418	3.42e-47
ENSG00000255142|AP006621.2	2.3399	6.61e-06
ENSG00000160401|CFAP157	2.33981	4.51e-06
ENSG00000161835|GRASP	2.33884	1.05e-27
ENSG00000186648|CARMIL3	2.33857	5.24e-33
ENSG00000280063|AC012676.5	2.33846	6.14e-29
ENSG00000233579|KRT8P15	2.33828	0.000191
ENSG00000276115|AC026356.2	2.33682	1.24e-06
ENSG00000286563|AC078983.1	2.33566	4.64e-09
ENSG00000163126|ANKRD23	2.3356	3.14e-20
ENSG00000234345|AC234782.2	2.33535	1.41e-10
ENSG00000163793|DNAJC5G	2.33415	6.62e-07
ENSG00000249715|FER1L5	2.33369	1.68e-05
ENSG00000264188|AC106037.2	2.33261	0.000309
ENSG00000276517|AL133243.3	2.332	3.52e-14
ENSG00000144671|SLC22A14	2.33063	9.14e-11
ENSG00000198711|SSBP3-AS1	2.33033	1.06e-11
ENSG00000275413|AC002553.2	2.32846	6.38e-06
ENSG00000272692|AC010997.4	2.32698	3.01e-26
ENSG00000155066|PROM2	2.32678	1.3e-09
ENSG00000233012|HDAC1P2	2.32677	8.2e-06
ENSG00000163395|IGFN1	2.32659	2.89e-08
ENSG00000186481|ANKRD20A5P	2.32504	2.59e-23
ENSG00000112116|IL17F	2.32468	2.93e-10
ENSG00000278022|AC118658.1	2.32383	0.00014
ENSG00000287616|AL357522.1	2.3233	2.49e-06
ENSG00000230650|AC140479.2	2.32319	3.17e-07
ENSG00000185522|LMNTD2	2.3227	1.89e-30
ENSG00000279108|AC008537.3	2.32244	1.36e-10
ENSG00000286681|AF235103.3	2.3218	4.58e-16
ENSG00000276417|AC092111.2	2.3206	0.000326
ENSG00000101049|SGK2	2.32034	4.58e-19
ENSG00000254872|LINC02688	2.31955	2.87e-13
ENSG00000174844|DNAH12	2.31876	4.72e-10
ENSG00000234353|AP000346.2	2.31849	4.29e-07
ENSG00000259422|AC091100.1	2.31848	0.000187
ENSG00000268945|AC010422.2	2.31844	2.31e-11
ENSG00000284906|ARHGAP11B	2.31786	2.24e-07
ENSG00000280070|AL049833.3	2.31719	0.000336
ENSG00000169962|TAS1R3	2.31667	4.86e-08
ENSG00000280198|AC087163.3	2.31642	4.63e-11
ENSG00000160117|ANKLE1	2.31637	3.45e-29
ENSG00000286989|AL691432.4	2.31607	1.66e-21
ENSG00000197580|BCO2	2.31598	1.87e-15
ENSG00000256651|AC006518.1	2.31552	0.00035
ENSG00000260729|AC009690.1	2.31509	1.15e-10
ENSG00000167676|PLIN4	2.31469	2.47e-18
ENSG00000287089|AL138889.3	2.31384	2.13e-06
ENSG00000249655|AC008434.1	2.31354	9e-08
ENSG00000225891|DHDDS-AS1	2.31344	4.01e-05
ENSG00000249006|AL136360.1	2.3123	4.24e-08
ENSG00000198156|NPIPB6	2.31182	4.04e-13
ENSG00000220305|HNRNPH1P1	2.31153	2.94e-06
ENSG00000277152|AC110048.2	2.31118	5.53e-06
ENSG00000110169|HPX	2.30958	8.42e-16
ENSG00000130827|PLXNA3	2.30905	7.63e-63
ENSG00000263603|AC127024.2	2.30882	0.000147
ENSG00000111679|PTPN6	2.30796	1.42e-11
ENSG00000227407|AC245884.1	2.30741	1.5e-05
ENSG00000246596|AC139795.1	2.30655	4.5e-38
ENSG00000133246|PRAM1	2.30611	2.46e-10
ENSG00000279720|SOWAHCP2	2.30536	6.38e-10
ENSG00000255837|TAS2R20	2.30365	4.63e-06
ENSG00000279894|Z73965.1	2.30358	4.53e-06
ENSG00000236670|KRT18P5	2.30259	3.45e-11
ENSG00000274184|AC011815.2	2.30251	2.44e-19
ENSG00000267651|AC015961.1	2.30177	0.000365
ENSG00000261019|AC010132.4	2.30108	0.000377
ENSG00000274286|ADRA2B	2.29876	7.05e-11
ENSG00000262663|AC087222.1	2.29763	0.000376
ENSG00000245025|AC107959.1	2.29672	2.73e-25
ENSG00000273507|AL354809.1	2.29595	9.33e-05
ENSG00000102890|ELMO3	2.2954	2.22e-20
ENSG00000236438|FAM157A	2.29456	3.34e-16
ENSG00000065618|COL17A1	2.29456	1.17e-08
ENSG00000142408|CACNG8	2.29454	1.26e-48
ENSG00000231665|OGFOD1P1	2.29437	2.73e-05
ENSG00000272945|AL356299.3	2.29387	1.84e-05
ENSG00000242588|AC108010.1	2.29354	5.79e-41
ENSG00000198483|ANKRD35	2.29347	1.67e-06
ENSG00000172460|PRSS30P	2.29321	2.74e-38
ENSG00000272148|AC013403.2	2.29315	8.47e-06
ENSG00000273248|AC010997.5	2.29231	6.73e-06
ENSG00000231940|RPS7P3	2.29184	5.18e-06
ENSG00000234383|CTBP2P8	2.29038	2.22e-06
ENSG00000261286|ATP2C2-AS1	2.29034	1.05e-10
ENSG00000260776|AC104758.2	2.29002	1.58e-10
ENSG00000187726|DNAJB13	2.28943	1.05e-08
ENSG00000273419|AC004877.1	2.28936	2.57e-27
ENSG00000274602|PI4KAP1	2.28931	2.33e-61
ENSG00000280441|FP236383.3	2.28837	9.55e-21
ENSG00000271798|SNORA51	2.28614	9.54e-05
ENSG00000251562|MALAT1	2.28551	1.96e-47
ENSG00000287277|AL392086.3	2.28534	2.36e-06
ENSG00000275807|AC145285.6	2.28509	2.68e-27
ENSG00000184608|FAM167A-AS1	2.28444	9.58e-06
ENSG00000261997|AC007336.1	2.28404	9.57e-05
ENSG00000261606|AC091230.1	2.2836	1.04e-08
ENSG00000178209|PLEC	2.28339	9.14e-46
ENSG00000240322|RN7SL481P	2.28311	8.5e-05
ENSG00000279878|AP003108.5	2.28276	0.000407
ENSG00000287751|AC015818.10	2.28001	0.000425
ENSG00000228049|POLR2J2	2.27978	1.37e-17
ENSG00000267784|AC010680.1	2.27944	1.81e-05
ENSG00000286406|AC138776.1	2.27903	2.15e-18
ENSG00000236255|AC009404.1	2.27828	7.08e-53
ENSG00000137496|IL18BP	2.27714	4.68e-49
ENSG00000287306|AC016821.1	2.27568	6.52e-07
ENSG00000158023|WDR66	2.27462	8.53e-21
ENSG00000279900|AP001767.4	2.27423	2.82e-07
ENSG00000188687|SLC4A5	2.27346	7.44e-16
ENSG00000068976|PYGM	2.27331	4.24e-25
ENSG00000235411|DRG1P1	2.27249	3.22e-07
ENSG00000286964|AL136169.1	2.27181	1.76e-26
ENSG00000213608|SLC25A14P1	2.27158	0.000385
ENSG00000213398|LCAT	2.26909	4.9e-23
ENSG00000118557|PMFBP1	2.26877	5.76e-25
ENSG00000281756|C2-AS1	2.26853	1.15e-05
ENSG00000171163|ZNF692	2.26618	2.31e-59
ENSG00000286032|FP236383.6	2.26594	1.82e-06
ENSG00000251348|HSPD1P11	2.26585	0.000441
ENSG00000166682|TMPRSS5	2.26509	3.65e-13
ENSG00000189136|UBE2Q2P1	2.26304	3.52e-35
ENSG00000284946|AC068831.8	2.26136	1.08e-36
ENSG00000166343|MSS51	2.26127	7.53e-25
ENSG00000228327|AL669831.1	2.26096	1.15e-57
ENSG00000149927|DOC2A	2.26062	2.43e-42
ENSG00000272752|STAG3L5P-PVRIG2P-PILRB	2.26027	7.52e-56
ENSG00000225125|RANP4	2.25972	8.44e-13
ENSG00000272918|AC005070.3	2.25874	3.11e-13
ENSG00000114786|ABHD14A-ACY1	2.25872	3.24e-05
ENSG00000254419|AL139349.1	2.25859	0.000456
ENSG00000279352|AC006557.6	2.25794	0.000102
ENSG00000278917|AC006213.6	2.25743	0.000393
ENSG00000249661|TNRC18P1	2.25729	3.99e-08
ENSG00000278558|TMEM191B	2.25658	3.19e-14
ENSG00000287707|AC115284.4	2.25654	3.8e-14
ENSG00000241532|AGGF1P3	2.25493	1.06e-05
ENSG00000109063|MYH3	2.25472	1.43e-35
ENSG00000186399|GOLGA8R	2.25419	5.24e-17
ENSG00000280213|UCKL1-AS1	2.25389	6.5e-13
ENSG00000198221|AFDN-DT	2.25321	9.49e-26
ENSG00000008710|PKD1	2.25213	7.42e-56
ENSG00000176978|DPP7	2.25209	1.19e-38
ENSG00000261226|AC092384.3	2.2518	7.55e-11
ENSG00000176945|MUC20	2.25177	2.76e-14
ENSG00000278601|AL158163.2	2.25136	0.000285
ENSG00000172940|SLC22A13	2.25062	4.34e-09
ENSG00000172650|AGAP5	2.24966	1.68e-18
ENSG00000279265|AC000123.2	2.24961	7.17e-12
ENSG00000267370|AC008752.4	2.24717	0.000424
ENSG00000187800|PEAR1	2.24709	2.53e-07
ENSG00000167604|NFKBID	2.24692	5.14e-42
ENSG00000188263|IL17REL	2.24544	2.42e-05
ENSG00000183971|NPW	2.2436	3.78e-10
ENSG00000262248|AC027796.2	2.24348	0.000246
ENSG00000230699|AL645608.2	2.24235	1.51e-32
ENSG00000285664|AL139317.5	2.2422	3.17e-10
ENSG00000284060|AC002472.2	2.24188	5.73e-05
ENSG00000163141|BNIPL	2.24132	1.01e-24
ENSG00000198089|SFI1	2.24033	1.35e-52
ENSG00000272183|AC005041.3	2.24027	6.05e-07
ENSG00000285669|AC026979.4	2.23982	9.87e-15
ENSG00000125409|TEKT3	2.23954	1.13e-07
ENSG00000009724|MASP2	2.23947	3.58e-11
ENSG00000260060|AC009088.1	2.23943	2.4e-12
ENSG00000168010|ATG16L2	2.23902	3.92e-43
ENSG00000224950|AL390066.2	2.23887	3.91e-08
ENSG00000260855|AL591848.4	2.23886	6.77e-15
ENSG00000272140|AC022400.6	2.23778	1.12e-23
ENSG00000254694|AP001893.1	2.23749	6.27e-06
ENSG00000283674|AC068587.4	2.23741	1.25e-41
ENSG00000091536|MYO15A	2.23643	1.43e-21
ENSG00000279632|AP003108.4	2.235	0.000462
ENSG00000280078|AC016526.3	2.2345	7.91e-06
ENSG00000280387|AL109806.1	2.23311	2.31e-06
ENSG00000280053|AC011199.1	2.23241	0.000533
ENSG00000251323|LINC02728	2.23208	3.54e-07
ENSG00000232934|AL157786.1	2.23208	1.11e-06
ENSG00000287906|AC127526.5	2.23161	0.000253
ENSG00000229127|KANSL1L-AS1	2.23137	4.26e-16
ENSG00000196289|BECN2	2.23095	1.57e-06
ENSG00000143847|PPFIA4	2.23052	3.27e-32
ENSG00000188981|MSANTD1	2.23051	2.62e-15
ENSG00000264772|AC016876.3	2.22874	2.82e-29
ENSG00000269982|AC018809.2	2.22841	9.36e-08
ENSG00000259172|AC023024.1	2.22658	5.91e-30
ENSG00000173209|AHSA2P	2.22642	2.22e-51
ENSG00000245857|AF233439.1	2.22381	4.15e-12
ENSG00000233690|EBAG9P1	2.22242	0.000178
ENSG00000275854|AC084824.5	2.22184	1.63e-06
ENSG00000246982|Z84485.1	2.22179	3.59e-18
ENSG00000180353|HCLS1	2.22088	4.44e-10
ENSG00000287356|AL590822.3	2.22067	7.74e-09
ENSG00000272574|AL596325.2	2.21876	0.000585
ENSG00000286733|AC090164.5	2.21819	8.77e-34
ENSG00000126562|WNK4	2.21778	6.74e-38
ENSG00000260941|LINC00622	2.21698	1.45e-06
ENSG00000278963|AC005921.4	2.21549	0.000301
ENSG00000261126|RBFADN	2.21524	1.78e-07
ENSG00000246339|EXTL3-AS1	2.21425	9.24e-15
ENSG00000242861|AL591895.1	2.21411	4.38e-06
ENSG00000233806|LINC01237	2.21404	0.000141
ENSG00000279208|CR381653.2	2.21374	1.38e-16
ENSG00000260807|CEROX1	2.21355	9.14e-34
ENSG00000259205|PRKXP1	2.21259	1.59e-24
ENSG00000162576|MXRA8	2.21249	1.23e-17
ENSG00000269318|AC007292.2	2.21237	2.3e-08
ENSG00000279699|AC004264.2	2.21127	6.41e-07
ENSG00000271795|AC011337.1	2.21072	3.72e-13
ENSG00000105711|SCN1B	2.21067	4.74e-32
ENSG00000272040|AC010245.2	2.21022	3.53e-08
ENSG00000187642|PERM1	2.20844	6.35e-06
ENSG00000279611|AC012313.10	2.20681	6.08e-16
ENSG00000072778|ACADVL	2.20627	4.35e-56
ENSG00000177688|SUMO4	2.20616	4.98e-09
ENSG00000270091|AC015726.1	2.20603	6.08e-16
ENSG00000139631|CSAD	2.2054	7.93e-42
ENSG00000258904|AL157871.5	2.20538	0.000612
ENSG00000286786|AC116158.3	2.20456	2.22e-10
ENSG00000125895|TMEM74B	2.20438	4.35e-40
ENSG00000083454|P2RX5	2.20418	2.5e-10
ENSG00000179520|SLC17A8	2.20405	2.08e-09
ENSG00000280378|AL353898.3	2.2035	5.09e-06
ENSG00000167992|VWCE	2.20301	1.19e-26
ENSG00000070388|FGF22	2.20253	6.12e-09
ENSG00000141505|ASGR1	2.2018	1.88e-20
ENSG00000279179|AL662907.2	2.20163	3.49e-06
ENSG00000095303|PTGS1	2.20155	8.2e-06
ENSG00000280043|AC118282.4	2.20071	0.000323
ENSG00000162931|TRIM17	2.20031	4.14e-18
ENSG00000265386|RN7SL219P	2.19964	0.000201
ENSG00000215186|GOLGA6B	2.19941	0.000158
ENSG00000166866|MYO1A	2.19926	7.19e-15
ENSG00000226091|LINC00937	2.19919	1.11e-26
ENSG00000251661|AC136475.1	2.19912	5.05e-09
ENSG00000273240|AC013468.1	2.19851	0.000113
ENSG00000284431|AL022238.4	2.19803	7.43e-32
ENSG00000263345|AC006435.2	2.19786	5e-05
ENSG00000228486|C2orf92	2.19763	6.17e-24
ENSG00000260306|AC092375.2	2.1973	2.71e-11
ENSG00000281404|LINC01176	2.19556	2.02e-15
ENSG00000114349|GNAT1	2.19464	4.66e-05
ENSG00000224635|AL391095.2	2.1944	7.61e-18
ENSG00000158517|NCF1	2.19424	9.54e-07
ENSG00000237481|AL117350.1	2.19363	4.83e-06
ENSG00000242252|BGLAP	2.19317	2.08e-07
ENSG00000275703|U47924.3	2.1922	0.000578
ENSG00000280157|AL359510.2	2.19189	1.82e-10
ENSG00000223745|CCDC18-AS1	2.19165	7.24e-33
ENSG00000106624|AEBP1	2.19116	2.18e-09
ENSG00000235023|AP001626.1	2.19079	2.76e-12
ENSG00000166825|ANPEP	2.19008	1.31e-10
ENSG00000277103|AL445670.1	2.18981	3.12e-09
ENSG00000183506|PI4KAP2	2.18884	1.08e-55
ENSG00000157315|TMED6	2.18843	8.81e-10
ENSG00000260350|AC012173.1	2.18789	2.2e-05
ENSG00000258725|PRC1-AS1	2.18714	2.58e-17
ENSG00000266145|RHOT1P1	2.18697	6.26e-05
ENSG00000272916|AC022400.7	2.18672	2.09e-14
ENSG00000141738|GRB7	2.18644	3.41e-11
ENSG00000260892|AC105020.4	2.18633	0.000698
ENSG00000276445|AC005393.1	2.18629	1.14e-12
ENSG00000118514|ALDH8A1	2.18613	3.73e-36
ENSG00000186166|CCDC84	2.18608	3.27e-58
ENSG00000105376|ICAM5	2.18316	6.35e-34
ENSG00000266378|AC005224.2	2.1821	0.000694
ENSG00000270804|AC010326.4	2.18108	2.69e-24
ENSG00000262410|AC024361.1	2.18029	0.0006
ENSG00000287721|AC061975.8	2.17931	2.33e-13
ENSG00000259039|AL161804.1	2.17796	3.68e-06
ENSG00000268736|MTCO3P39	2.17746	0.000717
ENSG00000261488|TBILA	2.17702	1.14e-12
ENSG00000237977|EIF4HP2	2.1765	0.000617
ENSG00000157322|CLEC18A	2.17515	4.99e-06
ENSG00000181392|SYNE4	2.17434	3.7e-07
ENSG00000286319|AL135978.2	2.17401	0.000655
ENSG00000274512|TBC1D3L	2.17359	6e-47
ENSG00000188833|ENTPD8	2.17352	0.000425
ENSG00000280604|AJ239328.1	2.17312	6.92e-09
ENSG00000233435|AGGF1P2	2.17292	5.18e-21
ENSG00000269707|AC018730.1	2.17267	0.00108974
ENSG00000143387|CTSK	2.17259	7.14e-23
ENSG00000205359|SLCO6A1	2.17064	6.91e-10
ENSG00000286230|AC010327.7	2.17038	4.04e-06
ENSG00000270240|AC015849.1	2.17022	1.22e-08
ENSG00000062524|LTK	2.16975	4.55e-32
ENSG00000143630|HCN3	2.16933	2.26e-42
ENSG00000222009|BTBD19	2.16902	2.95e-08
ENSG00000284959|AC007262.2	2.16689	2.63e-08
ENSG00000233956|BTF3P6	2.16497	0.000774
ENSG00000237522|NONOP2	2.16477	5.13e-09
ENSG00000233862|AC016907.2	2.16382	0.000209
ENSG00000284820|AC068946.2	2.16382	3.13e-08
ENSG00000006025|OSBPL7	2.16354	1.08e-41
ENSG00000196668|LINC00173	2.16274	1.39e-13
ENSG00000215388|ACTG1P3	2.16175	0.000773
ENSG00000196739|COL27A1	2.16163	3.28e-42
ENSG00000204149|AGAP6	2.16126	5.01e-40
ENSG00000205959|AC105345.1	2.16024	1.93e-07
ENSG00000287908|AC025165.6	2.15908	1.93e-08
ENSG00000132535|DLG4	2.15884	5.71e-43
ENSG00000277806|AC006213.4	2.15882	8.38e-05
ENSG00000267091|CTBP2P7	2.1588	0.00047
ENSG00000157306|ZFHX2-AS1	2.15816	1.43e-20
ENSG00000266733|TBC1D29P	2.15787	7.47e-07
ENSG00000196361|ELAVL3	2.1577	1.78e-07
ENSG00000250569|NTAN1P2	2.1571	5.25e-05
ENSG00000239494|RN7SL333P	2.1561	0.000799
ENSG00000226942|IL9RP3	2.15577	9.64e-12
ENSG00000279613|AC124283.5	2.15511	4.01e-08
ENSG00000261147|AC091167.2	2.15508	1.63e-05
ENSG00000235370|DNM1P51	2.15473	2.03e-19
ENSG00000183914|DNAH2	2.15428	1.36e-16
ENSG00000287737|AC132872.5	2.15378	3.85e-37
ENSG00000272871|AL159169.2	2.15361	5.18e-05
ENSG00000204172|AGAP9	2.15342	7.8e-49
ENSG00000174791|RIN1	2.15327	4.02e-10
ENSG00000157335|CLEC18C	2.15214	0.000738
ENSG00000288235|FAM106C	2.15174	0.000805
ENSG00000170236|USP50	2.15072	0.000293
ENSG00000103168|TAF1C	2.15071	2.19e-59
ENSG00000173295|FAM86B3P	2.15042	2.42e-32
ENSG00000213139|CRYGS	2.14975	6.07e-16
ENSG00000234219|CDCA4P4	2.14888	8.5e-05
ENSG00000267002|AC060780.1	2.14879	3.39e-38
ENSG00000213997|PGAM1P7	2.14808	1.67e-06
ENSG00000232903|LINC01166	2.14493	4.05e-10
ENSG00000226029|LINC01772	2.14429	9.96e-14
ENSG00000260293|AC106820.4	2.1441	6.95e-16
ENSG00000260711|AL121839.2	2.14107	4.13e-05
ENSG00000256542|AC148477.2	2.14106	1.05e-29
ENSG00000114859|CLCN2	2.13971	1.11e-35
ENSG00000155026|RSPH10B	2.13928	1.81e-11
ENSG00000125787|GNRH2	2.13903	3.09e-08
ENSG00000076344|RGS11	2.13774	8.67e-08
ENSG00000125551|PLGLB2	2.13721	2.22e-12
ENSG00000278685|IQCA1L	2.13619	1.09e-06
ENSG00000042832|TG	2.13567	1.56e-14
ENSG00000288597|AC234782.4	2.13493	2.07e-05
ENSG00000285329|AC025283.2	2.13454	0.000185
ENSG00000232611|AL683813.2	2.1341	5.14e-27
ENSG00000124334|IL9R	2.13374	1.76e-16
ENSG00000256673|AC141557.1	2.13199	0.000816
ENSG00000239291|AC002558.1	2.13157	2.61e-05
ENSG00000135473|PAN2	2.13144	2.08e-55
ENSG00000286817|AC105339.6	2.13005	1.04e-08
ENSG00000119943|PYROXD2	2.12912	1.02e-16
ENSG00000239419|RN7SL535P	2.12854	0.000315
ENSG00000182325|FBXL6	2.12819	1.11e-52
ENSG00000234771|SLC25A25-AS1	2.12523	1.29e-31
ENSG00000158482|SNX29P1	2.12518	1.92e-08
ENSG00000287870|AC093433.2	2.12489	3.4e-08
ENSG00000243175|RPSAP36	2.12457	0.000586
ENSG00000271815|AC008897.3	2.12402	4.35e-06
ENSG00000160973|FOXH1	2.12385	2.33e-12
ENSG00000183426|NPIPA1	2.12377	6.56e-48
ENSG00000140506|LMAN1L	2.1236	0.000445
ENSG00000226450|CYP2D8P	2.12357	1.92e-07
ENSG00000235313|HM13-IT1	2.12309	4.28e-06
ENSG00000236993|GAPDHP21	2.12303	4.34e-07
ENSG00000232354|VIPR1-AS1	2.12179	0.000124
ENSG00000280062|AL031719.1	2.12168	1.81e-05
ENSG00000175003|SLC22A1	2.12095	8.17e-12
ENSG00000165841|CYP2C19	2.12089	2.11e-09
ENSG00000254413|CHKB-CPT1B	2.12087	6.24e-25
ENSG00000233560|KRT8P39	2.1187	7.26e-07
ENSG00000259895|AC106820.2	2.11823	4.47e-11
ENSG00000250420|AACSP1	2.11764	9.39e-05
ENSG00000279103|AC138470.1	2.11682	0.000858
ENSG00000272103|AC026741.1	2.11657	2.36e-10
ENSG00000263338|AC027796.5	2.1165	0.00100707
ENSG00000109667|SLC2A9	2.11561	0.000389
ENSG00000276550|HERC2P2	2.11421	3.51e-47
ENSG00000279653|AC004678.2	2.11223	0.000554
ENSG00000288029|AC115282.2	2.11216	4.4e-05
ENSG00000114857|NKTR	2.11189	3.98e-37
ENSG00000224429|LINC00539	2.10997	1.12e-05
ENSG00000114378|HYAL1	2.10927	4.22e-06
ENSG00000254226|LINC01933	2.10827	5.46e-05
ENSG00000250251|PKD1P6	2.10797	8.57e-54
ENSG00000101745|ANKRD12	2.10788	1.28e-32
ENSG00000230366|DSCR9	2.10606	1.6e-05
ENSG00000261556|SMG1P7	2.10573	9.9e-38
ENSG00000005206|SPPL2B	2.10566	3.22e-46
ENSG00000154898|CCDC144CP	2.10483	4.57e-15
ENSG00000234509|AP000253.1	2.10441	0.000554
ENSG00000278931|CR381670.1	2.1044	2.18e-21
ENSG00000242802|AP5Z1	2.10415	4.12e-40
ENSG00000132793|LPIN3	2.10415	2.98e-47
ENSG00000287507|AP001053.1	2.10384	0.000186
ENSG00000249258|AC079193.2	2.1028	8.96e-05
ENSG00000149781|FERMT3	2.10277	7.96e-16
ENSG00000279333|AC096636.1	2.10227	0.00108294
ENSG00000162482|AKR7A3	2.10198	2.41e-11
ENSG00000275601|AC011330.2	2.10176	2.17e-06
ENSG00000233695|GAS6-AS1	2.09976	1.89e-05
ENSG00000006071|ABCC8	2.09939	8.36e-30
ENSG00000196296|ATP2A1	2.09904	1.85e-33
ENSG00000130997|POLN	2.09848	3.11e-34
ENSG00000232906|AC092685.1	2.09808	1.48e-07
ENSG00000135248|FAM71F1	2.09753	9.55e-07
ENSG00000241634|AC069499.2	2.09749	2.17e-14
ENSG00000243414|TICAM2	2.09739	0.00130852
ENSG00000185986|SDHAP3	2.09285	1.83e-38
ENSG00000178773|CPNE7	2.0915	2.63e-23
ENSG00000140451|PIF1	2.09144	2.33e-51
ENSG00000278983|AC048380.2	2.09118	0.00100273
ENSG00000259287|AC010809.1	2.09055	2.89e-05
ENSG00000279089|AC005839.1	2.08978	8.28e-15
ENSG00000179406|LINC00174	2.08882	2e-43
ENSG00000278867|AC090616.6	2.08688	7.11e-11
ENSG00000260001|TGFBR3L	2.08686	0.000232
ENSG00000230454|U73166.1	2.08618	4.36e-19
ENSG00000279511|AL356274.2	2.08605	3.73e-10
ENSG00000161664|ASB16	2.08604	2.87e-07
ENSG00000132639|SNAP25	2.08604	5.38e-06
ENSG00000059915|PSD	2.08571	9.43e-32
ENSG00000235613|NSRP1P1	2.08547	0.00114517
ENSG00000279569|AC020763.4	2.08538	1.53e-08
ENSG00000228477|AL663070.2	2.08439	0.000185
ENSG00000015520|NPC1L1	2.08429	2.97e-22
ENSG00000108242|CYP2C18	2.08397	3.6e-08
ENSG00000259244|AC048382.2	2.08271	1.14e-06
ENSG00000269444|AC011491.2	2.0821	0.00103793
ENSG00000140839|CLEC18B	2.08209	1.82e-08
ENSG00000204677|FAM153CP	2.08061	0.000261
ENSG00000267940|AC022762.2	2.0805	4.14e-09
ENSG00000135976|ANKRD36	2.08042	1.59e-32
ENSG00000265907|AP000919.1	2.08033	0.00116313
ENSG00000143632|ACTA1	2.08031	5.94e-21
ENSG00000106133|NSUN5P2	2.07922	5.14e-47
ENSG00000116254|CHD5	2.07714	3.45e-26
ENSG00000266993|AL050343.2	2.07688	1.31e-07
ENSG00000257178|AC103702.1	2.0741	7.16e-08
ENSG00000167525|PROCA1	2.07404	3.65e-34
ENSG00000237575|PYY2	2.07287	1.15e-14
ENSG00000206140|TMEM191C	2.07232	3.44e-13
ENSG00000100299|ARSA	2.07226	2.61e-34
ENSG00000215840|AL592295.1	2.07197	4.45e-05
ENSG00000225450|AL021707.1	2.07187	1.47e-09
ENSG00000257298|AC008147.2	2.07136	0.00107152
ENSG00000179141|MTUS2-AS1	2.07133	1.39e-11
ENSG00000143850|PLEKHA6	2.07022	2.33e-32
ENSG00000227456|LINC00310	2.06848	0.00125465
ENSG00000254507|DEFB131E	2.06816	0.000293
ENSG00000280143|AP000892.4	2.06586	0.000147
ENSG00000223855|AC147651.1	2.06575	4.93e-09
ENSG00000263033|AC007220.1	2.06544	0.000369
ENSG00000186912|P2RY4	2.06241	0.00115715
ENSG00000214837|LINC01347	2.06237	3.15e-26
ENSG00000270802|AC005776.1	2.06186	0.00129251
ENSG00000273137|AL022328.2	2.06176	6.3e-07
ENSG00000242748|RPL23AP81	2.06056	5.46e-06
ENSG00000205853|RFPL3S	2.06049	3.51e-31
ENSG00000182585|EPGN	2.06044	0.000122
ENSG00000280119|AC093642.2	2.05896	0.00131323
ENSG00000117616|RSRP1	2.05883	2.4e-27
ENSG00000189001|SBSN	2.05835	2.48e-11
ENSG00000205593|DENND6B	2.058	4.56e-36
ENSG00000125434|SLC25A35	2.05681	1.74e-41
ENSG00000275180|AC048341.2	2.05653	8.21e-11
ENSG00000092295|TGM1	2.05599	4.8e-19
ENSG00000259659|AC009996.1	2.05582	0.000496
ENSG00000272056|AC013472.2	2.05573	1.46e-05
ENSG00000228444|AL137244.1	2.05529	2.27e-06
ENSG00000188282|RUFY4	2.05527	0.000431
ENSG00000269720|CCDC194	2.05485	0.000617
ENSG00000135424|ITGA7	2.05454	1.2e-40
ENSG00000277423|AC069234.5	2.05155	0.0013626
ENSG00000105650|PDE4C	2.0515	0.000544
ENSG00000280214|AC027682.7	2.04996	2.08e-06
ENSG00000174788|PCP2	2.04915	0.000126
ENSG00000176884|GRIN1	2.0476	3.15e-12
ENSG00000260317|AC009812.4	2.04706	1.61e-13
ENSG00000099994|SUSD2	2.04706	2.05e-11
ENSG00000277504|AC010536.3	2.04689	0.000119
ENSG00000286113|AC022868.2	2.04685	6.1e-08
ENSG00000130055|GDPD2	2.04641	1.1e-05
ENSG00000261114|AC012181.1	2.04622	1.16e-05
ENSG00000225756|DBH-AS1	2.04609	0.000867
ENSG00000142675|CNKSR1	2.04607	1.01e-20
ENSG00000264548|AC132872.2	2.04551	2.24e-13
ENSG00000160282|FTCD	2.04404	4.09e-11
ENSG00000267731|AC005332.2	2.04394	0.000465
ENSG00000231193|AL157884.2	2.04349	0.00137873
ENSG00000174827|PDZK1	2.04346	2.19e-13
ENSG00000261668|AC093591.2	2.04291	0.000268
ENSG00000243410|PSMD6-AS1	2.04281	2.21e-05
ENSG00000230131|LINC02641	2.04249	8.02e-07
ENSG00000225280|AL158013.1	2.04246	2.83e-08
ENSG00000279232|AC008522.1	2.0402	1.22e-05
ENSG00000180089|TMEM86B	2.04017	5.89e-18
ENSG00000224888|AC138028.2	2.04005	8.47e-07
ENSG00000228376|GAS2L1P2	2.03991	7.73e-09
ENSG00000273059|AC239803.1	2.039	0.00136216
ENSG00000160957|RECQL4	2.03887	2.88e-45
ENSG00000138109|CYP2C9	2.03839	7.19e-09
ENSG00000168060|NAALADL1	2.03769	7.54e-08
ENSG00000174326|SLC16A11	2.03765	0.000398
ENSG00000205307|SAP25	2.0372	0.00037
ENSG00000280587|LINC01348	2.03676	2.29e-06
ENSG00000284747|AL034417.5	2.03609	5.32e-15
ENSG00000274678|AC106886.3	2.03598	3.28e-07
ENSG00000280238|AC022400.10	2.03569	0.00145456
ENSG00000257513|NPIPB1P	2.03529	0.00144021
ENSG00000286699|AC084198.4	2.03404	1.93e-17
ENSG00000187260|WDR86	2.03338	4.07e-09
ENSG00000250539|KRT8P33	2.03202	1.43e-08
ENSG00000236711|SMAD9-IT1	2.03184	0.00134741
ENSG00000273188|AL022328.3	2.03156	2.08e-05
ENSG00000266934|AC005746.1	2.03148	0.00154301
ENSG00000102886|GDPD3	2.02988	1.4e-19
ENSG00000175564|UCP3	2.02943	2.77e-21
ENSG00000275223|AL121906.2	2.02898	7.3e-12
ENSG00000183458|AC138932.1	2.02878	4.49e-46
ENSG00000213937|CLDN9	2.02757	1.05e-06
ENSG00000196993|NPIPB9	2.02679	2.74e-19
ENSG00000287063|AL356489.3	2.02637	4.81e-12
ENSG00000279792|AC015909.5	2.02615	1.28e-10
ENSG00000257509|AC073487.1	2.02605	0.00153661
ENSG00000206530|CFAP44	2.02604	6.64e-27
ENSG00000280434|AL031595.3	2.02563	2.06e-11
ENSG00000258839|MC1R	2.02497	1.56e-43
ENSG00000278627|AC005962.1	2.02459	1.13e-05
ENSG00000136068|FLNB	2.0242	2.3e-32
ENSG00000219470|AL355802.1	2.02388	7.18e-07
ENSG00000241217|RN7SL809P	2.02332	0.000168
ENSG00000183423|LRIT3	2.02321	7.03e-23
ENSG00000102904|TSNAXIP1	2.02314	2.04e-17
ENSG00000237596|AL138828.1	2.02257	0.00136862
ENSG00000277938|AL035252.4	2.02249	1.52e-18
ENSG00000250337|PURPL	2.02186	1.19e-26
ENSG00000224616|RTCA-AS1	2.02176	3.58e-26
ENSG00000277957|SENP3-EIF4A1	2.02147	3.02e-06
ENSG00000272836|AL022328.1	2.02104	0.000316
ENSG00000125531|FNDC11	2.02092	2.06e-07
ENSG00000261408|TEN1-CDK3	2.02082	9.33e-10
ENSG00000103472|RRN3P2	2.02078	0.000131
ENSG00000251474|RPL32P3	2.02014	1.21e-34
ENSG00000133624|ZNF767P	2.01994	4.75e-41
ENSG00000287490|AC015818.9	2.01981	0.000193
ENSG00000254634|SMG1P6	2.01875	9.96e-17
ENSG00000286746|AL590807.1	2.01802	0.000628
ENSG00000123999|INHA	2.01774	3.45e-10
ENSG00000277566|AC089999.4	2.01665	0.00101213
ENSG00000142449|FBN3	2.01646	1.27e-10
ENSG00000273343|AC007663.4	2.01615	8.84e-10
ENSG00000237927|AL078604.2	2.01492	2.29e-06
ENSG00000232818|RPS2P32	2.01455	7.32e-11
ENSG00000054654|SYNE2	2.01421	3.44e-33
ENSG00000152292|SH2D6	2.01398	0.000405
ENSG00000279058|AGAP14P	2.01342	6.44e-14
ENSG00000249931|GOLGA8K	2.0134	5.56e-12
ENSG00000205746|AC126755.1	2.0124	2.09e-42
ENSG00000172367|PDZD3	2.01214	0.00158975
ENSG00000280069|AC127024.8	2.01153	3.71e-05
ENSG00000113758|DBN1	2.01146	3.13e-35
ENSG00000249635|AC109361.1	2.01101	0.000642
ENSG00000278058|AC009159.3	2.01056	2.47e-11
ENSG00000117480|FAAH	2.00852	2.02e-22
ENSG00000169194|IL13	2.00842	0.000198
ENSG00000185988|PLK5	2.0084	3.44e-17
ENSG00000135740|SLC9A5	2.00821	1.43e-37
ENSG00000124721|DNAH8	2.00795	9.66e-08
ENSG00000286620|AC239860.3	2.00794	0.00168628
ENSG00000232433|GXYLT1P3	2.00632	0.00147285
ENSG00000235651|G3BP1P1	2.00552	1.12e-05
ENSG00000257379|AC023509.1	2.00476	4.34e-05
ENSG00000230368|FAM41C	2.00399	0.00174127
ENSG00000096093|EFHC1	2.00377	3.25e-29
ENSG00000271200|AC099791.2	2.00352	4.86e-07
ENSG00000164309|CMYA5	2.00251	1.42e-29
ENSG00000272588|AC139887.4	2.00246	0.00159041
ENSG00000253159|PCDHGA12	2.00212	0.000436
ENSG00000259954|IL21R-AS1	2.00154	0.000105
ENSG00000105737|GRIK5	2.00137	6.12e-32
ENSG00000197847|SLC22A20P	2.00136	8.88e-09
ENSG00000263874|LINC00672	2.00065	1.52e-06
ENSG00000228238|AL096803.1	2.0006	3.85e-06
ENSG00000251138|AC090015.1	2.00025	1.28e-07
ENSG00000270020|AC009108.3	1.99978	7.32e-08
ENSG00000237491|LINC01409	1.99922	1.61e-23
ENSG00000167588|GPD1	1.99849	9.96e-06
ENSG00000203286|AL441992.1	1.99837	0.0017599
ENSG00000108352|RAPGEFL1	1.99834	1.49e-35
ENSG00000166126|AMN	1.99805	0.000421
ENSG00000234705|HMGA1P4	1.99764	0.00164208
ENSG00000262652|AC124283.3	1.99514	0.000584
ENSG00000262484|CCER2	1.993	5.32e-08
ENSG00000233198|RNF224	1.99255	9.79e-06
ENSG00000021488|SLC7A9	1.99246	5.31e-08
ENSG00000260316|AL008727.1	1.9919	1.77e-07
ENSG00000284976|BX255925.3	1.99099	2.85e-42
ENSG00000250138|AC139495.2	1.99095	8.49e-05
ENSG00000262533|AC090617.3	1.99041	0.000798
ENSG00000228252|COL6A4P2	1.98921	8.4e-06
ENSG00000261433|AC002347.1	1.98678	6.26e-05
ENSG00000238057|ZEB2-AS1	1.98654	0.000534
ENSG00000248863|AC097376.2	1.98641	0.000294
ENSG00000268947|AC002128.1	1.98626	1.47e-06
ENSG00000259868|AL163952.1	1.98579	0.000173
ENSG00000137098|SPAG8	1.98575	5.93e-10
ENSG00000238228|OR7E7P	1.98428	1.33e-05
ENSG00000279328|AC073439.1	1.98412	7.54e-05
ENSG00000272438|AL645608.6	1.984	7.17e-08
ENSG00000234719|NPIPB2	1.98359	1.45e-15
ENSG00000124657|OR2B6	1.98243	2.7e-11
ENSG00000256538|AC046130.3	1.98236	2.07e-05
ENSG00000287967|AC004882.4	1.98121	0.00124373
ENSG00000066279|ASPM	1.98012	1.26e-27
ENSG00000068831|RASGRP2	1.97901	1.43e-17
ENSG00000273374|AC069222.1	1.97812	2.29e-08
ENSG00000263120|AC004584.3	1.97804	0.00194654
ENSG00000230373|GOLGA6L5P	1.97729	7.37e-33
ENSG00000286431|BX842570.1	1.97713	4.56e-05
ENSG00000262223|AC110285.1	1.97687	3.69e-07
ENSG00000288056|AL023806.4	1.9766	3.36e-13
ENSG00000267436|AC005786.3	1.97598	1.16e-05
ENSG00000273372|SFTPD-AS1	1.97572	0.000111
ENSG00000111181|SLC6A12	1.97526	3.14e-13
ENSG00000254966|AC103974.1	1.97431	0.000625
ENSG00000283982|AL445623.2	1.97381	0.000868
ENSG00000280145|CU638689.4	1.9738	1.98e-07
ENSG00000147174|GCNA	1.97369	4.24e-21
ENSG00000253636|AC022893.1	1.97269	1.22e-11
ENSG00000099957|P2RX6	1.97256	6.63e-05
ENSG00000271848|AC073389.2	1.97156	1.59e-06
ENSG00000288271|AL136981.4	1.9715	1.81e-08
ENSG00000168126|OR2W6P	1.96716	0.00023
ENSG00000108797|CNTNAP1	1.96678	4.49e-29
ENSG00000284617|AC134684.3	1.96664	0.000207
ENSG00000273523|AL139082.1	1.96596	0.00118216
ENSG00000063438|AHRR	1.96544	5.22e-11
ENSG00000235893|BX284632.1	1.96538	0.000418
ENSG00000243753|HLA-L	1.96332	2.43e-26
ENSG00000251365|LINC02236	1.96246	3.82e-08
ENSG00000255449|AP002812.5	1.9621	0.00135038
ENSG00000263307|AC007216.4	1.9618	0.000265
ENSG00000260167|AC093249.2	1.96174	3.03e-05
ENSG00000280543|ASAP1-IT2	1.96108	0.00211195
ENSG00000167874|TMEM88	1.96032	1.91e-05
ENSG00000132692|BCAN	1.9599	2.8e-07
ENSG00000230769|Z98048.1	1.95952	0.00214591
ENSG00000227536|SOCS5P4	1.95891	0.00012
ENSG00000276110|AC242988.1	1.95883	3.87e-05
ENSG00000260296|AC095057.3	1.95737	7.18e-05
ENSG00000271265|AL355297.2	1.95694	0.00109523
ENSG00000115306|SPTBN1	1.95674	7.04e-33
ENSG00000271984|AL008726.1	1.95638	0.00199919
ENSG00000279133|AC018628.2	1.95555	1.17e-09
ENSG00000203761|MSTO2P	1.95499	1.73e-28
ENSG00000287071|AC093724.1	1.95426	3.1e-05
ENSG00000258450|AL139099.3	1.95407	0.00198728
ENSG00000286252|FP671120.12	1.9537	0.000484
ENSG00000154099|DNAAF1	1.95313	3.3e-12
ENSG00000172425|TTC36	1.95296	6.62e-09
ENSG00000284772|AC011330.3	1.95241	0.00202262
ENSG00000272033|AL136984.1	1.95228	0.00219475
ENSG00000157017|GHRL	1.95201	0.00144666
ENSG00000280038|DNM1P41	1.95068	4.3e-09
ENSG00000184560|SPEM2	1.94923	0.000228
ENSG00000131797|CLUHP3	1.94912	1.03e-37
ENSG00000057468|MSH4	1.94903	3.15e-22
ENSG00000105996|HOXA2	1.94802	7.01e-25
ENSG00000261678|SCRT1	1.94793	2.7e-14
ENSG00000130822|PNCK	1.94675	1.21e-14
ENSG00000232656|IDI2-AS1	1.94606	3.34e-14
ENSG00000274378|AC005702.3	1.94498	0.000978
ENSG00000227827|AC138969.3	1.9449	4.78e-20
ENSG00000164776|PHKG1	1.94483	1.74e-20
ENSG00000169203|NPIPB12	1.94478	6.12e-31
ENSG00000277050|AL122125.1	1.94358	0.000736
ENSG00000251056|ANKRD20A17P	1.94312	1.12e-06
ENSG00000273151|AC073957.3	1.94286	1.28e-08
ENSG00000275720|AC243830.2	1.94284	0.00097
ENSG00000183856|IQGAP3	1.94227	5.54e-52
ENSG00000231105|ECE1-AS1	1.9416	0.00231994
ENSG00000172037|LAMB2	1.9408	3.6e-37
ENSG00000286285|AL138778.1	1.93996	3.77e-07
ENSG00000270035|AL359881.2	1.93942	0.000214
ENSG00000186517|ARHGAP30	1.93891	6.69e-07
ENSG00000286707|AC010896.1	1.93883	1.98e-05
ENSG00000196337|CGB7	1.93863	0.00011
ENSG00000248124|RRN3P1	1.93797	4.02e-26
ENSG00000260784|AC026150.3	1.93771	3.43e-13
ENSG00000230869|AGAP10P	1.93742	2.97e-24
ENSG00000101883|RHOXF1	1.93583	1.9e-06
ENSG00000241489|AC244197.3	1.9356	6.11e-24
ENSG00000184381|PLA2G6	1.93541	1.1e-36
ENSG00000230590|FTX	1.93491	7.16e-22
ENSG00000271778|AC080013.3	1.93468	0.00172679
ENSG00000162148|PPP1R32	1.93452	3.19e-14
ENSG00000215375|MYL5	1.93435	6.1e-29
ENSG00000260261|AC124944.2	1.93381	1.35e-23
ENSG00000258711|AL358334.2	1.93361	0.000232
ENSG00000287042|AC090945.1	1.93331	0.000984
ENSG00000113119|TMCO6	1.93317	2.55e-30
ENSG00000272420|AL513477.2	1.93255	0.000565
ENSG00000276449|AC004076.2	1.93242	4.07e-10
ENSG00000260565|ERVK13-1	1.9323	9.18e-28
ENSG00000227110|LMCD1-AS1	1.93214	2.05e-05
ENSG00000131400|NAPSA	1.93137	4.97e-14
ENSG00000174521|TTC9B	1.93056	0.00177183
ENSG00000250645|AC010442.3	1.9304	0.000307
ENSG00000181097|LINC02878	1.93039	7.19e-26
ENSG00000106258|CYP3A5	1.93037	6.86e-07
ENSG00000243323|PTPRVP	1.93002	0.000145
ENSG00000214369|CYB5AP2	1.92972	0.00225678
ENSG00000286118|AC234031.1	1.92944	0.000159
ENSG00000227370|AC254562.1	1.92934	0.000309
ENSG00000277687|AL139407.1	1.92901	1.8e-07
ENSG00000158865|SLC5A11	1.92833	3.28e-16
ENSG00000244471|AL137058.1	1.92757	5.79e-09
ENSG00000085465|OVGP1	1.92754	5.29e-34
ENSG00000197261|C6orf141	1.92688	3.4e-14
ENSG00000259939|AC022167.1	1.92638	0.00149865
ENSG00000225447|RPS15AP10	1.92629	0.00250848
ENSG00000269068|AC009955.4	1.92598	3.26e-05
ENSG00000197044|ZNF441	1.92568	2.32e-25
ENSG00000234062|AL390879.1	1.92534	4.97e-22
ENSG00000233264|AC006042.2	1.92443	0.00116331
ENSG00000283235|AC139493.2	1.92426	2.12e-05
ENSG00000178623|GPR35	1.92416	2.7e-18
ENSG00000236194|AC099811.1	1.92385	7.76e-07
ENSG00000272428|AL450270.1	1.92325	0.00239102
ENSG00000242338|BMS1P4	1.92311	2.34e-19
ENSG00000276997|AL513314.2	1.92308	1.86e-15
ENSG00000188234|AGAP4	1.92282	1.13e-45
ENSG00000277476|AC005332.5	1.92266	6.47e-32
ENSG00000139540|SLC39A5	1.92259	0.000244
ENSG00000253641|AC104964.1	1.92226	0.000747
ENSG00000261003|AL008628.1	1.92127	0.000389
ENSG00000039650|PNKP	1.92118	2.81e-44
ENSG00000126759|CFP	1.92113	3.83e-18
ENSG00000238061|AL356273.4	1.92076	0.00173999
ENSG00000215018|COL28A1	1.92054	0.00112094
ENSG00000269924|AC024451.4	1.9196	0.00250677
ENSG00000286205|AC139887.5	1.91947	0.00235332
ENSG00000130307|USHBP1	1.91856	2.6e-05
ENSG00000185864|NPIPB4	1.91804	2.31e-21
ENSG00000175455|CCDC14	1.91703	6.02e-29
ENSG00000183791|ELOA3D	1.91698	0.00220038
ENSG00000104936|DMPK	1.91659	1.86e-40
ENSG00000229677|AC018644.1	1.91656	0.000786
ENSG00000273576|AC009283.1	1.91565	7.96e-16
ENSG00000273230|AC102953.2	1.91559	3.72e-17
ENSG00000272379|AL008729.2	1.91512	9.13e-06
ENSG00000117425|PTCH2	1.91396	2.35e-21
ENSG00000272505|AC104964.4	1.91332	5.28e-05
ENSG00000271833|AL445222.2	1.91308	8.43e-11
ENSG00000280279|AC240565.4	1.91274	3.17e-08
ENSG00000180190|TDRP	1.91268	5.91e-17
ENSG00000270580|AC139256.3	1.91267	8.74e-23
ENSG00000208772|SNORD94	1.9122	0.00125591
ENSG00000082126|MPP4	1.91206	2.24e-05
ENSG00000263069|RNF213-AS1	1.91159	1.27e-17
ENSG00000140538|NTRK3	1.91096	1.27e-06
ENSG00000247157|LINC01252	1.91087	2.87e-10
ENSG00000257539|HSPA8P14	1.91086	0.000273
ENSG00000225163|LINC00618	1.91055	4.22e-06
ENSG00000162438|CTRC	1.91005	0.000414
ENSG00000235888|AF064858.1	1.91003	1.55e-12
ENSG00000226363|HAGLROS	1.9097	1.52e-05
ENSG00000104848|KCNA7	1.90959	0.000166
ENSG00000226668|AL136981.1	1.90861	1.3e-05
ENSG00000197653|DNAH10	1.90731	6.18e-28
ENSG00000158805|ZNF276	1.90701	1.29e-32
ENSG00000278905|AC106818.1	1.90692	0.00027
ENSG00000233984|RPSAP14	1.90668	0.00173157
ENSG00000013573|DDX11	1.90651	2.59e-47
ENSG00000249855|EEF1A1P19	1.9046	1.09e-12
ENSG00000132702|HAPLN2	1.90426	6.73e-11
ENSG00000266498|AC055811.3	1.90416	4.14e-05
ENSG00000169231|THBS3	1.90353	1.22e-25
ENSG00000147162|OGT	1.90248	1.1e-36
ENSG00000279434|AL049776.1	1.90232	0.00069
ENSG00000108556|CHRNE	1.90216	2.33e-08
ENSG00000275367|AC092111.1	1.90111	1.35e-09
ENSG00000240288|GHRLOS	1.90083	7.49e-14
ENSG00000143512|HHIPL2	1.90063	5.76e-11
ENSG00000165028|NIPSNAP3B	1.90059	1.8e-15
ENSG00000285830|AL109628.2	1.90044	0.000206
ENSG00000282855|AC093591.3	1.89836	0.00031
ENSG00000156194|PPEF2	1.89799	6.8e-12
ENSG00000055955|ITIH4	1.89726	1.77e-15
ENSG00000260751|AC008870.2	1.8963	5.08e-15
ENSG00000196338|NLGN3	1.89618	1.37e-27
ENSG00000286017|AC011322.1	1.89577	0.00119299
ENSG00000224729|PCOLCE-AS1	1.89514	1.52e-06
ENSG00000164050|PLXNB1	1.89507	3.25e-39
ENSG00000229325|ACAP2-IT1	1.89475	0.000481
ENSG00000285399|AC104162.2	1.89454	4.87e-11
ENSG00000122477|LRRC39	1.89453	1.4e-16
ENSG00000125462|C1orf61	1.89349	2.7e-30
ENSG00000187775|DNAH17	1.89324	2.15e-18
ENSG00000157992|KRTCAP3	1.89281	0.000274
ENSG00000186510|CLCNKA	1.89151	0.00294107
ENSG00000198650|TAT	1.89151	1.62e-08
ENSG00000165810|BTNL9	1.89111	1.8e-27
ENSG00000159433|STARD9	1.8904	3.36e-30
ENSG00000125046|SSUH2	1.89039	8.89e-09
ENSG00000135437|RDH5	1.89018	2.36e-10
ENSG00000272872|AP000525.1	1.88995	3.8e-24
ENSG00000285696|AP002433.2	1.88954	7.66e-08
ENSG00000250979|AC022905.1	1.88936	0.000621
ENSG00000140478|GOLGA6D	1.88921	4.47e-06
ENSG00000028277|POU2F2	1.88899	6.94e-25
ENSG00000257069|AP001453.3	1.88886	0.00278767
ENSG00000240207|AC080013.1	1.88709	1.05e-06
ENSG00000197530|MIB2	1.88637	3.08e-36
ENSG00000254876|SUGT1P4-STRA6LP	1.88608	3.87e-17
ENSG00000226332|AL354836.1	1.88365	8.34e-05
ENSG00000275708|MIR3648-1	1.88173	0.00308432
ENSG00000258479|LINC00640	1.88165	1.51e-05
ENSG00000280216|AL022326.2	1.88121	1.39e-05
ENSG00000244879|GABPB1-AS1	1.88039	8.34e-22
ENSG00000204869|IGFL4	1.87929	8.84e-08
ENSG00000224093|BCAR3-AS1	1.87916	9.32e-06
ENSG00000267395|DM1-AS	1.87864	1.88e-09
ENSG00000225855|RUSC1-AS1	1.87831	4.84e-19
ENSG00000144214|LYG1	1.87815	6.95e-18
ENSG00000272954|AP000553.2	1.8778	4.29e-07
ENSG00000189269|DRICH1	1.87647	1.66e-07
ENSG00000183091|NEB	1.87644	6e-29
ENSG00000240106|RN7SL146P	1.87624	0.0013729
ENSG00000218416|AC110619.1	1.87618	0.000467
ENSG00000136535|TBR1	1.87616	0.000789
ENSG00000148482|SLC39A12	1.87517	9.49e-05
ENSG00000128310|GALR3	1.87495	0.000191
ENSG00000113924|HGD	1.87367	5.45e-05
ENSG00000186150|UBL4B	1.87239	5.17e-06
ENSG00000124772|CPNE5	1.87236	1.04e-06
ENSG00000163817|SLC6A20	1.87234	1.3e-11
ENSG00000198569|SLC34A3	1.87224	1.38e-05
ENSG00000182324|KCNJ14	1.87213	1.45e-23
ENSG00000276203|ANKRD20A3P	1.87163	0.00320457
ENSG00000242094|FOXP1-IT1	1.87077	0.00326148
ENSG00000279092|AC025678.3	1.87069	9.77e-16
ENSG00000153495|TEX29	1.86878	3.08e-06
ENSG00000246334|PRR7-AS1	1.86795	0.000158
ENSG00000287972|AC073648.7	1.86784	4.29e-07
ENSG00000278592|AC004080.15	1.86757	1.88e-07
ENSG00000269930|AC091057.4	1.86747	0.000657
ENSG00000248445|SEMA6A-AS1	1.86692	0.000115
ENSG00000276248|AL442125.1	1.86672	6.03e-13
ENSG00000287188|AC068989.1	1.86618	0.00188745
ENSG00000226869|LHFPL3-AS1	1.86527	2.02e-05
ENSG00000277602|AC005363.2	1.86467	4.27e-06
ENSG00000227388|AL133410.1	1.86431	4.96e-07
ENSG00000213462|ERV3-1	1.86351	2.22e-27
ENSG00000279520|AC093525.8	1.86324	3.51e-21
ENSG00000247679|AC139795.2	1.86164	5.74e-16
ENSG00000178467|P4HTM	1.86109	6.51e-06
ENSG00000267281|ATF7-NPFF	1.8608	6.34e-12
ENSG00000285933|AP003498.3	1.86078	0.000354
ENSG00000279568|AC093525.9	1.86034	3.68e-15
ENSG00000124215|CDH26	1.86007	1.42e-12
ENSG00000273076|AL021707.7	1.8598	0.00133579
ENSG00000261670|AC012213.2	1.85883	0.000362
ENSG00000279373|AC027228.3	1.85879	0.000265
ENSG00000196912|ANKRD36B	1.85873	2.01e-23
ENSG00000179593|ALOX15B	1.85858	0.000307
ENSG00000269929|MIRLET7A1HG	1.85839	1.98e-21
ENSG00000267340|AC060780.2	1.85799	5.5e-06
ENSG00000287926|AC113208.6	1.8573	0.000609
ENSG00000268869|ESPNP	1.85722	0.000657
ENSG00000270605|AL353622.1	1.85708	5.98e-25
ENSG00000262304|AC027796.3	1.85677	0.00358293
ENSG00000211454|AKR7L	1.85674	2.22e-11
ENSG00000010379|SLC6A13	1.85542	2.81e-11
ENSG00000224017|LINC01449	1.8547	0.00330901
ENSG00000253764|AC019257.1	1.85405	3.23e-09
ENSG00000166436|TRIM66	1.85378	8.73e-39
ENSG00000273448|AC006480.3	1.85326	2.51e-10
ENSG00000287263|AC008875.3	1.85271	0.00190448
ENSG00000184206|GOLGA6L4	1.85265	1.35e-12
ENSG00000228828|TLK2P2	1.85199	0.00160997
ENSG00000163806|SPDYA	1.85163	1.35e-08
ENSG00000286825|AL096870.8	1.85145	0.00160842
ENSG00000262119|AL079343.1	1.85122	0.00324632
ENSG00000183793|NPIPA5	1.85112	1.83e-10
ENSG00000279168|AC105052.4	1.8509	6.68e-05
ENSG00000279330|AJ003147.3	1.85008	0.000863
ENSG00000279667|AL603839.4	1.84997	1.42e-05
ENSG00000168676|KCTD19	1.84992	1.99e-17
ENSG00000259371|AL136295.3	1.84987	0.00317542
ENSG00000279199|AC068669.1	1.8498	5.73e-07
ENSG00000235672|AC090286.3	1.84936	6e-07
ENSG00000272333|KMT2B	1.84907	1.21e-38
ENSG00000196724|ZNF418	1.84815	3.23e-08
ENSG00000182902|SLC25A18	1.84811	7.34e-07
ENSG00000288533|AP001178.4	1.84797	8.03e-05
ENSG00000274403|AC090510.2	1.84735	0.00232111
ENSG00000196366|C9orf163	1.84728	1.09e-11
ENSG00000069493|CLEC2D	1.84702	8.26e-10
ENSG00000007384|RHBDF1	1.84693	1.5e-26
ENSG00000253223|AC110998.1	1.84543	0.000922
ENSG00000108785|HSD17B1P1	1.84505	0.00139155
ENSG00000163406|SLC15A2	1.84399	1.56e-11
ENSG00000249947|XBP1P1	1.84387	0.00242232
ENSG00000137558|PI15	1.84385	3.11e-16
ENSG00000066923|STAG3	1.84309	3.64e-10
ENSG00000166405|RIC3	1.84276	0.00108419
ENSG00000279608|AL353795.3	1.84215	0.000197
ENSG00000275910|AC138932.6	1.83994	0.00350032
ENSG00000274010|ZFP91P1	1.83909	0.000758
ENSG00000143110|C1orf162	1.83868	1.11e-16
ENSG00000265393|AC084125.4	1.83866	1.59e-06
ENSG00000253180|AC104986.1	1.83849	0.000613
ENSG00000142303|ADAMTS10	1.83707	3.64e-21
ENSG00000232489|MFAP1P1	1.83684	0.00194137
ENSG00000273243|Z82243.1	1.83604	1.43e-05
ENSG00000255847|AP003717.1	1.83521	0.000106
ENSG00000127366|TAS2R5	1.83503	8.71e-10
ENSG00000099769|IGFALS	1.83494	0.000351
ENSG00000244218|RN7SL81P	1.83436	0.00384758
ENSG00000102901|CENPT	1.83433	2.42e-39
ENSG00000162998|FRZB	1.83382	8.77e-07
ENSG00000241180|AL645608.4	1.83307	0.00196753
ENSG00000273033|LINC02035	1.83297	2.09e-24
ENSG00000105270|CLIP3	1.83288	5.62e-10
ENSG00000212694|LINC01089	1.83256	3.77e-26
ENSG00000267474|AC008569.2	1.83235	0.00268204
ENSG00000212123|PRR22	1.83222	1.26e-24
ENSG00000229036|VDAC1P8	1.83141	4.61e-08
ENSG00000275476|AC009318.4	1.83075	0.000437
ENSG00000187553|CYP26C1	1.82957	0.00279551
ENSG00000219355|RPL31P52	1.82945	0.00124936
ENSG00000279901|AC092117.2	1.82867	8.81e-10
ENSG00000138356|AOX1	1.82862	0.000426
ENSG00000235316|DUSP8P5	1.82819	2.01e-22
ENSG00000137070|IL11RA	1.82702	1.17e-29
ENSG00000214248|AC010336.1	1.82635	4.24e-15
ENSG00000287022|AC079841.2	1.82625	6.11e-13
ENSG00000280128|AL662795.2	1.82613	3.01e-21
ENSG00000163131|CTSS	1.82572	4.2e-08
ENSG00000241288|LINC02614	1.82441	9.05e-10
ENSG00000136383|ALPK3	1.82439	7.16e-22
ENSG00000135596|MICAL1	1.82406	7.36e-34
ENSG00000273056|AL354694.1	1.82395	0.000356
ENSG00000143429|LSP1P4	1.82386	8.65e-12
ENSG00000102385|DRP2	1.8236	1.28e-28
ENSG00000232303|DFFBP1	1.82343	1.89e-09
ENSG00000278590|RN7SL113P	1.82316	0.00371582
ENSG00000118058|KMT2A	1.8226	2.73e-33
ENSG00000277130|AC073569.3	1.82248	0.0013112
ENSG00000250130|AC090519.1	1.82228	0.000124
ENSG00000228897|AC012441.2	1.82156	0.00280917
ENSG00000005961|ITGA2B	1.82048	3.74e-25
ENSG00000212743|LINC02656	1.82011	0.00133579
ENSG00000198106|AC025279.1	1.82007	0.00119681
ENSG00000261207|AL031717.1	1.819	0.00199092
ENSG00000182326|C1S	1.81818	3.25e-23
ENSG00000179978|NAIPP2	1.81748	1.19e-08
ENSG00000258302|AC025034.1	1.8173	0.00262987
ENSG00000127362|TAS2R3	1.81696	0.00415813
ENSG00000197989|SNHG12	1.81688	2.57e-34
ENSG00000170909|OSCAR	1.81682	1.8e-06
ENSG00000114735|HEMK1	1.81567	3.75e-36
ENSG00000132680|KHDC4	1.81534	1.91e-26
ENSG00000157227|MMP14	1.81499	1.22e-19
ENSG00000100359|SGSM3	1.81477	2.59e-39
ENSG00000287731|AL035603.1	1.81329	1.72e-05
ENSG00000099338|CATSPERG	1.81254	2.88e-10
ENSG00000185684|EP400P1	1.81235	9.09e-37
ENSG00000243155|AL162431.1	1.81211	5.73e-13
ENSG00000262772|LINC01977	1.81195	1.03e-14
ENSG00000279590|AC005786.4	1.8115	0.00396742
ENSG00000155719|OTOA	1.81123	0.0013215
ENSG00000121310|ECHDC2	1.81049	1.1e-17
ENSG00000074966|TXK	1.81045	3.24e-05
ENSG00000228948|SLC25A6P5	1.80987	0.00168036
ENSG00000261616|AC036108.3	1.80975	0.00216433
ENSG00000182600|SNORC	1.80974	4.86e-21
ENSG00000204264|PSMB8	1.80969	0.000612
ENSG00000139597|N4BP2L1	1.80961	2.52e-14
ENSG00000242539|AC007620.2	1.80948	0.000243
ENSG00000259751|AC018868.2	1.80946	0.00196571
ENSG00000261324|AC010168.2	1.80884	6.87e-15
ENSG00000206120|EGFEM1P	1.80836	2.35e-09
ENSG00000274987|AC092794.1	1.80817	0.000387
ENSG00000256029|AL590560.2	1.80796	9.59e-07
ENSG00000261101|AC234775.3	1.8078	5.65e-08
ENSG00000134955|SLC37A2	1.80622	1.44e-23
ENSG00000214655|ZSWIM8	1.80528	5.02e-48
ENSG00000248746|ACTN3	1.80479	0.000417
ENSG00000156509|FBXO43	1.80405	7.55e-05
ENSG00000174527|MYO1H	1.80381	7.81e-06
ENSG00000059378|PARP12	1.80227	1.55e-05
ENSG00000278784|AL136295.7	1.80213	1.27e-15
ENSG00000266844|AC093330.1	1.8016	0.00159829
ENSG00000152926|ZNF117	1.80089	7.23e-21
ENSG00000186825|C2orf27B	1.80051	0.00430317
ENSG00000177984|LCN15	1.80033	3.9e-08
ENSG00000260220|CCDC187	1.80011	0.000402
ENSG00000105479|CCDC114	1.79895	1.1e-07
ENSG00000164972|C9orf24	1.79831	0.000474
ENSG00000227782|AC002553.1	1.79831	0.000416
ENSG00000272054|AC007390.1	1.79808	1.32e-09
ENSG00000196218|RYR1	1.79778	1.93e-11
ENSG00000280287|AC131212.3	1.7977	2.36e-25
ENSG00000273108|AL121929.3	1.79654	0.00331232
ENSG00000115266|APC2	1.79597	2.43e-21
ENSG00000198932|GPRASP1	1.79559	2.89e-11
ENSG00000279672|AP006621.5	1.79323	5.58e-26
ENSG00000280388|AC006330.1	1.79293	8.97e-09
ENSG00000254911|SCARNA9	1.7925	4.16e-07
ENSG00000103253|HAGHL	1.79203	1.32e-23
ENSG00000144395|CCDC150	1.7915	3.69e-26
ENSG00000188277|C15orf62	1.79112	5.45e-08
ENSG00000128298|BAIAP2L2	1.79032	6.45e-08
ENSG00000116032|GRIN3B	1.79016	7.95e-07
ENSG00000244480|AC005154.2	1.78998	5.05e-05
ENSG00000213513|IMPDH1P5	1.78886	8.73e-06
ENSG00000171121|KCNMB3	1.7884	1.51e-12
ENSG00000204623|ZNRD1ASP	1.78813	2.26e-21
ENSG00000164344|KLKB1	1.78761	0.000854
ENSG00000188163|FAM166A	1.78743	0.00148864
ENSG00000269091|AC010624.3	1.78714	0.000791
ENSG00000142233|NTN5	1.78654	6.06e-09
ENSG00000197540|GZMM	1.78541	6.5e-05
ENSG00000149527|PLCH2	1.78496	0.00110955
ENSG00000272407|AL022394.1	1.78495	0.00479594
ENSG00000171124|FUT3	1.7846	8.92e-09
ENSG00000245532|NEAT1	1.78412	8.03e-23
ENSG00000279320|AC069528.2	1.78374	3.24e-05
ENSG00000231466|AL022324.2	1.7837	2.71e-06
ENSG00000109072|VTN	1.78317	0.000723
ENSG00000231177|LINC00852	1.77983	1.06e-10
ENSG00000267834|AL592211.1	1.77969	0.00140967
ENSG00000275759|AC026367.3	1.77919	0.0002
ENSG00000272630|AL731563.4	1.77901	5.49e-09
ENSG00000272990|AC084036.1	1.77816	1.73e-05
ENSG00000227962|AL391994.1	1.77747	0.00367103
ENSG00000198625|MDM4	1.77723	6.35e-28
ENSG00000174501|ANKRD36C	1.77709	1.28e-24
ENSG00000110237|ARHGEF17	1.77708	2.81e-21
ENSG00000276462|BX255923.2	1.77662	0.00350471
ENSG00000260803|Z84723.1	1.77654	2.76e-08
ENSG00000246859|STARD4-AS1	1.77624	1.82e-05
ENSG00000275437|AL121832.3	1.77612	4.75e-20
ENSG00000265095|FTLP12	1.775	8.36e-07
ENSG00000225605|AC092813.1	1.77348	1.73e-05
ENSG00000257681|AC025265.1	1.77322	7.04e-12
ENSG00000130182|ZSCAN10	1.7721	6.02e-06
ENSG00000133466|C1QTNF6	1.77204	4.73e-29
ENSG00000280163|AC040160.2	1.77149	0.00485779
ENSG00000181652|ATG9B	1.77114	5.19e-23
ENSG00000184716|SERINC4	1.77066	1.12e-10
ENSG00000266821|AC018521.7	1.77	0.000609
ENSG00000227741|AL121987.2	1.7692	1.03e-06
ENSG00000261168|AL592424.1	1.76897	1.12e-06
ENSG00000254912|AC135983.4	1.76838	1.31e-07
ENSG00000285650|AL157827.2	1.7678	4.35e-05
ENSG00000279138|AP002847.1	1.76756	7.91e-05
ENSG00000279175|AL033543.1	1.76689	0.00520192
ENSG00000242085|RPS20P33	1.76613	0.00025
ENSG00000269815|AC010463.3	1.76588	0.00119818
ENSG00000177710|SLC35G5	1.76575	0.00130971
ENSG00000185946|RNPC3	1.76557	4.99e-25
ENSG00000197283|SYNGAP1	1.76496	1.87e-29
ENSG00000286747|AL627095.2	1.76486	4.77e-07
ENSG00000285796|AL162458.1	1.76431	3.4e-20
ENSG00000214359|RPL18P10	1.76371	0.00498125
ENSG00000259660|DNM1P47	1.76282	3.52e-11
ENSG00000241322|CDRT1	1.76226	1.08e-15
ENSG00000196074|SYCP2	1.76222	4.53e-13
ENSG00000248265|AC023794.2	1.76164	0.00131498
ENSG00000225171|DUTP6	1.76146	0.00377583
ENSG00000251634|NAIPP4	1.76144	0.000691
ENSG00000182545|RNASE10	1.76132	0.000334
ENSG00000279748|AC008764.9	1.76043	0.00167748
ENSG00000259049|AL139317.3	1.76036	0.000721
ENSG00000184205|TSPYL2	1.76034	6.35e-37
ENSG00000273142|LINC02604	1.7599	6.56e-26
ENSG00000145244|CORIN	1.75981	6.27e-11
ENSG00000187690|EZHIP	1.7598	3.87e-05
ENSG00000285791|AC009879.3	1.75927	1.49e-08
ENSG00000183615|FAM167B	1.75903	0.00043
ENSG00000116039|ATP6V1B1	1.75877	1.31e-09
ENSG00000284634|AC092821.4	1.7575	2.13e-12
ENSG00000228393|LINC01004	1.75727	3.11e-09
ENSG00000144026|ZNF514	1.75695	3.2e-28
ENSG00000100033|PRODH	1.7569	2.9e-15
ENSG00000157343|ARMC12	1.75684	1.31e-05
ENSG00000272541|AL021368.3	1.7565	0.000897
ENSG00000147813|NAPRT	1.75618	1.17e-28
ENSG00000185495|AC138393.1	1.75556	2.54e-18
ENSG00000172350|ABCG4	1.75508	2.05e-21
ENSG00000177363|LRRN4CL	1.75499	1.53e-05
ENSG00000220201|ZGLP1	1.75474	2.09e-13
ENSG00000161270|NPHS1	1.7546	0.000298
ENSG00000086730|LAT2	1.75394	9.04e-10
ENSG00000185386|MAPK11	1.75369	1.26e-24
ENSG00000115850|LCT	1.75358	1.43e-08
ENSG00000239415|AP001469.3	1.75266	2.16e-05
ENSG00000260693|AC026150.2	1.75215	1.28e-05
ENSG00000251485|AC068134.3	1.75113	1.55e-06
ENSG00000166432|ZMAT1	1.75009	7.75e-10
ENSG00000263786|AC022211.2	1.74991	2.17e-06
ENSG00000184988|TMEM106A	1.74946	0.00533348
ENSG00000272375|AC026979.3	1.74858	0.00293616
ENSG00000261159|AC112484.3	1.74828	1.54e-10
ENSG00000272529|AC090948.3	1.74812	0.000801
ENSG00000224420|ADM5	1.74778	6.33e-21
ENSG00000263798|AC018521.1	1.74766	0.00224223
ENSG00000280422|AC115284.2	1.74762	1.11e-06
ENSG00000256453|DND1	1.74637	4.08e-13
ENSG00000134242|PTPN22	1.74619	4.5e-07
ENSG00000251023|AC114980.1	1.74616	0.00415657
ENSG00000249275|AC093817.1	1.74615	0.00129291
ENSG00000234420|ZNF37BP	1.74595	1.26e-24
ENSG00000188993|LRRC66	1.74575	7.77e-09
ENSG00000161955|TNFSF13	1.74551	0.0053058
ENSG00000262228|AC087392.3	1.74482	8.79e-06
ENSG00000273342|AP000553.3	1.74417	9.15e-07
ENSG00000273058|AL359921.2	1.74354	3.57e-13
ENSG00000117407|ARTN	1.74322	4.12e-11
ENSG00000171790|SLFNL1	1.74257	0.000925
ENSG00000249096|LINC02362	1.74202	0.00544508
ENSG00000261888|AC144831.1	1.74193	0.000655
ENSG00000268350|FAM156A	1.7419	3.17e-14
ENSG00000264007|AC104564.2	1.74184	0.00179324
ENSG00000101222|SPEF1	1.741	1.29e-10
ENSG00000253392|AC119403.1	1.74079	1.67e-09
ENSG00000197182|MIRLET7BHG	1.74077	3.37e-07
ENSG00000278876|AC145207.9	1.74069	2.54e-07
ENSG00000133454|MYO18B	1.74054	1.65e-06
ENSG00000265800|AC022211.4	1.74054	0.000477
ENSG00000232653|GOLGA8N	1.74026	3.33e-22
ENSG00000146556|WASH2P	1.74004	1.82e-25
ENSG00000185186|LINC00313	1.73999	0.000964
ENSG00000188761|BCL2L15	1.73927	2.9e-10
ENSG00000167280|ENGASE	1.73864	1.65e-39
ENSG00000141258|SGSM2	1.73828	3e-42
ENSG00000169246|NPIPB3	1.73805	5.46e-10
ENSG00000234841|AC017007.3	1.73795	0.00076
ENSG00000280208|GGT4P	1.73747	0.000845
ENSG00000188566|NDOR1	1.7369	2.55e-33
ENSG00000272576|AC027271.1	1.73638	0.000258
ENSG00000164556|FAM183BP	1.73617	2.66e-09
ENSG00000223509|AC135983.3	1.73564	1.01e-14
ENSG00000179397|CATSPERE	1.73491	6.42e-11
ENSG00000011426|ANLN	1.73448	1.45e-25
ENSG00000256667|KLRA1P	1.73428	3.03e-15
ENSG00000142686|C1orf216	1.73405	8.21e-32
ENSG00000275468|AC004678.1	1.73397	3.9e-08
ENSG00000232233|LINC02043	1.7339	5.1e-09
ENSG00000145214|DGKQ	1.73242	7.31e-29
ENSG00000228817|BACH1-IT2	1.73233	0.00284133
ENSG00000237101|AC092809.5	1.73188	0.000136
ENSG00000147606|SLC26A7	1.73162	8.82e-07
ENSG00000276434|AL136221.1	1.72994	0.00120566
ENSG00000261798|AL033527.3	1.72936	2.89e-10
ENSG00000270115|AL513327.2	1.7273	0.00275772
ENSG00000206838|SNORA5A	1.727	0.00595614
ENSG00000183401|CCDC159	1.72686	1.31e-13
ENSG00000234709|UPF3AP3	1.72656	0.00180292
ENSG00000170209|ANKK1	1.72637	0.000574
ENSG00000166317|SYNPO2L	1.72616	3.15e-05
ENSG00000278129|ZNF8	1.72541	1.07e-33
ENSG00000175356|SCUBE2	1.72539	3.83e-09
ENSG00000138379|MSTN	1.72413	0.000487
ENSG00000129167|TPH1	1.724	7.13e-12
ENSG00000234537|AL354751.1	1.72366	0.00600762
ENSG00000107611|CUBN	1.72345	9.94e-13
ENSG00000179832|MROH1	1.72287	8.85e-28
ENSG00000246451|AL049840.2	1.72233	0.00354484
ENSG00000269978|AL359881.1	1.72214	0.00195616
ENSG00000241886|AC112496.1	1.72199	0.00208976
ENSG00000228544|CCDC183-AS1	1.7219	1.29e-19
ENSG00000185040|SPDYE16	1.72087	0.000721
ENSG00000229372|SZT2-AS1	1.72084	0.00598758
ENSG00000279598|AC009948.4	1.72072	0.00599175
ENSG00000258388|PPT2-EGFL8	1.7204	2.64e-05
ENSG00000100346|CACNA1I	1.71983	5.68e-09
ENSG00000197912|SPG7	1.71946	7.77e-37
ENSG00000180245|RRH	1.71944	4.65e-15
ENSG00000260698|AL591848.3	1.71879	1.9e-06
ENSG00000272733|AP000345.2	1.71857	1.34e-05
ENSG00000144550|CPNE9	1.71743	7.95e-06
ENSG00000254860|TMEM9B-AS1	1.71596	6.25e-23
ENSG00000128342|LIF	1.7155	5.02e-22
ENSG00000157856|DRC1	1.71548	3.63e-06
ENSG00000260903|XKR7	1.7152	1.44e-12
ENSG00000278434|AC023830.3	1.71488	1.3e-07
ENSG00000212125|TAS2R15P	1.71481	0.00495494
ENSG00000258525|AL049830.3	1.71417	0.000351
ENSG00000254990|AP001781.1	1.71416	0.003295
ENSG00000226310|AL022157.1	1.71275	0.000315
ENSG00000240877|RN7SL521P	1.71218	6.54e-06
ENSG00000225345|SNX18P3	1.7119	3.56e-17
ENSG00000162771|FAM71A	1.71164	7.81e-09
ENSG00000261056|AC079416.2	1.7116	0.000667
ENSG00000163701|IL17RE	1.71135	1.31e-16
ENSG00000215845|TSTD1	1.71127	0.00497663
ENSG00000279432|AC015799.1	1.71092	4.06e-05
ENSG00000271895|AL109811.2	1.71028	3.86e-20
ENSG00000257489|AC010203.1	1.71027	1.26e-11
ENSG00000255108|AP006621.1	1.71	0.00495658
ENSG00000235571|SNX18P14	1.70941	0.00369746
ENSG00000116748|AMPD1	1.70896	5.2e-06
ENSG00000276603|AL109614.1	1.70893	0.000126
[truncated: 12,565 more rows]

## Sheet: Media_6_NvC_v_Con_NvC
mRNA species enriched in the Nucleus or Cytoplasm by ORF6 compared to Control (-IFN)
GENE_ID	LOG2FC	p_value(Adjusted)
ENSG00000269693|AC010422.6	37.985	9.36e-17
ENSG00000270872|SRGAP2D	33.9742	7.83e-05
ENSG00000278189|RNA5-8SN1	31.2309	4.39e-12
ENSG00000275215|RNA5-8SN3	26.8013	8e-07
ENSG00000260772|AC012321.1	20.7993	3.2e-13
ENSG00000215695|RSC1A1	20.7013	1.29e-05
ENSG00000282416|AC092299.1	18.9245	1.54e-06
ENSG00000279177|CTBP2P9	18.3456	8.11e-05
ENSG00000272887|CSPG4P5	16.4891	7.87e-05
ENSG00000285779|AL358472.7	15.5574	0.000627
ENSG00000280330|CTBP2P10	6.34954	0.00173956
ENSG00000267360|AC012309.1	2.9881	1.17e-06
ENSG00000278970|HEIH	2.19617	4.56e-15
ENSG00000257950|P2RX5-TAX1BP3	2.10524	0.000107
ENSG00000139438|FAM222A	2.10034	2.78e-15
ENSG00000152377|SPOCK1	1.98476	1.16e-10
ENSG00000235411|DRG1P1	1.76635	0.000166
ENSG00000278828|H3C10	1.75935	5.91e-09
ENSG00000140538|NTRK3	1.73668	0.000342
ENSG00000277879|AL391988.1	1.6714	5.91e-09
ENSG00000100302|RASD2	1.65093	5.68e-08
ENSG00000143850|PLEKHA6	1.63901	2.93e-10
ENSG00000175938|ORAI3	1.6382	5.33e-10
ENSG00000272525|AC099522.2	1.63726	1.26e-06
ENSG00000181649|PHLDA2	1.60065	1.69e-07
ENSG00000260526|AC109347.1	1.5903	2.27e-05
ENSG00000265254|AC015917.2	1.58545	1.45e-06
ENSG00000126062|TMEM115	1.57388	5.01e-13
ENSG00000235453|SMIM27	1.54301	9.35e-07
ENSG00000197019|SERTAD1	1.53682	8.1e-11
ENSG00000166272|WBP1L	1.51655	4.54e-12
ENSG00000188368|PRR19	1.47162	3.12e-06
ENSG00000130035|GALNT8	1.47006	9.38e-06
ENSG00000111181|SLC6A12	1.47	6.09e-05
ENSG00000277969|AC006449.7	1.44808	5.3e-06
ENSG00000158445|KCNB1	1.44482	1.76e-06
ENSG00000224046|AC005076.2	1.43847	2.58e-05
ENSG00000105672|ETV2	1.43822	0.000973
ENSG00000143320|CRABP2	1.42364	1.94e-10
ENSG00000235636|NUS1P1	1.42252	9.38e-05
ENSG00000145491|ROPN1L	1.40609	0.000152
ENSG00000197483|ZNF628	1.40357	4.4e-11
ENSG00000131115|ZNF227	1.39885	1.04e-08
ENSG00000152433|ZNF547	1.39856	3.92e-06
ENSG00000154783|FGD5	1.39752	9.38e-05
ENSG00000157423|HYDIN	1.37473	0.00016
ENSG00000272173|U47924.2	1.36619	0.000237
ENSG00000130203|APOE	1.36474	1.47e-08
ENSG00000287710|AC067852.5	1.35879	4.01e-06
ENSG00000114405|C3orf14	1.35642	5.1e-08
ENSG00000096654|ZNF184	1.35205	5.93e-08
ENSG00000261512|AC092368.3	1.35119	6.02e-05
ENSG00000221883|ARIH2OS	1.34728	5.91e-06
ENSG00000051180|RAD51	1.34535	9.51e-09
ENSG00000095951|HIVEP1	1.34068	1.73e-10
ENSG00000279369|AC046185.3	1.33448	0.000356
ENSG00000009413|REV3L	1.33221	3.75e-09
ENSG00000125449|ARMC7	1.32617	6.35e-09
ENSG00000139722|VPS37B	1.31423	1.12e-10
ENSG00000186871|ERCC6L	1.31366	5.95e-09
ENSG00000127124|HIVEP3	1.31122	1.01e-08
ENSG00000130287|NCAN	1.30946	0.000236
ENSG00000215014|AL645728.1	1.30124	3.33e-06
ENSG00000206559|ZCWPW2	1.29895	0.000238
ENSG00000105732|ZNF574	1.29713	1.73e-10
ENSG00000122482|ZNF644	1.29386	4.14e-07
ENSG00000174307|PHLDA3	1.29385	5.91e-09
ENSG00000231784|DBIL5P	1.29361	0.000135
ENSG00000165118|C9orf64	1.28876	9.95e-09
ENSG00000170222|ADPRM	1.2862	1.04e-06
ENSG00000076662|ICAM3	1.28538	1e-05
ENSG00000196652|ZKSCAN5	1.28534	1.8e-09
ENSG00000146278|PNRC1	1.28279	1.08e-08
ENSG00000110076|NRXN2	1.2825	2.84e-06
ENSG00000090020|SLC9A1	1.2817	4.9e-08
ENSG00000168298|H1-4	1.27721	0.000731
ENSG00000163431|LMOD1	1.27529	5.74e-06
ENSG00000268107|AC003005.1	1.27168	0.00235488
ENSG00000153531|ADPRHL1	1.27029	2.14e-08
ENSG00000197044|ZNF441	1.26913	9.8e-07
ENSG00000171135|JAGN1	1.26591	8.1e-10
ENSG00000267309|AC092295.2	1.2651	7.82e-05
ENSG00000118137|APOA1	1.26465	0.000763
ENSG00000117000|RLF	1.26384	1.7e-08
ENSG00000274460|AC092119.2	1.25402	8.33e-05
ENSG00000163701|IL17RE	1.24754	1.38e-05
ENSG00000173451|THAP2	1.247	2.63e-06
ENSG00000169184|MN1	1.24649	1.87e-07
ENSG00000099617|EFNA2	1.24176	5.26e-06
ENSG00000248905|FMN1	1.24127	0.000622
ENSG00000259933|AC009065.3	1.23444	0.000428
ENSG00000135406|PRPH	1.23248	0.000296
ENSG00000170604|IRF2BP1	1.22978	4.94e-10
ENSG00000260081|AF274858.1	1.22878	9.82e-05
ENSG00000101194|SLC17A9	1.22611	0.000153
ENSG00000142528|ZNF473	1.2247	7.9e-09
ENSG00000245025|AC107959.1	1.22131	5.48e-05
ENSG00000176723|ZNF843	1.22064	0.000105
ENSG00000261351|AC116913.1	1.22026	1.8e-05
ENSG00000173065|FAM222B	1.21447	5.91e-09
ENSG00000232040|ZBED9	1.20881	1.84e-07
ENSG00000175105|ZNF654	1.20734	1.49e-07
ENSG00000134297|PLEKHA8P1	1.20566	7.16e-06
ENSG00000181894|ZNF329	1.20501	4.61e-05
ENSG00000083817|ZNF416	1.20072	3.56e-06
ENSG00000168286|THAP11	1.19659	3.39e-08
ENSG00000186395|KRT10	1.19194	9.43e-08
ENSG00000170734|POLH	1.18893	5.19e-08
ENSG00000141505|ASGR1	1.1885	8.06e-05
ENSG00000055208|TAB2	1.18814	9.55e-08
ENSG00000260285|AL133367.1	1.18605	8.92e-07
ENSG00000082701|GSK3B	1.18409	3.58e-08
ENSG00000213799|ZNF845	1.18239	5.49e-07
ENSG00000128242|GAL3ST1	1.17753	0.000253
ENSG00000124302|CHST8	1.17276	1.8e-05
ENSG00000221916|C19orf73	1.17254	0.000163
ENSG00000015520|NPC1L1	1.17232	7.69e-05
ENSG00000130772|MED18	1.17026	1.7e-08
ENSG00000175701|MTLN	1.16685	4.59e-06
ENSG00000198551|ZNF627	1.16339	4.02e-06
ENSG00000124444|ZNF576	1.16267	4.45e-08
ENSG00000197380|DACT3	1.16228	1.34e-06
ENSG00000197852|INKA2	1.15831	2.15e-07
ENSG00000126464|PRR12	1.1574	1.3e-08
ENSG00000124466|LYPD3	1.15068	0.00122227
ENSG00000164061|BSN	1.15052	1.69e-07
ENSG00000267321|SNHG30	1.15012	3.73e-07
ENSG00000146757|ZNF92	1.14999	3.12e-06
ENSG00000144847|IGSF11	1.14813	0.00015
ENSG00000162236|STX5	1.14687	3.39e-08
ENSG00000163659|TIPARP	1.14461	2.49e-07
ENSG00000152217|SETBP1	1.14398	0.00122686
ENSG00000260260|SNHG19	1.14391	3.08e-07
ENSG00000136383|ALPK3	1.14108	1.99e-05
ENSG00000100815|TRIP11	1.14099	1.26e-06
ENSG00000101126|ADNP	1.13614	1.84e-08
ENSG00000105708|ZNF14	1.13405	2.88e-06
ENSG00000204611|ZNF616	1.13117	9.12e-07
ENSG00000075426|FOSL2	1.12734	2.49e-07
ENSG00000138336|TET1	1.12572	3.6e-06
ENSG00000104221|BRF2	1.11566	9.55e-08
ENSG00000151014|NOCT	1.11391	1.53e-08
ENSG00000232022|FAAHP1	1.11184	0.000628
ENSG00000160991|ORAI2	1.10946	2.09e-08
ENSG00000198342|ZNF442	1.10839	0.00122227
ENSG00000087258|GNAO1	1.10657	1.93e-06
ENSG00000150347|ARID5B	1.10638	1.99e-07
ENSG00000244617|ASPRV1	1.10555	0.000335
ENSG00000144668|ITGA9	1.10311	5.48e-05
ENSG00000179604|CDC42EP4	1.10156	1.19e-07
ENSG00000166341|DCHS1	1.09755	5.75e-07
ENSG00000169403|PTAFR	1.09679	0.000122
ENSG00000033327|GAB2	1.0928	2.08e-07
ENSG00000163026|WDCP	1.09233	3.96e-07
ENSG00000108733|PEX12	1.09042	4.97e-06
ENSG00000171970|ZNF57	1.08768	2.24e-06
ENSG00000236618|PITPNA-AS1	1.08643	2.08e-05
ENSG00000131759|RARA	1.08207	3.03e-07
ENSG00000198346|ZNF813	1.0805	3.03e-05
ENSG00000124201|ZNFX1	1.07277	4.9e-08
ENSG00000181378|CFAP65	1.06986	0.0072205
ENSG00000127528|KLF2	1.06956	4.45e-05
ENSG00000152454|ZNF256	1.06955	5.68e-05
ENSG00000077312|SNRPA	1.06777	3.63e-08
ENSG00000091592|NLRP1	1.06747	0.00122227
ENSG00000133392|MYH11	1.06745	0.00784095
ENSG00000180015|AC093909.1	1.06659	0.000708
ENSG00000174332|GLIS1	1.06577	0.000659
ENSG00000069020|MAST4	1.0655	4.62e-08
ENSG00000213096|ZNF254	1.06511	2.42e-05
ENSG00000261150|EPPK1	1.06489	9.86e-07
ENSG00000135617|PRADC1	1.06479	1.19e-05
ENSG00000118620|ZNF430	1.06411	5.29e-06
ENSG00000146426|TIAM2	1.06333	4.69e-07
ENSG00000177453|NIM1K	1.06126	0.000246
ENSG00000160007|ARHGAP35	1.05749	2.27e-07
ENSG00000260063|AL512408.1	1.05579	0.00195854
ENSG00000081386|ZNF510	1.05337	1.47e-06
ENSG00000196453|ZNF777	1.0513	3.62e-07
ENSG00000004139|SARM1	1.05069	1.94e-07
ENSG00000204406|MBD5	1.05036	1.94e-06
ENSG00000105642|KCNN1	1.04949	0.000148
ENSG00000225093|RPL3P7	1.04887	0.0031849
ENSG00000188277|C15orf62	1.04754	0.0026348
ENSG00000270673|YTHDF3-AS1	1.04718	0.00154854
ENSG00000048471|SNX29	1.04672	1.75e-06
ENSG00000155034|FBXL18	1.04489	2.88e-06
ENSG00000278238|AL359513.1	1.04396	0.000949
ENSG00000148572|NRBF2	1.04249	3.1e-06
ENSG00000204438|GPANK1	1.04229	2.24e-06
ENSG00000179119|SPTY2D1	1.04202	7.73e-06
ENSG00000279692|AC110285.6	1.03818	6.8e-05
ENSG00000172379|ARNT2	1.03778	2.64e-07
ENSG00000038219|BOD1L1	1.0376	1.26e-06
ENSG00000171425|ZNF581	1.03727	5.82e-07
ENSG00000158195|WASF2	1.03347	3.17e-07
ENSG00000168569|TMEM223	1.03138	3.1e-06
ENSG00000173281|PPP1R3B	1.03115	3.36e-06
ENSG00000125817|CENPB	1.031	3.16e-07
ENSG00000287222|AC234917.3	1.02925	0.000171
ENSG00000135929|CYP27A1	1.02925	0.000726
ENSG00000060237|WNK1	1.02806	5.74e-07
ENSG00000149600|COMMD7	1.02617	3.62e-06
ENSG00000124762|CDKN1A	1.02344	1.64e-05
ENSG00000172159|FRMD3	1.02172	0.000255
ENSG00000182318|ZSCAN22	1.01947	9.12e-07
ENSG00000179431|FJX1	1.01849	1.45e-06
ENSG00000139618|BRCA2	1.01847	3.7e-05
ENSG00000287966|AL590062.1	1.01684	0.000999
ENSG00000180425|C11orf71	1.01592	1.42e-05
ENSG00000261441|AC124068.2	1.01365	0.0034525
ENSG00000144566|RAB5A	1.01343	2.28e-05
ENSG00000118307|CASC1	1.01266	0.00306664
ENSG00000258924|AC002094.1	1.01147	0.000204
ENSG00000118160|SLC8A2	1.01095	0.000991
ENSG00000141026|MED9	1.01093	1.26e-06
ENSG00000104808|DHDH	1.00835	0.00197743
ENSG00000233822|H2BC15	1.00814	4.06e-05
ENSG00000041988|THAP3	1.00773	1.09e-06
ENSG00000152137|HSPB8	1.0074	0.00142228
ENSG00000158373|H2BC5	1.0068	0.000151
ENSG00000125352|RNF113A	1.00654	1.03e-06
ENSG00000259495|AC016705.2	1.00601	0.000226
ENSG00000279569|AC020763.4	1.00529	0.0031849
ENSG00000122035|RASL11A	1.00388	3.6e-05
ENSG00000168301|KCTD6	1.00312	3.63e-05
ENSG00000181444|ZNF467	1.00248	4.82e-05
ENSG00000031081|ARHGAP31	1.00205	3.65e-06
ENSG00000153037|SRP19	1.00072	4.75e-06
ENSG00000267575|AC006504.5	0.999757	5.98e-06
ENSG00000197951|ZNF71	0.999389	1.84e-05
ENSG00000186642|PDE2A	0.998843	0.0012393
ENSG00000185947|ZNF267	0.997392	0.00015
ENSG00000286070|GGT1	0.996982	2.54e-05
ENSG00000198331|HYLS1	0.996172	1.9e-05
ENSG00000104967|NOVA2	0.995565	4.82e-05
ENSG00000126461|SCAF1	0.995177	3.81e-07
ENSG00000147883|CDKN2B	0.99416	1.64e-05
ENSG00000160570|DEDD2	0.992083	4.61e-07
ENSG00000177946|CENPBD1	0.991913	7.06e-06
ENSG00000116954|RRAGC	0.99079	1.11e-05
ENSG00000168386|FILIP1L	0.990683	0.00195854
ENSG00000227811|INKA2-AS1	0.986855	0.000773
ENSG00000146834|MEPCE	0.983933	3.1e-06
ENSG00000177105|RHOG	0.983769	4.75e-06
ENSG00000177679|SRRM3	0.983155	3.14e-05
ENSG00000167306|MYO5B	0.983117	8.92e-07
ENSG00000171827|ZNF570	0.981958	9.82e-05
ENSG00000236609|ZNF853	0.98187	1.55e-05
ENSG00000148798|INA	0.981241	8.69e-06
ENSG00000180096|SEPTIN1	0.980361	0.00017
ENSG00000273391|AC083880.1	0.979765	0.000597
ENSG00000155592|ZKSCAN2	0.979223	3.65e-06
ENSG00000224051|CPTP	0.977883	1.79e-06
ENSG00000257167|TMPO-AS1	0.977768	2.91e-05
ENSG00000219665|ZNF433-AS1	0.977071	0.00404232
ENSG00000171206|TRIM8	0.976859	1.69e-07
ENSG00000185019|UBOX5	0.976772	1.15e-05
ENSG00000204569|PPP1R10	0.974622	3.88e-06
ENSG00000206535|LNP1	0.974486	0.000173
ENSG00000116539|ASH1L	0.973545	4.75e-06
ENSG00000165943|MOAP1	0.972027	3.5e-06
ENSG00000131779|PEX11B	0.971007	1.66e-05
ENSG00000225077|LINC00337	0.969604	0.00089
ENSG00000272841|AL139393.3	0.968584	6e-05
ENSG00000185880|TRIM69	0.968011	4.45e-05
ENSG00000119508|NR4A3	0.96757	0.000219
ENSG00000287104|AC097382.3	0.966027	0.000633
ENSG00000170608|FOXA3	0.965647	0.00272954
ENSG00000171421|MRPL36	0.965339	7.04e-06
ENSG00000130165|ELOF1	0.964764	5.97e-06
ENSG00000237594|AP000251.1	0.961871	9.44e-05
ENSG00000089199|CHGB	0.961551	0.0050411
ENSG00000162946|DISC1	0.960329	4.41e-05
ENSG00000162396|PARS2	0.960124	2.34e-05
ENSG00000083812|ZNF324	0.959009	2.63e-06
ENSG00000227110|LMCD1-AS1	0.957723	0.00377111
ENSG00000105499|PLA2G4C	0.956822	0.00143592
ENSG00000079432|CIC	0.955942	9.12e-07
ENSG00000101445|PPP1R16B	0.955775	0.000151
ENSG00000081913|PHLPP1	0.953557	9.8e-07
ENSG00000151615|POU4F2	0.953531	0.00476138
ENSG00000114784|EIF1B	0.953327	8.86e-06
ENSG00000139515|PDX1	0.953249	0.00017
ENSG00000197579|TOPORS	0.952838	2.28e-05
ENSG00000101265|RASSF2	0.951394	1.79e-05
ENSG00000119681|LTBP2	0.951321	8.61e-05
ENSG00000102870|ZNF629	0.950193	2.06e-06
ENSG00000100852|ARHGAP5	0.950097	0.0001
ENSG00000261578|AP003119.3	0.949929	0.00185666
ENSG00000270757|HSPE1-MOB4	0.949801	0.000112
ENSG00000260708|AL118516.1	0.947285	5.95e-05
ENSG00000277232|GTSE1-DT	0.944324	0.00271162
ENSG00000166896|ATP23	0.942907	0.000238
ENSG00000178229|ZNF543	0.941011	3.2e-05
ENSG00000214944|ARHGEF28	0.940727	0.000176
ENSG00000230513|THAP7-AS1	0.940644	3.21e-05
ENSG00000221909|FAM200A	0.939908	6.7e-05
ENSG00000171992|SYNPO	0.939283	0.00120443
ENSG00000140259|MFAP1	0.938633	2.42e-05
ENSG00000244097|RPS4XP17	0.937656	0.00551314
ENSG00000169641|LUZP1	0.937186	1.04e-05
ENSG00000183779|ZNF703	0.936838	5.29e-07
ENSG00000176624|MEX3C	0.934818	9.39e-06
ENSG00000262049|AC139530.1	0.934721	7.84e-06
ENSG00000260342|AC138811.2	0.933554	6.9e-05
ENSG00000130803|ZNF317	0.932046	5.13e-06
ENSG00000070366|SMG6	0.931628	3.65e-06
ENSG00000164236|ANKRD33B	0.931414	4.05e-05
ENSG00000237976|AL391069.2	0.930567	0.00358937
ENSG00000125650|PSPN	0.930224	0.000512
ENSG00000242265|PEG10	0.928334	0.00301279
ENSG00000112406|HECA	0.92717	8.83e-05
ENSG00000206337|HCP5	0.926977	0.000433
ENSG00000142556|ZNF614	0.926916	8.11e-05
ENSG00000172086|KRCC1	0.926913	0.000573
ENSG00000197933|ZNF823	0.926837	6.78e-05
ENSG00000169955|ZNF747	0.926451	8.69e-06
ENSG00000163848|ZNF148	0.926286	0.000176
ENSG00000264522|OTUD7B	0.924965	2.23e-06
ENSG00000186566|GPATCH8	0.924525	4.23e-06
ENSG00000273297|AC009275.1	0.921608	0.00110087
ENSG00000185088|RPS27L	0.919713	0.000135
ENSG00000132661|NXT1	0.919581	9.16e-07
ENSG00000180035|ZNF48	0.917977	3.2e-05
ENSG00000165501|LRR1	0.917928	2.33e-05
ENSG00000197748|CFAP43	0.917552	0.000136
ENSG00000163888|CAMK2N2	0.917497	0.00075
ENSG00000135636|DYSF	0.917394	0.00186834
ENSG00000261542|AC011978.2	0.917341	0.00596701
ENSG00000198841|KTI12	0.916275	2.88e-06
ENSG00000111269|CREBL2	0.915692	0.00017
ENSG00000185262|UBALD2	0.91417	1.82e-06
ENSG00000198453|ZNF568	0.913826	0.0006
ENSG00000260804|LINC01963	0.913791	0.000487
ENSG00000181472|ZBTB2	0.912851	2.43e-05
ENSG00000175040|CHST2	0.911002	9.24e-05
ENSG00000197050|ZNF420	0.906909	0.000206
ENSG00000204842|ATXN2	0.90585	9.38e-06
ENSG00000235092|ID2-AS1	0.905362	0.000929
ENSG00000182795|C1orf116	0.90461	0.00350186
ENSG00000144655|CSRNP1	0.903846	0.000117
ENSG00000198182|ZNF607	0.90382	0.000141
ENSG00000176407|KCMF1	0.903081	4.14e-05
ENSG00000162923|WDR26	0.902918	6.41e-06
ENSG00000166860|ZBTB39	0.902816	6.31e-06
ENSG00000169981|ZNF35	0.902687	0.000294
ENSG00000196092|PAX5	0.902349	0.00570588
ENSG00000196150|ZNF250	0.901924	0.000121
ENSG00000126903|SLC10A3	0.901119	1.41e-05
ENSG00000184047|DIABLO	0.900196	1.74e-05
ENSG00000140941|MAP1LC3B	0.899795	4.73e-05
ENSG00000229422|AL512625.2	0.899722	0.00121593
ENSG00000221866|PLXNA4	0.899697	0.00117902
ENSG00000168310|IRF2	0.898943	0.000332
ENSG00000270800|RPS10-NUDT3	0.898673	0.00226348
ENSG00000103449|SALL1	0.898454	2.07e-05
ENSG00000214212|C19orf38	0.89601	0.00661024
ENSG00000164002|EXO5	0.895733	0.000247
ENSG00000118412|CASP8AP2	0.895528	6.7e-05
ENSG00000177427|MIEF2	0.895351	1.4e-05
ENSG00000167565|SERTAD3	0.894719	4.13e-05
ENSG00000010219|DYRK4	0.894496	2.51e-05
ENSG00000148841|ITPRIP	0.892473	1e-05
ENSG00000179918|SEPHS2	0.892405	3.2e-05
ENSG00000143341|HMCN1	0.891725	0.000601
ENSG00000136802|LRRC8A	0.891699	3.28e-05
ENSG00000185022|MAFF	0.891194	0.00104545
ENSG00000136720|HS6ST1	0.890207	5.36e-05
ENSG00000119283|TRIM67	0.889503	0.0220495
ENSG00000148516|ZEB1	0.888836	4.36e-05
ENSG00000139718|SETD1B	0.888789	4.98e-06
ENSG00000234171|RNASEH1-AS1	0.887877	0.000134
ENSG00000196081|ZNF724	0.887692	0.000173
ENSG00000126603|GLIS2	0.887546	4.06e-05
ENSG00000230021|AL669831.3	0.887234	0.00839414
ENSG00000161653|NAGS	0.887103	0.00589706
ENSG00000171169|NAIF1	0.88619	5.5e-05
ENSG00000254560|BBOX1-AS1	0.885962	0.00289179
ENSG00000277149|TYW1B	0.885629	0.00193732
ENSG00000185010|F8	0.8847	0.00107839
ENSG00000156050|FAM161B	0.884284	0.000317
ENSG00000178764|ZHX2	0.88415	2.33e-05
ENSG00000169635|HIC2	0.883995	1.97e-06
ENSG00000169118|CSNK1G1	0.883962	3.12e-05
ENSG00000161860|SYCE2	0.883322	0.00597336
ENSG00000164168|TMEM184C	0.882498	0.000204
ENSG00000172409|CLP1	0.881056	4.45e-05
ENSG00000145734|BDP1	0.880505	0.000133
ENSG00000115896|PLCL1	0.879994	0.00125466
ENSG00000169181|GSG1L	0.879691	0.0252322
ENSG00000076321|KLHL20	0.879514	0.000128
ENSG00000141446|ESCO1	0.879482	0.000366
ENSG00000168612|ZSWIM1	0.879063	5.07e-06
ENSG00000113742|CPEB4	0.878333	9.82e-05
ENSG00000134046|MBD2	0.877434	0.000105
ENSG00000233426|EIF3FP3	0.877333	0.00150197
ENSG00000174109|C16orf91	0.877275	8.07e-05
ENSG00000154822|PLCL2	0.875472	0.000191
ENSG00000110060|PUS3	0.875317	0.000173
ENSG00000137947|GTF2B	0.874641	9.57e-05
ENSG00000095587|TLL2	0.874448	0.000509
ENSG00000179292|TMEM151A	0.874367	0.00677711
ENSG00000135968|GCC2	0.87395	9.88e-05
ENSG00000118898|PPL	0.873915	0.00521203
ENSG00000260083|MIR762HG	0.873601	0.000983
ENSG00000167394|ZNF668	0.873456	6.9e-05
ENSG00000171813|PWWP2B	0.873255	4.92e-05
ENSG00000272196|H2AC19	0.87279	0.00036
ENSG00000136960|ENPP2	0.872113	0.00407901
ENSG00000179562|GCC1	0.871403	4.4e-05
ENSG00000165511|ZNF22-AS1	0.871081	0.00377904
ENSG00000105227|PRX	0.870487	0.000373
ENSG00000237310|AC008267.5	0.87041	0.0037139
ENSG00000285331|AC090517.5	0.870355	0.018503
ENSG00000010818|HIVEP2	0.869757	5.21e-06
ENSG00000155876|RRAGA	0.867705	2.91e-05
ENSG00000119669|IRF2BPL	0.867308	2.28e-05
ENSG00000198924|DCLRE1A	0.867018	0.000157
ENSG00000164532|TBX20	0.866933	0.000266
ENSG00000197013|ZNF429	0.866567	0.00104545
ENSG00000117036|ETV3	0.866453	2.5e-05
ENSG00000123243|ITIH5	0.866061	0.00743141
ENSG00000113163|CERT1	0.865579	0.000103
ENSG00000213753|CENPBD1P1	0.865507	6.09e-05
ENSG00000128908|INO80	0.864736	2.51e-05
ENSG00000139405|RITA1	0.863704	3.17e-05
ENSG00000235272|RAMACL	0.863516	0.0013137
ENSG00000082805|ERC1	0.863298	9.47e-05
ENSG00000174276|ZNHIT2	0.862872	2.08e-05
ENSG00000280351|AC127496.7	0.861877	0.00322475
ENSG00000174446|SNAPC5	0.861523	6.31e-05
ENSG00000170949|ZNF160	0.8605	0.000123
ENSG00000072736|NFATC3	0.860495	9.69e-05
ENSG00000183508|TENT5C	0.86034	0.000415
ENSG00000163704|PRRT3	0.859668	0.00014
ENSG00000142686|C1orf216	0.859434	3.19e-05
ENSG00000168014|C2CD3	0.858643	1.17e-05
ENSG00000204498|NFKBIL1	0.858627	6.09e-05
ENSG00000270170|NCBP2AS2	0.858583	9.44e-05
ENSG00000130724|CHMP2A	0.85797	5.68e-05
ENSG00000099940|SNAP29	0.857926	4.21e-05
ENSG00000287016|AC010996.1	0.857883	0.00413798
ENSG00000080546|SESN1	0.857831	0.000255
ENSG00000260805|AC092803.1	0.857434	0.00476138
ENSG00000249459|ZNF286B	0.85671	0.000534
ENSG00000165879|FRAT1	0.856506	9.71e-05
ENSG00000117713|ARID1A	0.855366	1.95e-05
ENSG00000144674|GOLGA4	0.855181	0.000201
ENSG00000156650|KAT6B	0.855157	8.11e-05
ENSG00000137880|GCHFR	0.854094	0.000356
ENSG00000180257|ZNF816	0.853533	0.00147291
ENSG00000196172|ZNF681	0.853123	0.0048848
ENSG00000185085|INTS5	0.852841	0.000255
ENSG00000234432|AC092171.3	0.852578	0.00845802
ENSG00000164938|TP53INP1	0.852257	0.000586
ENSG00000277283|AC004812.2	0.8516	0.000128
ENSG00000187686|KRT18P59	0.851429	0.0106854
ENSG00000176371|ZSCAN2	0.851265	4.82e-05
ENSG00000142444|TIMM29	0.851093	2.24e-05
ENSG00000166750|SLFN5	0.850363	0.000477
ENSG00000143603|KCNN3	0.850061	0.00531072
ENSG00000084093|REST	0.849569	0.000169
ENSG00000185869|ZNF829	0.849408	0.00185164
ENSG00000165030|NFIL3	0.849185	9.38e-05
ENSG00000100207|TCF20	0.847409	1.8e-05
ENSG00000256060|TRAPPC2B	0.846567	0.0019527
ENSG00000269176|AP001160.3	0.845545	0.00150197
ENSG00000279689|AC022400.9	0.844809	0.0063271
ENSG00000057704|TMCC3	0.844248	0.000249
ENSG00000012048|BRCA1	0.843965	0.00012
ENSG00000177868|SVBP	0.843247	0.000432
ENSG00000109265|CRACD	0.842603	0.000173
ENSG00000136048|DRAM1	0.84206	0.0033784
ENSG00000188573|FBLL1	0.841795	0.00425507
ENSG00000286177|AC011462.5	0.841648	0.00551314
ENSG00000272168|CASC15	0.841438	0.0105615
ENSG00000122986|HVCN1	0.840945	0.00865486
ENSG00000178385|PLEKHM3	0.838997	0.000109
ENSG00000074416|MGLL	0.838424	0.00135063
ENSG00000119718|EIF2B2	0.838302	1.93e-05
ENSG00000228549|BX284668.2	0.838105	0.00696597
ENSG00000160229|ZNF66	0.837891	0.0031849
ENSG00000286760|AL022069.3	0.837878	0.00630034
ENSG00000117461|PIK3R3	0.837634	0.00025
ENSG00000186976|EFCAB6	0.837046	0.00226348
ENSG00000175592|FOSL1	0.837015	0.00208301
ENSG00000116731|PRDM2	0.836854	4.15e-05
ENSG00000164045|CDC25A	0.836506	6.46e-05
ENSG00000164574|GALNT10	0.836264	3.09e-05
ENSG00000159915|ZNF233	0.835971	0.0121307
ENSG00000223891|OSER1-DT	0.835807	0.0010238
ENSG00000164404|GDF9	0.835463	0.00610554
ENSG00000124688|MAD2L1BP	0.835014	8.12e-05
ENSG00000179862|CITED4	0.83417	0.00108137
ENSG00000215612|HMX1	0.834057	4.46e-05
ENSG00000066336|SPI1	0.832789	0.0111232
ENSG00000125945|ZNF436	0.831851	0.00016
ENSG00000160551|TAOK1	0.83165	0.000327
ENSG00000267260|AC020928.1	0.831452	0.0056012
ENSG00000111678|C12orf57	0.829962	6.11e-05
ENSG00000205138|SDHAF1	0.8298	0.00012
ENSG00000103056|SMPD3	0.829352	0.0078301
ENSG00000188033|ZNF490	0.829134	0.000858
ENSG00000138587|MNS1	0.828989	0.00400507
ENSG00000183530|PRR14L	0.828855	0.000203
ENSG00000117682|DHDDS	0.828071	9.44e-05
ENSG00000165156|ZHX1	0.827339	0.000411
ENSG00000107242|PIP5K1B	0.827243	0.00230675
ENSG00000274213|AC015912.3	0.82671	0.00948057
ENSG00000135913|USP37	0.826016	0.000261
ENSG00000122863|CHST3	0.82545	8.56e-05
ENSG00000274180|NATD1	0.82355	5.95e-05
ENSG00000137449|CPEB2	0.822465	0.000222
ENSG00000229676|ZNF492	0.822045	0.0051158
ENSG00000170473|PYM1	0.821883	0.000286279
ENSG00000115266|APC2	0.821354	0.0014179
ENSG00000135241|PNPLA8	0.82124	0.000281
ENSG00000168769|TET2	0.821238	0.000175
ENSG00000287088|AP001066.1	0.820105	0.00974849
ENSG00000180573|H2AC6	0.819957	0.0022783
ENSG00000228878|SEPTIN7-DT	0.819908	0.0104905
ENSG00000243742|RPLP0P2	0.819814	0.0168984
ENSG00000213762|ZNF134	0.818998	0.000149
ENSG00000111875|ASF1A	0.818927	0.000802
ENSG00000155099|PIP4P2	0.818871	0.00184196
ENSG00000169169|CPT1C	0.818266	0.00104056
ENSG00000136367|ZFHX2	0.81761	3.24e-05
ENSG00000206557|TRIM71	0.817506	0.000366
ENSG00000095713|CRTAC1	0.817251	0.00596701
ENSG00000203326|ZNF525	0.817044	0.00457814
ENSG00000179588|ZFPM1	0.816616	7.87e-05
ENSG00000226137|BAIAP2-DT	0.816118	0.000105
ENSG00000166289|PLEKHF1	0.816077	0.00074
ENSG00000126368|NR1D1	0.81562	0.000562
ENSG00000196267|ZNF836	0.814503	0.008238
ENSG00000279348|AC012513.3	0.814338	0.00621635
ENSG00000247746|USP51	0.813725	0.000772
ENSG00000165194|PCDH19	0.813366	0.000635
ENSG00000138835|RGS3	0.813258	0.00589869
ENSG00000179841|AKAP5	0.812781	0.00130038
ENSG00000155252|PI4K2A	0.812245	0.000118
ENSG00000215492|HNRNPA1P7	0.812201	0.0137989
ENSG00000196787|H2AC11	0.811193	0.0015681
ENSG00000285658|AC127035.1	0.81042	0.0432072
ENSG00000132510|KDM6B	0.810033	1.03e-05
ENSG00000181524|RPL24P4	0.809953	0.01231
ENSG00000183775|KCTD16	0.809591	0.0133531
ENSG00000198039|ZNF273	0.809265	0.00163513
ENSG00000174718|RESF1	0.809184	0.000434
ENSG00000136279|DBNL	0.808705	9.43e-05
ENSG00000196588|MRTFA	0.807679	8.69e-06
ENSG00000177469|CAVIN1	0.807021	0.000204
ENSG00000274425|AC114271.1	0.806923	0.000125
ENSG00000177738|AC025171.1	0.806869	0.00545968
ENSG00000154319|FAM167A	0.80538	0.00505375
ENSG00000131931|THAP1	0.805294	0.000698
ENSG00000197647|ZNF433	0.804876	0.00734371
ENSG00000146013|GFRA3	0.804483	0.00225776
ENSG00000257303|AC073896.2	0.804327	0.00853221
ENSG00000167920|TMEM99	0.804182	0.00101231
ENSG00000137168|PPIL1	0.803938	0.000597
ENSG00000221944|TIGD1	0.803149	0.000366
ENSG00000168556|ING2	0.803068	0.000708
ENSG00000266208|AC080112.2	0.803041	0.000255
ENSG00000165671|NSD1	0.802906	0.000191
ENSG00000113068|PFDN1	0.80184	0.00098
ENSG00000168477|TNXB	0.801832	0.00243197
ENSG00000099974|DDTL	0.801593	0.000457
ENSG00000130522|JUND	0.80068	0.000118
ENSG00000174010|KLHL15	0.800578	0.000909
ENSG00000116183|PAPPA2	0.799967	0.0127396
ENSG00000287126|AC108488.3	0.799243	0.000513
ENSG00000170775|GPR37	0.799047	0.00266097
ENSG00000002834|LASP1	0.798794	6.38e-05
ENSG00000142700|DMRTA2	0.797648	0.000331
ENSG00000054611|TBC1D22A	0.79758	0.000151
ENSG00000267534|S1PR2	0.797453	0.000185
ENSG00000198369|SPRED2	0.796797	7.69e-05
ENSG00000184828|ZBTB7C	0.796099	0.0026824
ENSG00000170881|RNF139	0.796061	0.000453
ENSG00000121410|A1BG	0.795343	0.00182771
ENSG00000108510|MED13	0.795265	0.000684
ENSG00000186496|ZNF396	0.795041	0.00109147
ENSG00000109270|LAMTOR3	0.794178	0.00107283
ENSG00000139697|SBNO1	0.79378	0.000215
ENSG00000101096|NFATC2	0.793475	0.00840348
ENSG00000264247|LINC00909	0.792351	0.000744
ENSG00000170296|GABARAP	0.79231	0.001325
ENSG00000167625|ZNF526	0.792281	0.000143
ENSG00000250644|AC068580.4	0.791978	0.0115997
ENSG00000107290|SETX	0.79165	0.000114
ENSG00000178403|NEUROG2	0.791632	0.00732836
ENSG00000116117|PARD3B	0.791046	0.000926
ENSG00000259952|AC009133.2	0.790022	0.0161647
ENSG00000164296|TIGD6	0.789874	0.000698
ENSG00000167476|JSRP1	0.789807	0.0162517
ENSG00000164815|ORC5	0.789706	0.00107839
ENSG00000269994|AL513318.2	0.788636	0.00447537
ENSG00000112031|MTRF1L	0.788415	0.000319
ENSG00000158792|SPATA2L	0.788304	4.82e-05
ENSG00000140836|ZFHX3	0.788284	0.000248
ENSG00000146232|NFKBIE	0.788051	0.000599
ENSG00000269293|ZSCAN16-AS1	0.787862	0.00162768
ENSG00000116863|ADPRS	0.787801	0.000175
ENSG00000168040|FADD	0.787784	0.00024
ENSG00000166188|ZNF319	0.787736	0.000151
ENSG00000136867|SLC31A2	0.787622	0.0039125
ENSG00000266962|AC067852.2	0.786279	0.00016
ENSG00000125834|STK35	0.785005	9.71e-05
ENSG00000141564|RPTOR	0.784603	0.000128
ENSG00000184897|H1-10	0.784512	0.000317
ENSG00000145337|PYURF	0.783603	0.000546
ENSG00000188042|ARL4C	0.78299	0.00021
ENSG00000168275|COA6	0.782671	0.000937
ENSG00000198843|SELENOT	0.782099	0.00122369
ENSG00000224281|SLC25A5-AS1	0.782056	0.00622026
ENSG00000273314|AC005229.4	0.781689	0.00178
ENSG00000175697|GPR156	0.780378	0.0051844
ENSG00000182704|TSKU	0.780049	0.000382
ENSG00000122733|PHF24	0.779929	0.0168622
ENSG00000139890|REM2	0.779394	0.0181863
ENSG00000149050|ZNF214	0.77895	0.00216416
ENSG00000186280|KDM4D	0.778646	0.000956
ENSG00000124635|H2BC11	0.778555	0.00452953
ENSG00000131153|GINS2	0.778233	0.000134
ENSG00000255517|AP002748.4	0.77789	0.0136118
ENSG00000187957|DNER	0.777299	0.0440629
ENSG00000176994|SMCR8	0.776934	0.000384
ENSG00000275763|ZNF516-DT	0.776124	0.0169628
ENSG00000164309|CMYA5	0.775903	0.0025018
ENSG00000274641|H2BC17	0.775335	0.0153431
ENSG00000211445|GPX3	0.775238	0.000297
ENSG00000073803|MAP3K13	0.774964	0.000937
ENSG00000227449|FGF7P6	0.774627	0.0144553
ENSG00000170027|YWHAG	0.774397	0.000586
ENSG00000105085|MED26	0.774125	0.000531
ENSG00000144560|VGLL4	0.773591	0.000102
ENSG00000228451|SDAD1P1	0.773345	0.0120558
ENSG00000126803|HSPA2	0.773337	0.00107667
ENSG00000137404|NRM	0.772321	0.00036
ENSG00000166925|TSC22D4	0.771987	8.23e-05
ENSG00000168062|BATF2	0.771369	0.0144389
ENSG00000128165|ADM2	0.771057	0.00491815
ENSG00000130783|CCDC62	0.770419	0.00580018
ENSG00000138592|USP8	0.769787	0.000901
ENSG00000152763|WDR78	0.769157	0.00407901
ENSG00000161149|TUBA3FP	0.768767	0.00651752
ENSG00000143079|CTTNBP2NL	0.768056	0.00111707
ENSG00000197863|ZNF790	0.767589	0.00758961
ENSG00000170370|EMX2	0.767588	0.00136081
ENSG00000118689|FOXO3	0.767421	0.000183
ENSG00000060709|RIMBP2	0.767039	0.0314936
ENSG00000182648|LINC01006	0.766488	0.00448535
ENSG00000152904|GGPS1	0.765832	0.00113236
ENSG00000091157|WDR7	0.765738	0.000721
ENSG00000198440|ZNF583	0.764832	0.0035274
ENSG00000163449|TMEM169	0.763821	0.0121727
ENSG00000176024|ZNF613	0.76339	0.00226348
ENSG00000168993|CPLX1	0.763174	0.000128
ENSG00000139289|PHLDA1	0.763088	0.00590374
ENSG00000204315|FKBPL	0.762999	0.000728
ENSG00000070495|JMJD6	0.762859	0.000157
ENSG00000126705|AHDC1	0.762796	0.000113
ENSG00000164823|OSGIN2	0.762541	0.00218314
ENSG00000141219|C17orf80	0.762471	0.000571
ENSG00000155265|GOLGA7B	0.762402	0.00886846
ENSG00000187713|TMEM203	0.761243	0.00102308
ENSG00000108679|LGALS3BP	0.76088	0.00164675
ENSG00000137075|RNF38	0.760853	0.000773
ENSG00000262587|AC133552.2	0.760533	0.0218092
ENSG00000215105|TTC3P1	0.759431	0.0068829
ENSG00000272269|AL138724.2	0.759298	0.0147035
ENSG00000253320|AZIN1-AS1	0.758361	0.0194827
ENSG00000161509|GRIN2C	0.758111	0.00654857
ENSG00000196387|ZNF140	0.756623	0.00167941
ENSG00000177602|HASPIN	0.756476	0.000135
ENSG00000070886|EPHA8	0.755731	0.000765
ENSG00000124785|NRN1	0.75499	0.000674
ENSG00000197106|SLC6A17	0.754968	0.00459978
ENSG00000131711|MAP1B	0.75493	0.000283
ENSG00000137843|PAK6	0.754904	0.0130471
ENSG00000099822|HCN2	0.754576	0.000203
ENSG00000168795|ZBTB5	0.754559	0.000222
ENSG00000129028|THAP10	0.753889	0.00313645
ENSG00000063978|RNF4	0.753558	0.000223
ENSG00000171984|SHLD1	0.752886	0.007328
ENSG00000112782|CLIC5	0.752746	0.0171951
ENSG00000261717|AC009163.5	0.75213	0.016866
ENSG00000156735|BAG4	0.752014	0.00157232
ENSG00000204439|C6orf47	0.751711	0.000586
ENSG00000140987|ZSCAN32	0.751592	0.000482
ENSG00000083223|TUT7	0.750899	0.000674
ENSG00000170684|ZNF296	0.750859	0.000849
ENSG00000080031|PTPRH	0.750735	0.0227446
ENSG00000188868|ZNF563	0.750602	0.0209454
ENSG00000143222|UFC1	0.750482	0.000389
ENSG00000159720|ATP6V0D1	0.750096	0.000472
ENSG00000181830|SLC35C1	0.749788	0.000389
ENSG00000228801|AC064807.1	0.74969	0.0030438
ENSG00000204947|ZNF425	0.748621	0.00274633
ENSG00000272079|AC004233.2	0.748541	0.013806
ENSG00000157613|CREB3L1	0.748482	0.00680081
ENSG00000130479|MAP1S	0.747764	0.000177
ENSG00000173230|GOLGB1	0.746811	0.000561
ENSG00000280734|LINC01232	0.746617	0.0150286
ENSG00000267645|AC105052.3	0.746606	0.00643975
ENSG00000132466|ANKRD17	0.746502	0.000366
ENSG00000175073|VCPIP1	0.746364	0.00162881
ENSG00000129535|NRL	0.746105	0.0165593
ENSG00000178988|MRFAP1L1	0.745874	0.000643
ENSG00000253738|OTUD6B-AS1	0.745376	0.0036751
ENSG00000167720|SRR	0.745176	0.0014494
ENSG00000131845|ZNF304	0.744894	0.0011516
ENSG00000272447|AL135925.1	0.744604	0.00110471
ENSG00000128581|IFT22	0.744476	0.000926
ENSG00000164610|RP9	0.744394	0.000662
ENSG00000188672|RHCE	0.744314	0.0291706
ENSG00000153832|FBXO36	0.743557	0.0123462
ENSG00000213626|LBH	0.743042	0.0036751
ENSG00000178307|TMEM11	0.742956	0.000806
ENSG00000287725|AP003071.5	0.742918	0.0119421
ENSG00000047249|ATP6V1H	0.742834	0.000687
ENSG00000143158|MPC2	0.741303	0.0030438
ENSG00000273619|AL121832.2	0.74122	0.0092883
ENSG00000184517|ZFP1	0.740699	0.00211593
ENSG00000272092|AC087623.2	0.740225	0.0221095
ENSG00000137492|THAP12	0.740216	0.0013137
ENSG00000219626|FAM228B	0.739833	0.00689274
ENSG00000089234|BRAP	0.739777	0.000564
ENSG00000272831|AC027644.3	0.739546	0.00504435
ENSG00000177125|ZBTB34	0.739403	0.00107667
ENSG00000162576|MXRA8	0.738525	0.0172123
ENSG00000197959|DNM3	0.738498	0.0031754
ENSG00000114019|AMOTL2	0.738178	0.00023
ENSG00000091656|ZFHX4	0.737242	0.00143013
ENSG00000259330|INAFM2	0.737097	0.000698
ENSG00000258611|YBX2P2	0.736502	0.0262137
ENSG00000074706|IPCEF1	0.735392	0.0244808
ENSG00000261221|ZNF865	0.734631	0.000175
ENSG00000106299|WASL	0.734563	0.00235488
ENSG00000170185|USP38	0.734439	0.00132965
ENSG00000101665|SMAD7	0.734032	0.00136081
ENSG00000186300|ZNF555	0.733577	0.00289952
ENSG00000186951|PPARA	0.73353	0.000601
ENSG00000197903|H2BC12	0.733134	0.00350659
ENSG00000048649|RSF1	0.733099	0.00116163
ENSG00000196812|ZSCAN16	0.732982	0.00305058
ENSG00000066455|GOLGA5	0.732237	0.000785
ENSG00000137720|C11orf1	0.731718	0.00283602
ENSG00000279232|AC008522.1	0.731572	0.0175648
ENSG00000083099|LYRM2	0.731172	0.0036751
ENSG00000171604|CXXC5	0.731022	0.00215845
ENSG00000271855|AC073195.2	0.730919	0.0123462
ENSG00000120949|TNFRSF8	0.730888	0.0268409
ENSG00000176396|EID2	0.730821	0.00104056
ENSG00000047662|FAM184B	0.730815	0.0151494
ENSG00000149646|CNBD2	0.730788	0.00564386
ENSG00000152439|ZNF773	0.730779	0.00109557
ENSG00000275457|AL117332.1	0.730759	0.0114783
ENSG00000162972|MAIP1	0.730518	0.00130038
ENSG00000144741|SLC25A26	0.730019	0.000878
ENSG00000005075|POLR2J	0.729987	0.00072
ENSG00000260400|AL513534.3	0.729745	0.00444337
ENSG00000198538|ZNF28	0.729345	0.00299769
ENSG00000130818|ZNF426	0.728964	0.00162881
ENSG00000188483|IER5L	0.728768	0.00362094
ENSG00000256683|ZNF350	0.728741	0.0056012
ENSG00000169258|GPRIN1	0.72866	0.000356
ENSG00000285816|AP000944.5	0.7285	0.00735254
ENSG00000273204|AC104506.1	0.728407	0.0266674
ENSG00000120262|CCDC170	0.727934	0.0168037
ENSG00000167378|IRGQ	0.727438	0.000102
ENSG00000273038|AL365203.2	0.727223	0.0275137
ENSG00000176894|PXMP2	0.726856	0.000599
ENSG00000037637|FBXO42	0.726629	0.000317
ENSG00000049541|RFC2	0.72605	0.00061
ENSG00000185838|GNB1L	0.725897	0.000337
ENSG00000249471|ZNF324B	0.725512	0.000718
ENSG00000180479|ZNF571	0.724725	0.00328603
ENSG00000254470|AP5B1	0.723959	0.000163
ENSG00000159674|SPON2	0.723922	0.0203277
ENSG00000129596|CDO1	0.723805	0.0113684
ENSG00000275441|AC020765.2	0.723795	0.0268144
ENSG00000078902|TOLLIP	0.723656	0.000889
ENSG00000023287|RB1CC1	0.722585	0.00150197
ENSG00000267100|ILF3-DT	0.722515	0.00119368
ENSG00000223573|TINCR	0.722451	0.0039876
ENSG00000253187|HOXA10-AS	0.72237	0.00830549
ENSG00000111540|RAB5B	0.722223	0.000929
ENSG00000092969|TGFB2	0.72189	0.0113409
ENSG00000145982|FARS2	0.721763	0.0013137
ENSG00000214401|KANSL1-AS1	0.721582	0.0162733
ENSG00000072864|NDE1	0.72092	0.00094
ENSG00000102572|STK24	0.720627	0.000575
ENSG00000009954|BAZ1B	0.720601	0.00121256
ENSG00000251201|TMED7-TICAM2	0.720467	0.00420618
ENSG00000053254|FOXN3	0.720333	0.00190723
ENSG00000169976|SF3B5	0.719933	0.000873
ENSG00000178449|COX14	0.719862	0.00174823
ENSG00000182208|MOB2	0.719251	0.000535
ENSG00000197191|CYSRT1	0.719181	0.010678
ENSG00000165655|ZNF503	0.718791	0.00095
ENSG00000263080|AC009121.4	0.718777	0.0279634
ENSG00000181588|MEX3D	0.718708	0.00157466
ENSG00000183386|FHL3	0.718587	0.000621
ENSG00000234160|AL513165.1	0.717754	0.00763207
ENSG00000134548|SPX	0.717702	0.0193211
ENSG00000175279|CENPS	0.717333	0.00137431
ENSG00000063169|BICRA	0.717188	0.000228
ENSG00000005483|KMT2E	0.71713	0.00041
ENSG00000204920|ZNF155	0.71687	0.00328603
ENSG00000135750|KCNK1	0.716801	0.00282369
ENSG00000167384|ZNF180	0.716654	0.0035274
ENSG00000183864|TOB2	0.716578	0.00102563
ENSG00000185115|NSMCE3	0.716321	0.00195854
ENSG00000104447|TRPS1	0.716276	0.00173725
ENSG00000152684|PELO	0.716198	0.000979
ENSG00000260238|PMF1-BGLAP	0.716187	0.000666
ENSG00000214336|FOXI3	0.715577	0.00168296
ENSG00000172247|C1QTNF4	0.715329	0.0274549
ENSG00000165272|AQP3	0.714932	0.00993505
ENSG00000160075|SSU72	0.714684	0.000374
ENSG00000267041|ZNF850	0.714026	0.00302721
ENSG00000183307|TMEM121B	0.713852	0.00150197
ENSG00000105750|ZNF85	0.713355	0.0194827
ENSG00000151461|UPF2	0.713265	0.00160232
ENSG00000249395|CASC9	0.713132	0.0101751
ENSG00000168273|SMIM4	0.712986	0.00390357
ENSG00000060749|QSER1	0.712781	0.00274916
ENSG00000263884|AP000845.1	0.712697	0.029845
ENSG00000248710|AC079594.2	0.712491	0.0238127
ENSG00000166199|ALKBH3	0.712089	0.000754
ENSG00000164830|OXR1	0.711733	0.00215845
ENSG00000260317|AC009812.4	0.711694	0.0215153
ENSG00000197279|ZNF165	0.711553	0.00621635
ENSG00000242110|AMACR	0.71154	0.00838547
ENSG00000078804|TP53INP2	0.711357	0.000384
ENSG00000255135|AP002360.2	0.711128	0.00357959
ENSG00000267001|AC006538.2	0.710636	0.00610916
ENSG00000088356|PDRG1	0.710138	0.000586
ENSG00000223478|AL441992.2	0.710082	0.0295943
ENSG00000142039|CCDC97	0.708647	0.000555
ENSG00000243660|ZNF487	0.708568	0.0136929
ENSG00000125107|CNOT1	0.708314	0.000653
ENSG00000139083|ETV6	0.708103	0.00187364
ENSG00000147592|LACTB2	0.707982	0.00351917
ENSG00000261061|AC092718.4	0.707636	0.00597967
ENSG00000174456|C12orf76	0.707468	0.00215845
ENSG00000173575|CHD2	0.706989	0.000271
ENSG00000198863|RUNDC1	0.705855	0.000651
ENSG00000058091|CDK14	0.705224	0.00274736
ENSG00000072121|ZFYVE26	0.704924	0.000627
ENSG00000156384|SFR1	0.704836	0.0067437
ENSG00000237440|ZNF737	0.704693	0.017491
ENSG00000136944|LMX1B	0.70467	0.000735
ENSG00000154229|PRKCA	0.7036	0.00115424
ENSG00000214900|LINC01588	0.703124	0.0176403
ENSG00000173276|ZBTB21	0.703087	0.00134382
ENSG00000246089|AC016065.1	0.703061	0.00897645
ENSG00000099942|CRKL	0.703035	0.00067
ENSG00000121274|TENT4B	0.702907	0.0031849
ENSG00000157368|IL34	0.702408	0.0244594
ENSG00000163125|RPRD2	0.702195	0.00159335
ENSG00000128245|YWHAH	0.70212	0.00149283
ENSG00000173166|RAPH1	0.702041	0.00294136
ENSG00000112210|RAB23	0.701965	0.00332759
ENSG00000080839|RBL1	0.70183	0.00198771
ENSG00000068394|GPKOW	0.701321	0.00107667
ENSG00000127774|EMC6	0.701067	0.000991
ENSG00000104888|SLC17A7	0.701024	0.00721169
ENSG00000205323|SARNP	0.700387	0.00333877
ENSG00000270194|AC097359.2	0.700335	0.00892428
ENSG00000141252|VPS53	0.700265	0.000473
ENSG00000232388|SMIM26	0.699961	0.00177665
ENSG00000172667|ZMAT3	0.699631	0.00468573
ENSG00000196466|ZNF799	0.699513	0.00535972
ENSG00000257390|AC023055.1	0.69918	0.00240644
ENSG00000113732|ATP6V0E1	0.699166	0.0015862
ENSG00000286931|AL136419.3	0.698688	0.0319016
ENSG00000187775|DNAH17	0.698531	0.0107465
ENSG00000260917|AL158212.3	0.698373	0.00210615
ENSG00000168806|LCMT2	0.698295	0.00207922
ENSG00000105251|SHD	0.698165	0.0354176
ENSG00000122687|MRM2	0.697789	0.000989
ENSG00000185201|IFITM2	0.697469	0.00335408
ENSG00000182993|C12orf60	0.697368	0.0132924
ENSG00000152464|RPP38	0.697207	0.000635
ENSG00000136928|GABBR2	0.696915	0.0037688
ENSG00000175582|RAB6A	0.696806	0.00223843
ENSG00000196247|ZNF107	0.696766	0.0059245
ENSG00000005810|MYCBP2	0.69609	0.00160232
ENSG00000275111|ZNF2	0.696001	0.00162546
ENSG00000157540|DYRK1A	0.695544	0.000806
ENSG00000100285|NEFH	0.694557	0.0346243
ENSG00000181827|RFX7	0.694489	0.00129124
ENSG00000276517|AL133243.3	0.694087	0.0267629
ENSG00000176714|CCDC121	0.694076	0.00646578
ENSG00000198964|SGMS1	0.694046	0.00400503
ENSG00000198795|ZNF521	0.694004	0.00213535
ENSG00000119919|NKX2-3	0.693985	0.0210263
ENSG00000112697|TMEM30A	0.693662	0.00247423
ENSG00000166024|R3HCC1L	0.693441	0.00108266
ENSG00000198265|HELZ	0.692457	0.00263986
ENSG00000180530|NRIP1	0.691458	0.00306664
ENSG00000186352|ANKRD37	0.691293	0.0186888
ENSG00000140006|WDR89	0.691246	0.0056012
ENSG00000261455|LINC01003	0.690942	0.00428091
ENSG00000185950|IRS2	0.690672	0.000465
ENSG00000075539|FRYL	0.690129	0.00129545
ENSG00000089486|CDIP1	0.690029	0.000921
ENSG00000198093|ZNF649	0.690007	0.00610069
ENSG00000167193|CRK	0.689952	0.00190421
ENSG00000197024|ZNF398	0.689745	0.000648
ENSG00000166233|ARIH1	0.689718	0.000765
ENSG00000273199|AP000692.2	0.689536	0.0243233
ENSG00000175155|YPEL2	0.688922	0.00358804
ENSG00000153879|CEBPG	0.688475	0.00157813
ENSG00000167487|KLHL26	0.688404	0.000999
ENSG00000162367|TAL1	0.688399	0.0151494
ENSG00000162814|SPATA17	0.688332	0.0182807
ENSG00000187796|CARD9	0.68793	0.00738658
ENSG00000255185|PDXDC2P	0.687158	0.016633
ENSG00000114796|KLHL24	0.686646	0.0019998
ENSG00000127870|RNF6	0.68645	0.00244893
ENSG00000186416|NKRF	0.685917	0.00211593
ENSG00000013561|RNF14	0.68556	0.00273712
ENSG00000178502|KLHL11	0.685251	0.00287478
ENSG00000243479|MNX1-AS1	0.684224	0.0071586
ENSG00000275740|AC091959.3	0.684175	0.0056012
ENSG00000169612|RAMAC	0.683933	0.00313648
ENSG00000110876|SELPLG	0.682971	0.0106728
ENSG00000285278|AL138885.3	0.682836	0.0221095
ENSG00000285641|AL358472.6	0.682809	0.00147907
ENSG00000109220|CHIC2	0.68262	0.00252514
ENSG00000080802|CNOT4	0.682346	0.00371799
ENSG00000271380|AL451085.3	0.68232	0.0141227
ENSG00000184007|PTP4A2	0.681781	0.00402894
ENSG00000176749|CDK5R1	0.681771	0.00129545
ENSG00000183826|BTBD9	0.681389	0.00379028
ENSG00000099381|SETD1A	0.68123	0.000383
ENSG00000087095|NLK	0.681048	0.0033811
ENSG00000117707|PROX1	0.680851	0.004174
ENSG00000250616|AC012645.1	0.680675	0.0113684
ENSG00000143319|ISG20L2	0.680614	0.00138339
ENSG00000188994|ZNF292	0.68054	0.00312585
ENSG00000135392|DNAJC14	0.680513	0.00192699
ENSG00000170846|AC093323.1	0.679996	0.00312964
ENSG00000100865|CINP	0.679956	0.00217005
ENSG00000216895|AC009403.1	0.679517	0.00527595
ENSG00000223652|AC106786.1	0.679467	0.0180283
ENSG00000273702|AC091271.1	0.6793	0.0373315
ENSG00000272277|AL031963.3	0.678664	0.0265137
ENSG00000184451|CCR10	0.678444	0.0162959
ENSG00000112110|MRPL18	0.678338	0.00251402
ENSG00000105516|DBP	0.6783	0.00531072
ENSG00000132002|DNAJB1	0.678195	0.00218491
ENSG00000261115|TMEM178B	0.678165	0.0025526
ENSG00000149474|KAT14	0.678055	0.00187669
ENSG00000166225|FRS2	0.677174	0.00339101
ENSG00000106665|CLIP2	0.677159	0.00302119
ENSG00000143776|CDC42BPA	0.677119	0.00246436
ENSG00000103343|ZNF174	0.677114	0.00312964
ENSG00000126003|PLAGL2	0.677058	0.00153593
ENSG00000176842|IRX5	0.676972	0.00180827
ENSG00000043143|JADE2	0.676492	0.00230441
ENSG00000148335|NTMT1	0.676112	0.000766
ENSG00000198393|ZNF26	0.676057	0.00642145
ENSG00000133874|RNF122	0.675829	0.0031849
ENSG00000153207|AHCTF1	0.67498	0.00160232
ENSG00000111266|DUSP16	0.674867	0.0014321
ENSG00000274828|AC068473.5	0.674741	0.0144847
ENSG00000229214|LINC00242	0.674691	0.0381729
ENSG00000018408|WWTR1	0.674691	0.00276725
ENSG00000165502|RPL36AL	0.674527	0.00366388
ENSG00000092203|TOX4	0.674142	0.000891
ENSG00000196663|TECPR2	0.674123	0.00182771
ENSG00000167977|KCTD5	0.674098	0.0013272
ENSG00000173875|ZNF791	0.673905	0.00371638
ENSG00000235280|MCF2L-AS1	0.673888	0.0268409
ENSG00000007047|MARK4	0.67383	0.000685
ENSG00000180720|CHRM4	0.673254	0.0380868
ENSG00000272918|AC005070.3	0.673222	0.0321928
ENSG00000221886|ZBED8	0.672828	0.00789297
ENSG00000213943|KRT18P17	0.672461	0.0346602
ENSG00000115760|BIRC6	0.67243	0.00266699
ENSG00000198646|NCOA6	0.672263	0.000997
ENSG00000141965|FEM1A	0.67221	0.000708
ENSG00000048392|RRM2B	0.672086	0.00621635
ENSG00000189114|BLOC1S3	0.672005	0.00192167
ENSG00000286165|AC012488.2	0.671561	0.0192746
ENSG00000288187|CU633906.7	0.670757	0.0127452
ENSG00000123094|RASSF8	0.670489	0.00597336
ENSG00000196456|ZNF775	0.670386	0.00275228
ENSG00000123975|CKS2	0.67031	0.00230441
ENSG00000169136|ATF5	0.670281	0.00523576
ENSG00000258701|LINC00638	0.669979	0.0161358
ENSG00000263823|AC009831.1	0.669696	0.0233818
ENSG00000172331|BPGM	0.669615	0.00403347
ENSG00000085185|BCORL1	0.669428	0.00123926
ENSG00000164107|HAND2	0.669349	0.00656666
ENSG00000164117|FBXO8	0.669275	0.00772288
ENSG00000125779|PANK2	0.668903	0.00125872
ENSG00000143740|SNAP47	0.668746	0.000835
ENSG00000160685|ZBTB7B	0.668568	0.00215845
ENSG00000100554|ATP6V1D	0.667739	0.00443729
ENSG00000131944|FAAP24	0.667644	0.00358115
ENSG00000091542|ALKBH5	0.667614	0.00104933
ENSG00000171017|LRRC8E	0.667596	0.00387203
ENSG00000138802|SEC24B	0.667449	0.00216416
ENSG00000086544|ITPKC	0.667315	0.00167016
ENSG00000132141|CCT6B	0.667162	0.0385542
ENSG00000198492|YTHDF2	0.667127	0.00190421
ENSG00000101746|NOL4	0.667	0.00818108
ENSG00000124659|TBCC	0.666842	0.00225638
ENSG00000206172|HBA1	0.666634	0.00892283
ENSG00000188295|ZNF669	0.666264	0.0083298
ENSG00000107566|ERLIN1	0.666005	0.00168296
ENSG00000186174|BCL9L	0.665994	0.000786
ENSG00000240344|PPIL3	0.665964	0.0033784
ENSG00000136197|C7orf25	0.665945	0.0291183
ENSG00000196152|ZNF79	0.665599	0.00615266
ENSG00000107745|MICU1	0.665259	0.00279934
ENSG00000143384|MCL1	0.665086	0.000785
ENSG00000163584|RPL22L1	0.664925	0.00575509
ENSG00000182759|MAFA	0.664623	0.0126253
ENSG00000260806|AL163051.1	0.664623	0.0258939
ENSG00000173706|HEG1	0.664493	0.00182771
ENSG00000134955|SLC37A2	0.664478	0.00654485
ENSG00000168453|HR	0.664423	0.0442087
ENSG00000132467|UTP3	0.664406	0.00294136
ENSG00000138622|HCN4	0.664328	0.019733
ENSG00000260219|CD2BP2-DT	0.663372	0.0236505
ENSG00000225335|AC016027.1	0.663245	0.0330243
ENSG00000258441|LINC00641	0.662991	0.00427602
ENSG00000100410|PHF5A	0.662116	0.00417747
ENSG00000101773|RBBP8	0.662064	0.00312262
ENSG00000256073|URB1-AS1	0.661778	0.00738668
ENSG00000102302|FGD1	0.661342	0.00107283
ENSG00000150991|UBC	0.661322	0.00158615
ENSG00000177045|SIX5	0.661236	0.000909
ENSG00000157184|CPT2	0.660629	0.00459978
ENSG00000204922|UQCC3	0.660288	0.0023699
ENSG00000176542|USF3	0.659686	0.0063271
ENSG00000237883|DGUOK-AS1	0.659518	0.0293772
ENSG00000132825|PPP1R3D	0.659515	0.00526665
ENSG00000103121|CMC2	0.65951	0.00315556
ENSG00000137486|ARRB1	0.659397	0.00332759
ENSG00000065361|ERBB3	0.659322	0.00569881
ENSG00000108924|HLF	0.659124	0.010747
ENSG00000118680|MYL12B	0.658969	0.00702842
ENSG00000054965|FAM168A	0.658822	0.00157232
ENSG00000135932|CAB39	0.658714	0.00356446
ENSG00000213190|MLLT11	0.658641	0.00993505
ENSG00000114439|BBX	0.658409	0.00477379
ENSG00000161513|FDXR	0.657776	0.000935023
ENSG00000251503|CENPS-CORT	0.657708	0.0387096
ENSG00000069248|NUP133	0.657202	0.00315511
ENSG00000237651|C2orf74	0.657133	0.0102206
ENSG00000272923|AC092139.1	0.656712	0.0150147
ENSG00000254485|AC026191.1	0.656684	0.0491454
ENSG00000125347|IRF1	0.656561	0.0030438
ENSG00000260274|AC068338.2	0.656442	0.0319439
ENSG00000165406|MARCHF8	0.656387	0.00218314
ENSG00000174282|ZBTB4	0.656087	0.00149897
ENSG00000168374|ARF4	0.656065	0.0055491
ENSG00000235501|AC105942.1	0.655837	0.0168037
ENSG00000140992|PDPK1	0.655716	0.00120443
ENSG00000145349|CAMK2D	0.655604	0.00354533
ENSG00000285230|RALY-AS1	0.655496	0.00892283
ENSG00000187140|FOXD3	0.655332	0.00335408
ENSG00000180834|MAP6D1	0.655272	0.00956482
ENSG00000113389|NPR3	0.654954	0.0381172
ENSG00000111647|UHRF1BP1L	0.654902	0.00476138
ENSG00000287817|AL096701.4	0.654855	0.0242969
ENSG00000223969|AC002456.1	0.654707	0.0491109
ENSG00000102786|INTS6	0.654512	0.0056875
ENSG00000090612|ZNF268	0.654172	0.00565707
ENSG00000159388|BTG2	0.654091	0.00358937
ENSG00000163961|RNF168	0.654003	0.00201374
ENSG00000105497|ZNF175	0.653724	0.00638512
ENSG00000163817|SLC6A20	0.653556	0.0273327
ENSG00000185532|PRKG1	0.65322	0.00893206
ENSG00000140993|TIGD7	0.653088	0.0139297
ENSG00000184619|KRBA2	0.652924	0.0159684
ENSG00000179886|TIGD5	0.652894	0.00258616
ENSG00000261534|AL596244.1	0.652556	0.00230441
ENSG00000198464|ZNF480	0.652446	0.0098961
ENSG00000127081|ZNF484	0.652444	0.00940937
ENSG00000173327|MAP3K11	0.652399	0.00063
ENSG00000285427|SOD2-OT1	0.652287	0.028552
ENSG00000125898|FAM110A	0.652226	0.0035274
ENSG00000163683|SMIM14	0.651754	0.0134856
ENSG00000101160|CTSZ	0.651532	0.0293772
ENSG00000276023|DUSP14	0.651517	0.00330266
ENSG00000198894|CIPC	0.651206	0.00398167
ENSG00000164713|BRI3	0.650451	0.00285068
ENSG00000169905|TOR1AIP2	0.650288	0.00371813
ENSG00000241764|AC002467.1	0.650091	0.0267629
ENSG00000065060|UHRF1BP1	0.649855	0.00254888
ENSG00000102935|ZNF423	0.649784	0.00690474
ENSG00000198060|MARCHF5	0.649468	0.0056012
ENSG00000111676|ATN1	0.649366	0.00118865
ENSG00000177700|POLR2L	0.649274	0.00447537
ENSG00000171222|SCAND1	0.649215	0.00177991
ENSG00000105011|ASF1B	0.648929	0.00293877
ENSG00000171621|SPSB1	0.64823	0.011824
ENSG00000107201|DDX58	0.648198	0.00836349
ENSG00000125484|GTF3C4	0.6481	0.00377904
ENSG00000132702|HAPLN2	0.647649	0.0379699
ENSG00000154813|DPH3	0.647432	0.00653638
ENSG00000197798|FAM118B	0.647346	0.00444337
ENSG00000063322|MED29	0.647317	0.00212135
ENSG00000172007|RAB33B	0.646814	0.00589706
ENSG00000285565|AL671762.1	0.646598	0.0247998
ENSG00000155085|AK9	0.646406	0.0071816
ENSG00000010404|IDS	0.646298	0.0174402
ENSG00000131043|AAR2	0.646069	0.00264249
ENSG00000180185|FAHD1	0.646013	0.00361291
ENSG00000110497|AMBRA1	0.645801	0.000886
ENSG00000161277|THAP8	0.645579	0.0211843
ENSG00000166847|DCTN5	0.645216	0.00195854
ENSG00000137764|MAP2K5	0.644962	0.00476138
ENSG00000178096|BOLA1	0.644785	0.00504636
ENSG00000183155|RABIF	0.64467	0.00476138
ENSG00000164284|GRPEL2	0.644595	0.00420618
ENSG00000073614|KDM5A	0.644205	0.00313648
ENSG00000083168|KAT6A	0.644003	0.00258498
ENSG00000101868|POLA1	0.643978	0.00389207
ENSG00000137414|FAM8A1	0.643942	0.0104905
ENSG00000150768|DLAT	0.643442	0.00704376
ENSG00000180346|TIGD2	0.64319	0.00462131
ENSG00000169564|PCBP1	0.643017	0.00281961
ENSG00000273080|AC009309.2	0.64287	0.047909
ENSG00000189306|RRP7A	0.642764	0.00154497
ENSG00000261812|TUBB8P7	0.642671	0.0475551
ENSG00000285410|GABPB1-IT1	0.642654	0.00597967
ENSG00000182628|SKA2	0.642644	0.0083298
ENSG00000103657|HERC1	0.642368	0.00327774
ENSG00000165650|PDZD8	0.642355	0.00454872
ENSG00000085644|ZNF213	0.642301	0.00126267
ENSG00000164603|BMT2	0.642295	0.0100476
ENSG00000092871|RFFL	0.642261	0.00388353
ENSG00000168264|IRF2BP2	0.642111	0.00104545
ENSG00000106780|MEGF9	0.642025	0.00354533
ENSG00000169155|ZBTB43	0.641982	0.00345286
ENSG00000121022|COPS5	0.641811	0.00427602
ENSG00000120942|UBIAD1	0.641425	0.00457814
ENSG00000134461|ANKRD16	0.64132	0.00320336
ENSG00000152457|DCLRE1C	0.641085	0.00287478
ENSG00000162441|LZIC	0.64073	0.00545968
ENSG00000114670|NEK11	0.640704	0.0219701
ENSG00000176095|IP6K1	0.640304	0.0030438
ENSG00000103199|ZNF500	0.64022	0.001407
ENSG00000135679|MDM2	0.640044	0.00476138
ENSG00000185338|SOCS1	0.639666	0.0340815
ENSG00000181029|TRAPPC5	0.6395	0.0051472
ENSG00000196922|ZNF252P	0.639433	0.00698616
ENSG00000128590|DNAJB9	0.639417	0.00545968
ENSG00000254004|ZNF260	0.639279	0.0108265
ENSG00000172586|CHCHD1	0.639267	0.00528764
ENSG00000254999|BRK1	0.63882	0.00485597
ENSG00000197619|ZNF615	0.637957	0.00637452
ENSG00000168505|GBX2	0.637911	0.0138157
ENSG00000251493|FOXD1	0.637512	0.00173131
ENSG00000182013|PNMA8A	0.637419	0.0044784
ENSG00000248098|BCKDHA	0.63722	0.00501948
ENSG00000167632|TRAPPC9	0.636918	0.00154993
ENSG00000133019|CHRM3	0.636791	0.0257951
ENSG00000140807|NKD1	0.636765	0.00476138
ENSG00000277182|AC006449.5	0.636753	0.0358837
ENSG00000171552|BCL2L1	0.636744	0.00434304
ENSG00000187189|TSPYL4	0.63669	0.00423492
ENSG00000132823|OSER1	0.636014	0.00131655
ENSG00000100426|ZBED4	0.636011	0.00195854
ENSG00000185591|SP1	0.635711	0.00325763
ENSG00000171634|BPTF	0.635603	0.00287478
ENSG00000185127|C6orf120	0.63538	0.00532492
ENSG00000167996|FTH1	0.635047	0.00361291
ENSG00000167578|RAB4B	0.634689	0.0113306
ENSG00000253948|VPS13B-DT	0.634576	0.0262457
ENSG00000177272|KCNA3	0.634442	0.035353
ENSG00000197714|ZNF460	0.634256	0.0287955
ENSG00000258738|AL121603.2	0.634241	0.0258366
ENSG00000104880|ARHGEF18	0.633949	0.000981
ENSG00000164631|ZNF12	0.633741	0.00613174
ENSG00000173825|TIGD3	0.633734	0.0209026
ENSG00000107341|UBE2R2	0.633222	0.00230441
ENSG00000111231|GPN3	0.633147	0.00498804
ENSG00000187479|C11orf96	0.633029	0.0199149
ENSG00000189120|SP6	0.632943	0.0267629
ENSG00000174840|PDE12	0.632927	0.00818005
ENSG00000072657|TRHDE	0.632876	0.0399754
ENSG00000101417|PXMP4	0.632775	0.00643971
ENSG00000272501|AL662844.4	0.63269	0.0335091
ENSG00000240445|FOXO3B	0.632613	0.0039982
ENSG00000124486|USP9X	0.632393	0.00515484
ENSG00000112308|C6orf62	0.632184	0.00704376
ENSG00000171448|ZBTB26	0.63217	0.0104683
ENSG00000214009|PCNAP3	0.631882	0.0477354
ENSG00000020426|MNAT1	0.631181	0.00736252
ENSG00000159459|UBR1	0.631133	0.00581571
ENSG00000152242|C18orf25	0.630612	0.00561722
ENSG00000170776|AKAP13	0.630362	0.00187669
ENSG00000172175|MALT1	0.630308	0.00603062
ENSG00000180884|ZNF792	0.630277	0.0214102
ENSG00000170860|LSM3	0.630184	0.00788403
ENSG00000230530|LIMD1-AS1	0.629909	0.0310219
ENSG00000205763|RP9P	0.629907	0.00581571
ENSG00000156011|PSD3	0.629902	0.005696
ENSG00000141574|SECTM1	0.629706	0.0383802
ENSG00000257698|GIHCG	0.629609	0.00701069
ENSG00000196437|ZNF569	0.629465	0.0111944
ENSG00000166130|IKBIP	0.629277	0.00867263
ENSG00000187837|H1-2	0.629255	0.00675788
ENSG00000276966|H4C5	0.629079	0.0441079
ENSG00000196214|ZNF766	0.628971	0.0067437
ENSG00000263266|RPS7P1	0.628647	0.00978747
ENSG00000156853|ZNF689	0.628532	0.00226348
ENSG00000171988|JMJD1C	0.628413	0.00610185
ENSG00000198142|SOWAHC	0.628255	0.0101599
ENSG00000134318|ROCK2	0.628207	0.00853319
ENSG00000163625|WDFY3	0.62808	0.00332759
ENSG00000171806|METTL18	0.628047	0.0139436
ENSG00000127824|TUBA4A	0.628005	0.0224718
ENSG00000170270|GON7	0.627908	0.00880244
ENSG00000130766|SESN2	0.627713	0.00108356
ENSG00000109107|ALDOC	0.627586	0.0083298
ENSG00000221869|CEBPD	0.627367	0.022216
ENSG00000169957|ZNF768	0.627211	0.001522
ENSG00000034533|ASTE1	0.626687	0.00775804
ENSG00000180867|PDIA3P1	0.626564	0.0307568
ENSG00000178919|FOXE1	0.626394	0.00722573
ENSG00000073578|SDHA	0.626013	0.00327636
ENSG00000100629|CEP128	0.625888	0.00480948
ENSG00000274211|SOCS7	0.62573	0.00225776
ENSG00000154079|SDHAF4	0.625653	0.0195371
ENSG00000173545|ZNF622	0.625212	0.00312964
ENSG00000100335|MIEF1	0.625089	0.00360271
ENSG00000177971|IMP3	0.624937	0.00215845
ENSG00000213760|ATP6V1G2	0.624477	0.0375043
ENSG00000170385|SLC30A1	0.624062	0.00995915
ENSG00000163681|SLMAP	0.623671	0.0031849
ENSG00000181817|LSM10	0.62353	0.00450131
ENSG00000203865|ATP1A1-AS1	0.623324	0.0452033
ENSG00000142252|GEMIN7	0.623251	0.00226348
ENSG00000111254|AKAP3	0.622808	0.0247761
ENSG00000166963|MAP1A	0.622129	0.00720863
ENSG00000024862|CCDC28A	0.622098	0.00532643
ENSG00000273306|AC018690.1	0.622017	0.0427523
ENSG00000264538|SUZ12P1	0.622008	0.00462131
ENSG00000166451|CENPN	0.621916	0.00596554
ENSG00000159184|HOXB13	0.621916	0.00577645
ENSG00000164944|VIRMA	0.621888	0.00359138
ENSG00000055609|KMT2C	0.621444	0.00407901
ENSG00000112245|PTP4A1	0.621196	0.00789297
ENSG00000143669|LYST	0.620674	0.00605131
ENSG00000188322|SBK1	0.620536	0.00350125
ENSG00000251247|ZNF345	0.62052	0.0352663
ENSG00000167395|ZNF646	0.620244	0.00606328
ENSG00000132801|ZSWIM3	0.620084	0.0124172
ENSG00000072364|AFF4	0.619951	0.0090498
ENSG00000167981|ZNF597	0.619951	0.0173202
ENSG00000120868|APAF1	0.619633	0.00714441
ENSG00000071205|ARHGAP10	0.619589	0.00420286
ENSG00000176692|FOXC2	0.619498	0.0212224
ENSG00000075785|RAB7A	0.619319	0.00476063
ENSG00000213949|ITGA1	0.619285	0.00788403
ENSG00000259956|RBM15B	0.619208	0.00294136
ENSG00000260903|XKR7	0.619146	0.038028
ENSG00000165861|ZFYVE1	0.619094	0.00288634
ENSG00000161533|ACOX1	0.618924	0.00566539
ENSG00000002822|MAD1L1	0.618833	0.00395128
ENSG00000118508|RAB32	0.61872	0.0101751
ENSG00000078687|TNRC6C	0.618689	0.00216416
ENSG00000196646|ZNF136	0.618596	0.0238849
ENSG00000147316|MCPH1	0.618055	0.00536415
ENSG00000020633|RUNX3	0.617804	0.0055491
ENSG00000274290|H2BC6	0.617794	0.0473144
ENSG00000074590|NUAK1	0.617651	0.00371638
ENSG00000074621|SLC24A1	0.617613	0.00351564
ENSG00000119574|ZBTB45	0.61755	0.0030438
ENSG00000116752|BCAS2	0.617462	0.011824
ENSG00000171368|TPPP	0.617336	0.00516525
ENSG00000141034|GID4	0.617189	0.00476138
ENSG00000105058|FAM32A	0.617156	0.00613174
ENSG00000130749|ZC3H4	0.616932	0.00305646
ENSG00000157778|PSMG3	0.616867	0.00314395
ENSG00000156500|FAM122C	0.616527	0.00667477
ENSG00000177875|CCDC184	0.61651	0.0338978
ENSG00000125378|BMP4	0.616473	0.00739607
ENSG00000178913|TAF7	0.616194	0.00346251
ENSG00000123595|RAB9A	0.616193	0.00587337
ENSG00000169410|PTPN9	0.61609	0.00634728
ENSG00000187626|ZKSCAN4	0.615809	0.00615792
ENSG00000101457|DNTTIP1	0.615631	0.0033821
ENSG00000177576|C18orf32	0.615603	0.0176916
ENSG00000146587|RBAK	0.615522	0.0129071
ENSG00000110330|BIRC2	0.61546	0.0114697
ENSG00000213793|ZNF888	0.615147	0.0106854
ENSG00000156508|EEF1A1	0.615134	0.00381702
ENSG00000100348|TXN2	0.615061	0.00346731
ENSG00000255639|AC005833.1	0.615056	0.00253811
ENSG00000172336|POP7	0.614807	0.00382787
ENSG00000135956|TMEM127	0.61467	0.00474434
ENSG00000117318|ID3	0.614465	0.0056012
ENSG00000186130|ZBTB6	0.614065	0.0142085
ENSG00000241472|PTPRG-AS1	0.614049	0.0174402
ENSG00000168061|SAC3D1	0.613926	0.0029839
ENSG00000153989|NUS1	0.613771	0.019121
ENSG00000151117|TMEM86A	0.613725	0.0242968
ENSG00000188596|CFAP54	0.613594	0.0403935
ENSG00000171823|FBXL14	0.613544	0.00350541
ENSG00000170779|CDCA4	0.613227	0.00763207
ENSG00000149531|FRG1BP	0.612914	0.0273661
ENSG00000196632|WNK3	0.612839	0.00740496
ENSG00000255224|AC109322.1	0.61229	0.0426518
ENSG00000273419|AC004877.1	0.612193	0.0335656
ENSG00000106351|AGFG2	0.611773	0.00459482
ENSG00000134058|CDK7	0.611615	0.00799036
ENSG00000196741|LINC01560	0.611289	0.0455484
ENSG00000167900|TK1	0.611236	0.00291958
ENSG00000103196|CRISPLD2	0.611023	0.0475581
ENSG00000116035|VAX2	0.610792	0.010267
ENSG00000249550|LINC01234	0.610791	0.0103047
ENSG00000074071|MRPS34	0.610609	0.00350186
ENSG00000197180|AC244090.1	0.610461	0.0461828
ENSG00000186197|EDARADD	0.610438	0.0069857
ENSG00000257815|PRANCR	0.610288	0.0318449
ENSG00000136816|TOR1B	0.609768	0.00420107
ENSG00000114646|CSPG5	0.609582	0.00531072
ENSG00000075975|MKRN2	0.609236	0.00448535
ENSG00000116741|RGS2	0.609063	0.0121307
ENSG00000100246|DNAL4	0.608059	0.00328603
ENSG00000125686|MED1	0.607993	0.00476138
ENSG00000103966|EHD4	0.607838	0.00463873
ENSG00000174371|EXO1	0.607675	0.00862536
ENSG00000196233|LCOR	0.607558	0.0114975
ENSG00000224870|MRPL20-AS1	0.607548	0.00621635
ENSG00000047579|DTNBP1	0.607376	0.00573151
ENSG00000234290|AC116366.2	0.607303	0.0433884
ENSG00000170634|ACYP2	0.607249	0.0300976
ENSG00000100345|MYH9	0.607175	0.00335408
ENSG00000168610|STAT3	0.606944	0.00177665
ENSG00000187815|ZFP69	0.606873	0.0116234
ENSG00000101846|STS	0.606359	0.0213997
ENSG00000235034|C19orf81	0.606148	0.0161358
ENSG00000182095|TNRC18	0.606053	0.00253362
ENSG00000104228|TRIM35	0.605678	0.00272954
ENSG00000106571|GLI3	0.605663	0.00437719
ENSG00000145365|TIFA	0.605492	0.0159684
ENSG00000171763|SPATA5L1	0.605421	0.0043981
ENSG00000179010|MRFAP1	0.60532	0.007328
ENSG00000169554|ZEB2	0.605314	0.00535972
ENSG00000139131|YARS2	0.605181	0.0062099
ENSG00000262526|AC120057.2	0.605009	0.0146329
ENSG00000135211|TMEM60	0.604985	0.0211567
ENSG00000120727|PAIP2	0.60477	0.00892283
ENSG00000169991|IFFO2	0.604522	0.00653638
ENSG00000029364|SLC39A9	0.604414	0.00419225
ENSG00000173011|TADA2B	0.604344	0.00738532
ENSG00000143970|ASXL2	0.604247	0.00767916
ENSG00000167106|FAM102A	0.60411	0.00226348
ENSG00000178718|RPP25	0.604083	0.00482157
ENSG00000160336|ZNF761	0.603697	0.0123628
ENSG00000183111|ARHGEF37	0.603687	0.0275637
ENSG00000163781|TOPBP1	0.603319	0.0062099
ENSG00000110395|CBL	0.603248	0.00517542
ENSG00000144488|ESPNL	0.603149	0.00621635
ENSG00000149577|SIDT2	0.603003	0.00283602
ENSG00000128829|EIF2AK4	0.602855	0.0081347
ENSG00000159885|ZNF222	0.60282	0.0170501
ENSG00000274750|H3C6	0.602791	0.0213648
ENSG00000275183|LENG9	0.602706	0.013779
ENSG00000266265|KLF14	0.602674	0.0451207
ENSG00000164051|CCDC51	0.602292	0.00675273
ENSG00000090263|MRPS33	0.602154	0.00756241
ENSG00000268516|AC020915.3	0.602019	0.0291706
ENSG00000158042|MRPL17	0.601519	0.00400503
ENSG00000179933|C14orf119	0.601176	0.0051472
ENSG00000137656|BUD13	0.600778	0.00362094
ENSG00000064726|BTBD1	0.600705	0.0142627
ENSG00000273820|USP27X	0.600573	0.0118072
ENSG00000272667|AC012306.2	0.600376	0.0484675
ENSG00000006194|ZNF263	0.600235	0.00675788
ENSG00000272086|AC025181.2	0.600199	0.0430626
ENSG00000102309|PIN4	0.600184	0.0116907
ENSG00000274070|CASTOR2	0.599933	0.00272879
ENSG00000187605|TET3	0.599815	0.00404141
ENSG00000119986|AVPI1	0.599678	0.0105632
ENSG00000154040|CABYR	0.599549	0.00575509
ENSG00000119121|TRPM6	0.599075	0.0429962
ENSG00000169221|TBC1D10B	0.598989	0.00294136
ENSG00000276045|ORAI1	0.598747	0.00714435
ENSG00000204392|LSM2	0.598732	0.00893206
ENSG00000198929|NOS1AP	0.598596	0.0180283
ENSG00000100814|CCNB1IP1	0.598578	0.00789297
ENSG00000154127|UBASH3B	0.598474	0.00892283
ENSG00000153487|ING1	0.598345	0.00413798
ENSG00000175324|LSM1	0.598203	0.00642145
ENSG00000169021|UQCRFS1	0.597942	0.00767916
ENSG00000131188|PRR7	0.59789	0.00758961
ENSG00000169714|CNBP	0.597886	0.00734371
ENSG00000152443|ZNF776	0.597846	0.0110943
ENSG00000131480|AOC2	0.597794	0.00805431
ENSG00000126653|NSRP1	0.597593	0.0144389
ENSG00000106554|CHCHD3	0.597455	0.00959927
ENSG00000273238|TMEM271	0.597268	0.0299482
ENSG00000127399|LRRC61	0.59721	0.00707269
ENSG00000168564|CDKN2AIP	0.59719	0.00679868
ENSG00000105357|MYH14	0.596712	0.0113993
ENSG00000125730|C3	0.596351	0.0365181
ENSG00000177614|PGBD5	0.596025	0.00548914
ENSG00000167703|SLC43A2	0.595904	0.00616146
ENSG00000204120|GIGYF2	0.595847	0.00501948
ENSG00000124733|MEA1	0.595436	0.00642145
ENSG00000022277|RTF2	0.595085	0.0056875
ENSG00000173517|PEAK1	0.594787	0.00974849
ENSG00000242259|C22orf39	0.594692	0.00510189
ENSG00000189079|ARID2	0.594655	0.00894125
ENSG00000256294|ZNF225	0.594495	0.021507
ENSG00000188215|DCUN1D3	0.594351	0.0102075
ENSG00000138623|SEMA7A	0.594021	0.0136194
ENSG00000286156|AC026273.1	0.593687	0.0497131
ENSG00000140718|FTO	0.59366	0.0136929
ENSG00000056586|RC3H2	0.593123	0.00934377
ENSG00000131475|VPS25	0.593105	0.0063271
ENSG00000150281|CTF1	0.592605	0.0473879
ENSG00000019485|PRDM11	0.592528	0.0109484
ENSG00000173917|HOXB2	0.592462	0.00417643
ENSG00000184281|TSSC4	0.591998	0.00501948
ENSG00000181004|BBS12	0.591883	0.0223339
ENSG00000141084|RANBP10	0.591803	0.00535972
ENSG00000127804|METTL16	0.591756	0.00581571
ENSG00000179331|RAB39A	0.591746	0.0137989
ENSG00000122970|IFT81	0.591597	0.0146911
ENSG00000007237|GAS7	0.59157	0.00535972
ENSG00000171853|TRAPPC12	0.59139	0.00335408
ENSG00000080603|SRCAP	0.591331	0.00882571
ENSG00000172264|MACROD2	0.591307	0.0358187
ENSG00000132549|VPS13B	0.591301	0.00734371
ENSG00000131196|NFATC1	0.591254	0.00528678
ENSG00000175611|LINC00476	0.59125	0.015733
ENSG00000095139|ARCN1	0.591151	0.00754104
ENSG00000146856|AGBL3	0.591036	0.0140197
ENSG00000143977|SNRPG	0.590797	0.0127452
ENSG00000112182|BACH2	0.590583	0.00909002
ENSG00000204934|ATP6V0E2-AS1	0.59001	0.00613578
ENSG00000183751|TBL3	0.589943	0.00476138
ENSG00000175606|TMEM70	0.589758	0.0130629
ENSG00000116885|OSCP1	0.589702	0.0106728
ENSG00000100632|ERH	0.58946	0.0127396
ENSG00000144909|OSBPL11	0.58927	0.00997797
ENSG00000234857|HNRNPUL2-BSCL2	0.589022	0.0048848
ENSG00000203814|H2BC18	0.588685	0.044359
[truncated: 1,156 more rows]

## Sheet: IFN_6_NvC_v_Con_NvC
mRNA species enriched in the Nucleus or Cytoplasm by ORF6 compared to control (+IFN)
[truncated: 2,210 more rows]
