# Supplementary material for: SARS-CoV-2 ORF6 disrupts innate immune signalling by inhibiting cellular mRNA export
Source: PLoS Pathog. 2022 Aug 25;18(8):e1010349. doi: 10.1371/journal.ppat.1010349 (PMC9451085; doi:10.1371/journal.ppat.1010349)
Supplement: S2 Table — (XLSX) [file ppat.1010349.s008.xlsx]

## Sheet: IFN_Con_Nucl_v_Media_Con_Nucl
mRNA species upregulated/downregulated in the Nuleus after IFN treatment
GENE_ID	LOG2FC	p_value(Adjusted)
ENSG00000269693|AC010422.6	34.9183	4.78715e-29
ENSG00000278189|RNA5-8SN1	28.3455	9.52543e-20
ENSG00000260537|AC012184.2	24.2097	3.43594e-07
ENSG00000275215|RNA5-8SN3	23.5163	6.1206e-10
ENSG00000215695|RSC1A1	21.8789	1.22915e-11
ENSG00000280330|CTBP2P10	19.7255	5.33956e-06
ENSG00000134321|RSAD2	12.0832	3.90575e-22
ENSG00000111335|OAS2	10.6957	6.8795e-18
ENSG00000089127|OAS1	10.0364	6.54694e-16
ENSG00000132530|XAF1	9.16253	1.6846e-24
ENSG00000119917|IFIT3	8.67423	5.42421e-181
ENSG00000137965|IFI44	8.40358	1.08813e-61
ENSG00000264545|AL359922.1	8.37798	0.00403534
ENSG00000119922|IFIT2	8.17941	6.01324e-50
ENSG00000132274|TRIM22	7.58443	4.09683e-45
ENSG00000137959|IFI44L	7.52287	2.05327e-178
ENSG00000110446|SLC15A3	6.94148	4.16705e-07
ENSG00000130303|BST2	6.90522	7.96738e-56
ENSG00000221963|APOL6	6.70487	1.08475e-12
ENSG00000185745|IFIT1	6.65661	1.50908e-250
ENSG00000126709|IFI6	6.09775	8.00149e-254
ENSG00000177409|SAMD9L	6.09542	1.00665e-13
ENSG00000269720|CCDC194	6.06508	5.46616e-05
ENSG00000185885|IFITM1	5.98709	4.34213e-165
ENSG00000134326|CMPK2	5.85912	8.58382e-35
ENSG00000178685|PARP10	5.46131	2.12113e-135
ENSG00000183486|MX2	5.40413	1.19776e-12
ENSG00000233887|AL354685.1	5.2426	0.00108609
ENSG00000111331|OAS3	5.24223	1.67404e-123
ENSG00000067066|SP100	5.09131	5.15979e-22
ENSG00000135114|OASL	5.02855	1.38177e-19
ENSG00000135899|SP110	4.50339	8.49491e-44
ENSG00000107201|DDX58	4.44915	1.13126e-130
ENSG00000117228|GBP1	4.44726	5.79471e-17
ENSG00000100342|APOL1	4.24092	5.07337e-08
ENSG00000133106|EPSTI1	4.11433	2.24572e-74
ENSG00000138496|PARP9	4.0791	3.05096e-109
ENSG00000115267|IFIH1	4.02817	3.31024e-86
ENSG00000168016|TRANK1	3.99592	5.90311e-06
ENSG00000142089|IFITM3	3.98379	6.79643e-61
ENSG00000287188|AC068989.1	3.95083	6.20752e-05
ENSG00000108679|LGALS3BP	3.93651	8.22902e-106
ENSG00000185507|IRF7	3.85748	1.25603e-80
ENSG00000163840|DTX3L	3.84362	7.39037e-82
ENSG00000137628|DDX60	3.81733	9.30337e-60
ENSG00000130589|HELZ2	3.79199	6.28819e-157
ENSG00000205413|SAMD9	3.67638	3.46574e-55
ENSG00000282851|BISPR	3.64361	1.46592e-32
ENSG00000156587|UBE2L6	3.58809	2.21187e-66
ENSG00000140853|NLRC5	3.04579	1.12764e-54
ENSG00000240065|PSMB9	2.99005	4.73154e-15
ENSG00000068079|IFI35	2.95936	8.04025e-49
ENSG00000130813|SHFL	2.94059	2.02408e-52
ENSG00000108771|DHX58	2.90677	6.04923e-32
ENSG00000115415|STAT1	2.82871	9.24971e-54
ENSG00000168062|BATF2	2.68932	4.98848e-18
ENSG00000187608|ISG15	2.66278	5.21834e-69
ENSG00000164308|ERAP2	2.6057	3.94839e-21
ENSG00000146859|TMEM140	2.48026	0.00175931
ENSG00000152689|RASGRP3	2.43697	9.25443e-17
ENSG00000163565|IFI16	2.42327	0.0466737
ENSG00000100918|REC8	2.41805	1.51981e-39
ENSG00000213928|IRF9	2.38629	1.31545e-29
ENSG00000152778|IFIT5	2.36073	2.66278e-32
ENSG00000149131|SERPING1	2.2327	6.03461e-14
ENSG00000132109|TRIM21	2.16592	2.86504e-41
ENSG00000188313|PLSCR1	2.12013	1.71591e-30
ENSG00000138642|HERC6	1.97142	1.81148e-24
ENSG00000268107|AC003005.1	1.94475	0.0275841
ENSG00000138646|HERC5	1.88515	6.2032e-24
ENSG00000055332|EIF2AK2	1.80044	2.94218e-16
ENSG00000168394|TAP1	1.7899	2.5598e-29
ENSG00000123609|NMI	1.6984	4.82257e-09
ENSG00000234290|AC116366.2	1.61123	6.38587e-05
ENSG00000197536|IRF1-AS1	1.56466	1.14877e-05
ENSG00000128335|APOL2	1.53968	9.44349e-20
ENSG00000140464|PML	1.51728	6.20103e-29
ENSG00000132256|TRIM5	1.50575	3.58365e-14
ENSG00000165949|IFI27	1.49396	3.24013e-13
ENSG00000121060|TRIM25	1.46231	7.61171e-16
ENSG00000078081|LAMP3	1.40604	1.67424e-10
ENSG00000185880|TRIM69	1.39602	7.75777e-13
ENSG00000184979|USP18	1.37458	3.16177e-15
ENSG00000170581|STAT2	1.20754	5.40085e-16
ENSG00000136147|PHF11	1.11321	1.71532e-06
ENSG00000101347|SAMHD1	1.09883	2.39416e-08
ENSG00000267360|AC012309.1	1.07263	0.0270053
ENSG00000164054|SHISA5	1.04994	3.82805e-10
ENSG00000166750|SLFN5	1.0456	1.03177e-06
ENSG00000185201|IFITM2	1.03885	3.65098e-06
ENSG00000196116|TDRD7	0.993639	8.41112e-09
ENSG00000138035|PNPT1	0.989972	2.62378e-06
ENSG00000166710|B2M	0.987215	3.90679e-06
ENSG00000204592|HLA-E	0.971892	5.18568e-11
ENSG00000060491|OGFR	0.959113	1.78545e-11
ENSG00000125347|IRF1	0.92341	3.91556e-07
ENSG00000160710|ADAR	0.920512	3.18546e-07
ENSG00000169871|TRIM56	0.912536	1.27085e-05
ENSG00000125148|MT2A	0.894842	0.00024343
ENSG00000231925|TAPBP	0.879661	4.78565e-08
ENSG00000106785|TRIM14	0.869222	8.53041e-06
ENSG00000092010|PSME1	0.838045	5.63631e-06
ENSG00000204525|HLA-C	0.821934	1.4393e-06
ENSG00000277511|AC116407.2	0.810425	0.0238573
ENSG00000229474|PATL2	0.655863	0.0286803
ENSG00000188157|AGRN	0.614847	0.0013138
ENSG00000184371|CSF1	0.545516	0.00377371
ENSG00000125826|RBCK1	0.467032	0.00152017
ENSG00000234745|HLA-B	0.364535	0.00666781
ENSG00000235636|NUS1P1	0.359227	0.0499778
ENSG00000182179|UBA7	0.320566	0.0157294
ENSG00000041982|TNC	0.263997	0.0156045
ENSG00000185338|SOCS1	0.230539	0.0363801
ENSG00000105559|PLEKHA4	0.133556	0.0270053
ENSG00000110057|UNC93B1	0.132409	0.0294234
ENSG00000132967|HMGB1P5	-0.515139	0.0326601
ENSG00000215472|RPL17-C18orf32	-0.633648	0.0222806
ENSG00000274944|AL139260.3	-4.59633	0.00651965
ENSG00000276077|CU633904.2	-5.96196	0.00254401
ENSG00000111780|AL021546.1	-8.20071	1.50487e-09
ENSG00000285920|AC087721.2	-17.8381	1.68581e-07
ENSG00000257767|AC002996.1	-20.6607	1.69782e-25
ENSG00000267228|AC012254.2	-26.3561	3.65031e-17
ENSG00000285723|AL034430.2	-30.807	4.43119e-14

## Sheet: IFN_Con_Cyto_v_Media_Con_Cyto
mRNA species upregulated/downregulated in the Cytoplasm after IFN treatment
GENE_ID	LOG2FC	p_value(Adjusted)
ENSG00000258677|AC022826.2	23.884	3.93e-16
ENSG00000214076|CPSF1P1	22.7762	3.36e-07
ENSG00000267520|AC010733.1	21.5894	3.69e-06
ENSG00000286165|AC012488.2	19.3235	1.19e-05
ENSG00000176020|AMIGO3	19.306	6.22e-17
ENSG00000277067|CU634019.2	16.557	1.09e-06
ENSG00000277739|FP671120.4	16.0961	0.000624
ENSG00000111335|OAS2	12.1438	1.5e-22
ENSG00000137965|IFI44	11.8602	3.66e-21
ENSG00000089127|OAS1	10.9738	1.29e-18
ENSG00000132530|XAF1	10.773	3.47e-17
ENSG00000134321|RSAD2	10.3849	5.3e-31
ENSG00000132274|TRIM22	8.85986	4.97e-16
ENSG00000119917|IFIT3	8.81861	9.47e-278
ENSG00000119922|IFIT2	8.12691	4.6e-88
ENSG00000183486|MX2	7.90617	1.25e-09
ENSG00000110446|SLC15A3	7.90027	1.65e-09
ENSG00000221963|APOL6	7.35471	2.57e-15
ENSG00000117228|GBP1	7.28073	2.61e-15
ENSG00000137959|IFI44L	7.17847	3.01e-152
ENSG00000185745|IFIT1	7.06272	4.54e-302
ENSG00000130303|BST2	7.05981	1.82e-104
ENSG00000134326|CMPK2	6.95811	9.32e-53
ENSG00000135114|OASL	6.917	8.99e-27
ENSG00000126709|IFI6	5.96496	9.07e-290
ENSG00000185885|IFITM1	5.95765	5.3e-229
ENSG00000177409|SAMD9L	5.6503	8.93e-12
ENSG00000100342|APOL1	5.62535	3.96e-06
ENSG00000178685|PARP10	5.45995	2.92e-102
ENSG00000187608|ISG15	5.37176	2.32e-251
ENSG00000111331|OAS3	5.15899	2.64e-132
ENSG00000282851|BISPR	4.83308	4.23e-26
ENSG00000107201|DDX58	4.61839	1.96e-138
ENSG00000163565|IFI16	4.61047	0.00133071
ENSG00000168016|TRANK1	4.51125	7.58e-08
ENSG00000135899|SP110	4.51037	1.78e-51
ENSG00000067066|SP100	4.4969	8.64e-28
ENSG00000165949|IFI27	4.2474	3.28e-53
ENSG00000133106|EPSTI1	4.2037	3.03e-98
ENSG00000115267|IFIH1	4.19222	6.89e-103
ENSG00000138496|PARP9	4.17159	1.01e-114
ENSG00000205413|SAMD9	4.07431	3.01e-66
ENSG00000185507|IRF7	4.03498	7.42e-74
ENSG00000213928|IRF9	3.92257	9.74e-64
ENSG00000137628|DDX60	3.88112	4.03e-66
ENSG00000108679|LGALS3BP	3.84359	2.19e-100
ENSG00000130589|HELZ2	3.78708	1.08e-152
ENSG00000142089|IFITM3	3.69178	2.81e-82
ENSG00000163840|DTX3L	3.68145	1.02e-78
ENSG00000156587|UBE2L6	3.50119	4.31e-87
ENSG00000108771|DHX58	3.36057	8.74e-27
ENSG00000240065|PSMB9	3.35359	1.29e-32
ENSG00000140853|NLRC5	3.28646	1.12e-53
ENSG00000068079|IFI35	3.12205	1.76e-56
ENSG00000130813|SHFL	3.11167	4.35e-41
ENSG00000146859|TMEM140	2.97517	3.94e-06
ENSG00000115415|STAT1	2.95197	1.01e-58
ENSG00000182179|UBA7	2.77998	8.89e-10
ENSG00000164308|ERAP2	2.62035	9.15e-24
ENSG00000168062|BATF2	2.5974	1.21e-23
ENSG00000152778|IFIT5	2.41675	1.1e-34
ENSG00000152689|RASGRP3	2.39535	1.02e-17
ENSG00000188313|PLSCR1	2.31549	3.65e-37
ENSG00000203650|LINC01285	2.2782	1.09e-05
ENSG00000132109|TRIM21	2.24521	3.07e-47
ENSG00000100918|REC8	2.21012	5.36e-12
ENSG00000138642|HERC6	2.20858	1.44e-30
ENSG00000149131|SERPING1	2.07558	1.07e-16
ENSG00000138646|HERC5	2.04018	2.98e-28
ENSG00000168394|TAP1	2.03917	7.9e-39
ENSG00000129226|CD68	2.01173	8.52e-05
ENSG00000157601|MX1	1.99991	0.00108828
ENSG00000277511|AC116407.2	1.90004	0.000376
ENSG00000123609|NMI	1.81891	1.67e-13
ENSG00000055332|EIF2AK2	1.69427	9.59e-14
ENSG00000140464|PML	1.66062	1.03e-34
ENSG00000128335|APOL2	1.62575	1.25e-21
ENSG00000121060|TRIM25	1.46947	7e-16
ENSG00000233887|AL354685.1	1.44965	0.0308446
ENSG00000136147|PHF11	1.43172	1.81e-09
ENSG00000170581|STAT2	1.40866	1.23e-20
ENSG00000197536|IRF1-AS1	1.3898	0.000856
ENSG00000132256|TRIM5	1.37654	3.26e-12
ENSG00000184979|USP18	1.32883	1.09e-14
ENSG00000078081|LAMP3	1.30971	4.6e-11
ENSG00000185880|TRIM69	1.26251	6.26e-13
ENSG00000166750|SLFN5	1.2193	4.04e-09
ENSG00000164342|TLR3	1.20044	0.00689122
ENSG00000259529|AL136295.5	1.1923	1.54e-06
ENSG00000101347|SAMHD1	1.06034	1.32e-07
ENSG00000138035|PNPT1	1.03934	4.66e-07
ENSG00000250264|AL669918.1	0.999554	0.00108828
ENSG00000204592|HLA-E	0.994123	2.5e-11
ENSG00000166710|B2M	0.968753	2.11e-05
ENSG00000196116|TDRD7	0.963532	2.05e-08
ENSG00000125347|IRF1	0.954281	2.52e-07
ENSG00000160710|ADAR	0.938496	2.15e-07
ENSG00000164054|SHISA5	0.935587	9.15e-08
ENSG00000106785|TRIM14	0.904901	1.84e-06
ENSG00000169871|TRIM56	0.900061	8.85e-05
ENSG00000184371|CSF1	0.889001	1.49e-06
ENSG00000060491|OGFR	0.879647	3.05e-09
ENSG00000185201|IFITM2	0.860351	1.29e-06
ENSG00000231925|TAPBP	0.837199	4.96e-07
ENSG00000112343|TRIM38	0.750084	0.00107264
ENSG00000092010|PSME1	0.736229	0.000198
ENSG00000184557|SOCS3	0.661461	0.00618975
ENSG00000124201|ZNFX1	0.554449	0.00144096
ENSG00000204525|HLA-C	0.392504	0.0119571
ENSG00000165507|DEPP1	0.384512	0.0248502
ENSG00000188157|AGRN	0.3746	0.012206
ENSG00000151322|NPAS3	0.341699	0.0253656
ENSG00000110057|UNC93B1	0.206454	0.0297142
ENSG00000026950|BTN3A1	0.159314	0.0475882
ENSG00000188613|NANOS1	-0.214237	0.0401666
ENSG00000168268|NT5DC2	-0.230268	0.0231378
ENSG00000248643|RBM14-RBM4	-0.410551	0.0384908
ENSG00000231212|AL590399.3	-0.874306	0.0448389
ENSG00000258441|LINC00641	-0.974104	1.95e-07
ENSG00000214273|AGGF1P1	-1.17853	0.049698
ENSG00000173530|TNFRSF10D	-1.34164	1.19e-09
ENSG00000262304|AC027796.3	-1.84166	0.0272518
ENSG00000257264|AC136443.3	-3.10096	0.00786909
ENSG00000287515|AL929602.1	-6.671	0.000162
ENSG00000273734|AC005258.1	-7.32865	0.000884
ENSG00000232882|PHKA1P1	-7.66115	1.37e-05
ENSG00000269693|AC010422.6	-14.5114	3.12e-05
ENSG00000282416|AC092299.1	-19.5442	9.49e-13
ENSG00000214940|NPIPA8	-19.9617	1.73e-19
ENSG00000203852|H3C15	-20.0298	4.73e-06
ENSG00000260772|AC012321.1	-20.4142	6.24e-24

## Sheet: Identified IUGs
mRNA species upregulated in Nucl and/or Cyto after IFN treatment
Identified IUGs (134)
ENSG00000258677|AC022826.2
ENSG00000214076|CPSF1P1
ENSG00000267520|AC010733.1
ENSG00000286165|AC012488.2
ENSG00000176020|AMIGO3
ENSG00000277067|CU634019.2
ENSG00000277739|FP671120.4
ENSG00000203650|LINC01285
ENSG00000129226|CD68
ENSG00000157601|MX1
ENSG00000164342|TLR3
ENSG00000259529|AL136295.5
ENSG00000250264|AL669918.1
ENSG00000112343|TRIM38
ENSG00000184557|SOCS3
ENSG00000124201|ZNFX1
ENSG00000165507|DEPP1
ENSG00000151322|NPAS3
ENSG00000026950|BTN3A1
ENSG00000111335|OAS2
ENSG00000137965|IFI44
ENSG00000089127|OAS1
ENSG00000132530|XAF1
ENSG00000134321|RSAD2
ENSG00000132274|TRIM22
ENSG00000119917|IFIT3
ENSG00000119922|IFIT2
ENSG00000183486|MX2
ENSG00000110446|SLC15A3
ENSG00000221963|APOL6
ENSG00000117228|GBP1
ENSG00000137959|IFI44L
ENSG00000185745|IFIT1
ENSG00000130303|BST2
ENSG00000134326|CMPK2
ENSG00000135114|OASL
ENSG00000126709|IFI6
ENSG00000185885|IFITM1
ENSG00000177409|SAMD9L
ENSG00000100342|APOL1
ENSG00000178685|PARP10
ENSG00000187608|ISG15
ENSG00000111331|OAS3
ENSG00000282851|BISPR
ENSG00000107201|DDX58
ENSG00000163565|IFI16
ENSG00000168016|TRANK1
ENSG00000135899|SP110
ENSG00000067066|SP100
ENSG00000165949|IFI27
ENSG00000133106|EPSTI1
ENSG00000115267|IFIH1
ENSG00000138496|PARP9
ENSG00000205413|SAMD9
ENSG00000185507|IRF7
ENSG00000213928|IRF9
ENSG00000137628|DDX60
ENSG00000108679|LGALS3BP
ENSG00000130589|HELZ2
ENSG00000142089|IFITM3
ENSG00000163840|DTX3L
ENSG00000156587|UBE2L6
ENSG00000108771|DHX58
ENSG00000240065|PSMB9
ENSG00000140853|NLRC5
ENSG00000068079|IFI35
ENSG00000130813|SHFL
ENSG00000146859|TMEM140
ENSG00000115415|STAT1
ENSG00000182179|UBA7
ENSG00000164308|ERAP2
ENSG00000168062|BATF2
ENSG00000152778|IFIT5
ENSG00000152689|RASGRP3
ENSG00000188313|PLSCR1
ENSG00000132109|TRIM21
ENSG00000100918|REC8
ENSG00000138642|HERC6
ENSG00000149131|SERPING1
ENSG00000138646|HERC5
ENSG00000168394|TAP1
ENSG00000277511|AC116407.2
ENSG00000123609|NMI
ENSG00000055332|EIF2AK2
ENSG00000140464|PML
ENSG00000128335|APOL2
ENSG00000121060|TRIM25
ENSG00000233887|AL354685.1
ENSG00000136147|PHF11
ENSG00000170581|STAT2
ENSG00000197536|IRF1-AS1
ENSG00000132256|TRIM5
ENSG00000184979|USP18
ENSG00000078081|LAMP3
ENSG00000185880|TRIM69
ENSG00000166750|SLFN5
ENSG00000101347|SAMHD1
ENSG00000138035|PNPT1
ENSG00000204592|HLA-E
ENSG00000166710|B2M
ENSG00000196116|TDRD7
ENSG00000125347|IRF1
ENSG00000160710|ADAR
ENSG00000164054|SHISA5
ENSG00000106785|TRIM14
ENSG00000169871|TRIM56
ENSG00000184371|CSF1
ENSG00000060491|OGFR
ENSG00000185201|IFITM2
ENSG00000231925|TAPBP
ENSG00000092010|PSME1
ENSG00000204525|HLA-C
ENSG00000188157|AGRN
ENSG00000110057|UNC93B1
ENSG00000269693|AC010422.6
ENSG00000278189|RNA5-8SN1
ENSG00000260537|AC012184.2
ENSG00000275215|RNA5-8SN3
ENSG00000215695|RSC1A1
ENSG00000280330|CTBP2P10
ENSG00000264545|AL359922.1
ENSG00000269720|CCDC194
ENSG00000287188|AC068989.1
ENSG00000268107|AC003005.1
ENSG00000234290|AC116366.2
ENSG00000267360|AC012309.1
ENSG00000125148|MT2A
ENSG00000229474|PATL2
ENSG00000125826|RBCK1
ENSG00000234745|HLA-B
ENSG00000235636|NUS1P1
ENSG00000041982|TNC
ENSG00000185338|SOCS1
ENSG00000105559|PLEKHA4
