# Supplementary material for: SARS-CoV-2 ORF6 disrupts innate immune signalling by inhibiting cellular mRNA export
Source: PLoS Pathog. 2022 Aug 25;18(8):e1010349. doi: 10.1371/journal.ppat.1010349 (PMC9451085; doi:10.1371/journal.ppat.1010349)
Supplement: S3 Table — (XLSX) [file ppat.1010349.s009.xlsx]

## Sheet: IUGs downregulated by ORF6
IUGs downregulated by ORF6
In Cytoplasm	LOG2FC	p_value(Adjusted)	In Nucleus	LOG2FC	p_value(Adjusted)
ENSG00000110057|UNC93B1	-0.303853	0.0286959	ENSG00000110057|UNC93B1	-0.511834	7.12e-05
ENSG00000132109|TRIM21	-0.32842	0.0138253	ENSG00000132109|TRIM21	-0.311199	0.0174672
ENSG00000149131|SERPING1	-0.336023	0.0377058	ENSG00000149131|SERPING1	-0.545594	0.00303021
ENSG00000132256|TRIM5	-0.3437	0.0129979	ENSG00000132256|TRIM5	-0.449032	0.00331591
ENSG00000136147|PHF11	-0.344677	0.0312219	ENSG00000136147|PHF11	-0.411794	0.0100126
ENSG00000128335|APOL2	-0.363399	0.0137017	ENSG00000128335|APOL2	-0.36041	0.00959488
ENSG00000168394|TAP1	-0.368028	0.00970046	ENSG00000168394|TAP1	-0.372066	0.00546951
ENSG00000107201|DDX58	-0.395658	0.0143521	ENSG00000107201|DDX58	-0.48626	0.000975
ENSG00000078081|LAMP3	-0.399803	0.00928088	ENSG00000078081|LAMP3	-0.427831	0.00563209
ENSG00000106785|TRIM14	-0.403671	0.0111324	ENSG00000106785|TRIM14	-0.414692	0.00286122
ENSG00000132530|XAF1	-0.414115	0.0292161	ENSG00000132530|XAF1	-0.586074	0.00306917
ENSG00000188157|AGRN	-0.428175	0.0141587	ENSG00000188157|AGRN	-0.407039	0.00282757
ENSG00000231925|TAPBP	-0.431759	0.00145995	ENSG00000231925|TAPBP	-0.349348	0.00525227
ENSG00000134326|CMPK2	-0.471908	0.00831015	ENSG00000134326|CMPK2	-0.782447	1.53e-05
ENSG00000115415|STAT1	-0.473519	0.0247242	ENSG00000115415|STAT1	-0.466538	0.00228798
ENSG00000067066|SP100	-0.475608	0.0199693	ENSG00000067066|SP100	-0.566543	0.00552424
ENSG00000140853|NLRC5	-0.480356	0.00352994	ENSG00000140853|NLRC5	-0.644774	4.65e-05
ENSG00000152689|RASGRP3	-0.491216	0.0183688	ENSG00000152689|RASGRP3	-0.434264	0.0146073
ENSG00000134321|RSAD2	-0.503653	0.0112339	ENSG00000134321|RSAD2	-0.660666	0.000794
ENSG00000115267|IFIH1	-0.511761	0.00398054	ENSG00000115267|IFIH1	-0.525641	0.00061
ENSG00000188313|PLSCR1	-0.554891	0.00160976	ENSG00000188313|PLSCR1	-0.535857	0.000412
ENSG00000185745|IFIT1	-0.559018	0.00881414	ENSG00000185745|IFIT1	-0.551804	0.000372
ENSG00000240065|PSMB9	-0.589746	0.00311001	ENSG00000240065|PSMB9	-0.529444	0.00494886
ENSG00000138642|HERC6	-0.598229	0.000567	ENSG00000138642|HERC6	-0.509346	0.00093
ENSG00000169871|TRIM56	-0.609739	0.000461	ENSG00000169871|TRIM56	-0.427048	0.00395393
ENSG00000138496|PARP9	-0.614563	0.000373	ENSG00000138496|PARP9	-0.68668	5.75e-06
ENSG00000130589|HELZ2	-0.636485	4.18e-05	ENSG00000130589|HELZ2	-0.557071	1.22e-05
ENSG00000135899|SP110	-0.636993	0.00225798	ENSG00000135899|SP110	-0.818084	1.11e-05
ENSG00000170581|STAT2	-0.654198	6.35e-05	ENSG00000170581|STAT2	-0.494204	8.44e-05
ENSG00000142089|IFITM3	-0.65563	0.000214	ENSG00000142089|IFITM3	-0.393488	0.0112124
ENSG00000111335|OAS2	-0.666259	0.00106131	ENSG00000111335|OAS2	-0.639889	0.000298
ENSG00000164308|ERAP2	-0.670466	0.00185002	ENSG00000164308|ERAP2	-0.559595	0.0020078
ENSG00000178685|PARP10	-0.69121	0.000523	ENSG00000178685|PARP10	-0.757202	9.21e-06
ENSG00000089127|OAS1	-0.697258	0.000597	ENSG00000089127|OAS1	-0.830275	4.21e-06
ENSG00000132274|TRIM22	-0.70621	0.00162017	ENSG00000132274|TRIM22	-0.686402	0.000199
ENSG00000119917|IFIT3	-0.713952	0.000251	ENSG00000119917|IFIT3	-0.638528	2.8e-05
ENSG00000111331|OAS3	-0.743199	0.000238	ENSG00000111331|OAS3	-0.644576	9.8e-05
ENSG00000068079|IFI35	-0.743909	6.36e-05	ENSG00000068079|IFI35	-0.608488	9.52e-05
ENSG00000156587|UBE2L6	-0.74665	3.93e-05	ENSG00000156587|UBE2L6	-0.476273	0.00127698
ENSG00000187608|ISG15	-0.768039	6.32e-07	ENSG00000187608|ISG15	-0.439078	0.000574
ENSG00000108679|LGALS3BP	-0.768728	4.14e-05	ENSG00000108679|LGALS3BP	-0.590289	8.57e-05
ENSG00000133106|EPSTI1	-0.780175	4.43e-06	ENSG00000133106|EPSTI1	-0.82335	5.48e-08
ENSG00000130813|SHFL	-0.794371	5.04e-05	ENSG00000130813|SHFL	-0.602283	6.34e-05
ENSG00000177409|SAMD9L	-0.796434	0.00527558	ENSG00000177409|SAMD9L	-0.811817	0.00028
ENSG00000137628|DDX60	-0.804395	0.000191	ENSG00000137628|DDX60	-0.809607	6.83e-06
ENSG00000126709|IFI6	-0.816624	2.68e-06	ENSG00000126709|IFI6	-0.74885	9.36e-08
ENSG00000168062|BATF2	-0.860159	0.000151	ENSG00000168062|BATF2	-0.434131	0.0141619
ENSG00000137959|IFI44L	-0.883526	0.00019	ENSG00000137959|IFI44L	-0.986457	1.11e-07
ENSG00000185885|IFITM1	-0.897807	1.46e-06	ENSG00000185885|IFITM1	-0.769908	3.9e-07
ENSG00000130303|BST2	-0.917227	1.7e-07	ENSG00000130303|BST2	-0.801153	8.47e-08
ENSG00000282851|BISPR	-0.924811	0.000869	ENSG00000282851|BISPR	-0.769943	6.91e-05
ENSG00000137965|IFI44	-1.02581	7.82e-06	ENSG00000137965|IFI44	-0.879264	1.19e-06
ENSG00000185507|IRF7	-0.300702	0.0337679	ENSG00000121060|TRIM25	-0.327785	0.0248287
ENSG00000166750|SLFN5	-0.321322	0.02991	ENSG00000138035|PNPT1	-0.361418	0.0155187
ENSG00000184979|USP18	-0.321462	0.0459379	ENSG00000055332|EIF2AK2	-0.380955	0.0237737
ENSG00000119922|IFIT2	-0.347041	0.0444241	ENSG00000125826|RBCK1	-0.389093	0.000762
ENSG00000152778|IFIT5	-0.375238	0.0371348	ENSG00000213928|IRF9	-0.402694	0.015134
ENSG00000117228|GBP1	-0.381486	0.0432256	ENSG00000163840|DTX3L	-0.449754	0.00478744
ENSG00000196116|TDRD7	-0.384783	0.00557072	ENSG00000135114|OASL	-0.561285	0.00291551
ENSG00000138646|HERC5	-0.385959	0.0191318	ENSG00000197536|IRF1-AS1	-0.663774	0.0021412
ENSG00000185880|TRIM69	-0.488379	0.00101889	ENSG00000264545|AL359922.1	-7.92539	2e-05
ENSG00000123609|NMI	-0.508352	0.00689367	ENSG00000260537|AC012184.2	-25.0836	8.65e-10
ENSG00000108771|DHX58	-0.521603	0.00753887
ENSG00000183486|MX2	-0.529731	0.0195898
ENSG00000205413|SAMD9	-0.587199	0.00410864
ENSG00000277739|FP671120.4	-17.0207	5.39e-05
ENSG00000278189|RNA5-8SN1	-20.5193	3.2e-10
ENSG00000214076|CPSF1P1	-21.8524	2.47e-06
ENSG00000267520|AC010733.1	-22.8933	2.42e-06

## Sheet: IUGs upregulated by ORF6
IUGs upregulated by ORF6
In Cytoplasm	LOG2FC	p_value(Adjusted)	In Nucleus	LOG2FC	p_value(Adjusted)
ENSG00000269693|AC010422.6	15.7828	8.93e-06	ENSG00000286165|AC012488.2	34.8781	1.89e-18
ENSG00000185338|SOCS1	0.361365	0.0392309	ENSG00000258677|AC022826.2	18.3771	5.42e-11
			ENSG00000268107|AC003005.1	1.84792	0.00128568
			ENSG00000234290|AC116366.2	1.26564	1.57e-08
			ENSG00000235636|NUS1P1	1.06196	0.00011
			ENSG00000182179|UBA7	0.905902	7.4e-09
			ENSG00000124201|ZNFX1	0.703592	7.35e-09
			ENSG00000267360|AC012309.1	0.603902	0.00998655
			ENSG00000125347|IRF1	0.534784	6.57e-05
			ENSG00000185338|SOCS1	1.63785	6.18e-15

## Sheet: IUGs enrich. in the nuc by ORF6
IUGs enriched in the nucleus by ORF6
Without IFN	LOG2FC	p_value(Adjusted)	With IFN	LOG2FC	p_value(Adjusted)
ENSG00000269693|AC010422.6	37.985	9.36e-17	ENSG00000258677|AC022826.2	18.5504	6.79e-05
ENSG00000275215|RNA5-8SN3	26.8013	8e-07	ENSG00000214076|CPSF1P1	10.1762	0.00160858
ENSG00000215695|RSC1A1	20.7013	1.29e-05	ENSG00000277739|FP671120.4	7.85481	0.00111767
ENSG00000280330|CTBP2P10	6.34954	0.00173956	ENSG00000267520|AC010733.1	5.90748	0.00315706
ENSG00000267360|AC012309.1	2.9881	1.17e-06	ENSG00000112343|TRIM38	0.516072	0.0233786
ENSG00000235636|NUS1P1	1.42252	9.38e-05	ENSG00000278189|RNA5-8SN1	24.0649	2.79e-07
ENSG00000268107|AC003005.1	1.27168	0.00235488	ENSG00000124201|ZNFX1	0.811167	2e-05
ENSG00000185880|TRIM69	0.968011	4.45e-05	ENSG00000166750|SLFN5	0.474341	0.0429227
ENSG00000168062|BATF2	0.771369	0.0144389	ENSG00000185201|IFITM2	0.446016	0.0499528
ENSG00000108679|LGALS3BP	0.76088	0.00164675	ENSG00000286165|AC012488.2	34.1068	2e-07
ENSG00000125347|IRF1	0.656561	0.0030438	ENSG00000185338|SOCS1	0.609039	0.0304514
ENSG00000107201|DDX58	0.648198	0.00836349
ENSG00000234290|AC116366.2	0.607303	0.0433884
ENSG00000130303|BST2	0.569485	0.0297548
ENSG00000130589|HELZ2	0.557841	0.00761683
ENSG00000205413|SAMD9	0.544833	0.0456555
ENSG00000196116|TDRD7	0.436637	0.0447099
ENSG00000264545|AL359922.1	0.34133	0.0300255
ENSG00000278189|RNA5-8SN1	31.2309	4.39e-12
ENSG00000124201|ZNFX1	1.07277	4.9e-08
ENSG00000166750|SLFN5	0.850363	0.000477
ENSG00000185201|IFITM2	0.697469	0.00335408
ENSG00000286165|AC012488.2	0.671561	0.0192746
ENSG00000185338|SOCS1	0.639666	0.0340815
