# Supplementary material for: SARS-CoV-2 ORF6 disrupts innate immune signalling by inhibiting cellular mRNA export
Source: PLoS Pathog. 2022 Aug 25;18(8):e1010349. doi: 10.1371/journal.ppat.1010349 (PMC9451085; doi:10.1371/journal.ppat.1010349)
Supplement: S4 Table — (XLSX) [file ppat.1010349.s010.xlsx]

## Sheet: Media_6_Cyto_v_Con_Cyto
mRNA species upregulated/downregulated by ORF6 in the Cytoplasm (-IFN)
GENE_ID	LOG2FC	p_value(Adjusted)
ENSG00000258677|AC022826.2	24.4601	6.53e-16
ENSG00000278233|RNA5-8SN2	23.0083	1.03e-10
ENSG00000214076|CPSF1P1	22.4193	9.54e-07
ENSG00000176020|AMIGO3	21.1173	6.08e-20
ENSG00000277739|FP671120.4	20.2139	3.55e-06
ENSG00000286165|AC012488.2	16.598	6.25e-05
ENSG00000183160|TMEM119	5.96709	1.79e-07
ENSG00000148377|IDI2	5.80309	3.8e-07
ENSG00000261371|PECAM1	5.75485	2.63e-07
ENSG00000261239|ANKRD26P1	5.61624	1.52e-15
ENSG00000162771|FAM71A	5.41552	5.62e-08
ENSG00000159899|NPR2	5.26922	2.38e-06
ENSG00000119915|ELOVL3	5.09901	4.37e-06
ENSG00000198650|TAT	4.95593	1.84e-08
ENSG00000254872|LINC02688	4.95511	8.25e-06
ENSG00000246203|AL353807.3	4.80972	1.69e-05
ENSG00000267122|AC004490.1	4.76789	6.42e-05
ENSG00000167880|EVPL	4.72489	4.68e-08
ENSG00000257017|HP	4.60527	3.49e-05
ENSG00000232810|TNF	4.47895	9.35e-05
ENSG00000111729|CLEC4A	4.45711	0.000215
ENSG00000255197|AC090559.1	4.44083	0.000105
ENSG00000234763|AL359378.1	4.41545	0.000116
ENSG00000215481|BCRP3	4.34577	5.54e-07
ENSG00000172349|IL16	4.33981	1.18e-11
ENSG00000187682|ERAS	4.31115	0.000164
ENSG00000171124|FUT3	4.2867	1.12e-06
ENSG00000171786|NHLH1	4.26994	6.67e-41
ENSG00000130513|GDF15	4.26466	6.72e-25
ENSG00000250325|IGBP1P4	4.2473	5.92e-05
ENSG00000272822|AC073610.2	4.20927	1.01e-11
ENSG00000226869|LHFPL3-AS1	4.18757	0.000249
ENSG00000223638|RFPL4A	4.13292	8.11e-09
ENSG00000042832|TG	4.1278	6.2e-11
ENSG00000112116|IL17F	4.12481	0.000163
ENSG00000273599|AL731571.1	4.10759	3.44e-29
ENSG00000285269|AL160269.1	4.09191	0.000278
ENSG00000260903|XKR7	4.07468	2.85e-13
ENSG00000087589|CASS4	4.05901	5.34e-30
ENSG00000175894|TSPEAR	4.05083	1.14e-13
ENSG00000287089|AL138889.3	4.01373	0.000384
ENSG00000171989|LDHAL6B	3.99948	0.000342
ENSG00000226979|LTA	3.98981	7.79e-07
ENSG00000214814|FER1L6	3.94516	2.12e-07
ENSG00000284952|AC104472.3	3.92708	0.000875
ENSG00000168314|MOBP	3.89405	1.4e-14
ENSG00000224655|LINC01823	3.89061	5.04e-07
ENSG00000130518|IQCN	3.84888	7.42e-11
ENSG00000188959|C9orf152	3.78714	1.93e-15
ENSG00000133454|MYO18B	3.78159	3.38e-05
ENSG00000147647|DPYS	3.77722	3.2e-05
ENSG00000224416|IFNA22P	3.77456	0.000336
ENSG00000215186|GOLGA6B	3.75751	0.00073
ENSG00000163606|CD200R1	3.74984	3.51e-12
ENSG00000134242|PTPN22	3.74433	0.00027
ENSG00000124557|BTN1A1	3.73557	0.000601
ENSG00000101203|COL20A1	3.72814	0.000456
ENSG00000260314|MRC1	3.70867	6.26e-09
ENSG00000148735|PLEKHS1	3.67256	2.68e-08
ENSG00000010379|SLC6A13	3.63294	1.83e-12
ENSG00000169896|ITGAM	3.6227	2.02e-09
ENSG00000163815|CLEC3B	3.5265	0.000125
ENSG00000021488|SLC7A9	3.50186	0.000567
ENSG00000230358|SPDYE21	3.49044	0.000934
ENSG00000183773|AIFM3	3.47852	0.0001
ENSG00000115850|LCT	3.47728	1.52e-09
ENSG00000186529|CYP4F3	3.46254	0.000253
ENSG00000129654|FOXJ1	3.43413	1.22e-05
ENSG00000225329|LHFPL3-AS2	3.42582	7.33e-08
ENSG00000166592|RRAD	3.42049	3.86e-09
ENSG00000215529|EFCAB8	3.38712	0.000309
ENSG00000113369|ARRDC3	3.37838	2.45e-75
ENSG00000091831|ESR1	3.37411	0.00110192
ENSG00000039987|BEST2	3.37111	1.52e-09
ENSG00000177688|SUMO4	3.3685	0.000231
ENSG00000267898|AC026803.2	3.35547	0.000291
ENSG00000224097|AC021148.1	3.35455	7.4e-07
ENSG00000119614|VSX2	3.35229	1.29e-05
ENSG00000108242|CYP2C18	3.34846	1.69e-06
ENSG00000143107|FNDC7	3.34799	1.9e-07
ENSG00000111886|GABRR2	3.33294	1.01e-28
ENSG00000179141|MTUS2-AS1	3.32133	1.98e-06
ENSG00000225647|AC005487.1	3.30659	0.000278
ENSG00000244242|IFITM10	3.30629	2.11e-10
ENSG00000156194|PPEF2	3.29423	3.02e-10
ENSG00000250138|AC139495.2	3.288	0.00104547
ENSG00000153495|TEX29	3.27014	0.000169
ENSG00000151360|ALLC	3.26905	0.000495
ENSG00000239617|AC073610.1	3.26344	4.37e-05
ENSG00000141738|GRB7	3.24943	1.73e-07
ENSG00000144834|TAGLN3	3.22941	0.00111723
ENSG00000101049|SGK2	3.22586	1.84e-08
ENSG00000059378|PARP12	3.22048	0.00052
ENSG00000260729|AC009690.1	3.21879	0.000298
ENSG00000170458|CD14	3.21597	1.26e-24
ENSG00000155026|RSPH10B	3.20325	4.47e-10
ENSG00000135407|AVIL	3.20093	3.36e-07
ENSG00000123901|GPR83	3.17566	3.02e-12
ENSG00000255931|AP003108.1	3.16094	0.000231
ENSG00000113389|NPR3	3.15953	1.31e-16
ENSG00000163435|ELF3	3.1465	1.22e-05
ENSG00000257743|MGAM2	3.14343	0.000927
ENSG00000188039|NWD1	3.14157	0.000117
ENSG00000163817|SLC6A20	3.12674	4.31e-07
ENSG00000110876|SELPLG	3.12286	7.69e-10
ENSG00000176381|PRR18	3.12039	6.27e-08
ENSG00000146453|PNLDC1	3.11888	2.81e-07
ENSG00000285829|AC005921.5	3.08764	0.00138113
ENSG00000242220|TCP10L	3.08725	0.000666
ENSG00000117601|SERPINC1	3.0865	2.15e-05
ENSG00000173714|WFIKKN2	3.05943	1.18e-11
ENSG00000245025|AC107959.1	3.05609	7.46e-28
ENSG00000137270|GCM1	3.05557	3.48e-10
ENSG00000072182|ASIC4	3.05519	1.44e-05
ENSG00000215498|FAM230B	3.0469	0.000132
ENSG00000260105|AOC4P	3.03374	8.21e-06
ENSG00000143632|ACTA1	3.00899	9.49e-25
ENSG00000159409|CELF3	2.98691	1.26e-23
ENSG00000250673|REELD1	2.97277	1.04e-10
ENSG00000130368|MAS1	2.96186	0.00231282
ENSG00000215595|C20orf202	2.96091	0.000593
ENSG00000130182|ZSCAN10	2.96077	1.96e-05
ENSG00000138356|AOX1	2.9605	0.00430645
ENSG00000274184|AC011815.2	2.94465	2.18e-12
ENSG00000204420|MPIG6B	2.93858	0.000973
ENSG00000164556|FAM183BP	2.93847	1.82e-07
ENSG00000178297|TMPRSS9	2.9301	2.05e-05
ENSG00000091106|NLRC4	2.92616	0.00346386
ENSG00000148483|TMEM236	2.92422	4.38e-14
ENSG00000179921|GPBAR1	2.91692	0.000598
ENSG00000177238|TRIM72	2.90479	6.59e-10
ENSG00000266733|TBC1D29P	2.90302	0.00272262
ENSG00000198711|SSBP3-AS1	2.90103	2.74e-06
ENSG00000279568|AC093525.9	2.89875	1.74e-10
ENSG00000235888|AF064858.1	2.89068	1.15e-08
ENSG00000086730|LAT2	2.88485	1.51e-10
ENSG00000185955|C7orf61	2.86475	1.55e-08
ENSG00000145244|CORIN	2.86275	4.54e-10
ENSG00000270681|AC095055.1	2.85738	2.72e-18
ENSG00000272275|AC092687.3	2.84568	2.87e-16
ENSG00000146221|TCTE1	2.84234	9.85e-06
ENSG00000280160|AC135050.7	2.83135	3.04e-07
ENSG00000179520|SLC17A8	2.82928	0.000251
ENSG00000189001|SBSN	2.82565	4.47e-06
ENSG00000225899|FRG2B	2.81694	0.000262
ENSG00000174827|PDZK1	2.8153	2.62e-07
ENSG00000227388|AL133410.1	2.81015	0.00305162
ENSG00000138109|CYP2C9	2.80481	0.000258
ENSG00000286952|AC093928.1	2.80465	0.000945
ENSG00000280213|UCKL1-AS1	2.80325	8.68e-05
ENSG00000260316|AL008727.1	2.80173	0.000658
ENSG00000114757|PEX5L	2.79509	0.000462
ENSG00000255663|AP002373.1	2.77979	0.000162
ENSG00000130958|SLC35D2	2.77708	3.74e-07
ENSG00000223922|ASS1P2	2.77024	3.91e-05
ENSG00000166825|ANPEP	2.74943	3.18e-06
ENSG00000107187|LHX3	2.74646	1.68e-10
ENSG00000286285|AL138778.1	2.74044	0.0016386
ENSG00000105219|CNTD2	2.7351	1.34e-05
ENSG00000115523|GNLY	2.72966	0.00587457
ENSG00000275476|AC009318.4	2.72351	0.00391314
ENSG00000287839|AL353807.5	2.70599	0.000342
ENSG00000065618|COL17A1	2.68887	0.00188875
ENSG00000284640|AL590434.2	2.68292	0.00122514
ENSG00000183379|SYNDIG1L	2.68264	0.00261318
ENSG00000286379|AL591845.1	2.68214	6.24e-05
ENSG00000196092|PAX5	2.67239	1.67e-10
ENSG00000261678|SCRT1	2.66926	5.5e-08
ENSG00000166569|CPLX4	2.66716	0.00124435
ENSG00000225465|RFPL1S	2.66624	5.24e-05
ENSG00000185271|KLHL33	2.63956	0.000439
ENSG00000280387|AL109806.1	2.62859	0.00399181
ENSG00000178199|ZC3H12D	2.62268	1.55e-08
ENSG00000184414|IRS3P	2.62242	1.2e-07
ENSG00000243056|EIF4EBP3	2.61648	0.00137608
ENSG00000182179|UBA7	2.60856	1.94e-09
ENSG00000182795|C1orf116	2.60748	2.01e-17
ENSG00000047662|FAM184B	2.59536	7.97e-20
ENSG00000103056|SMPD3	2.59526	4.15e-18
ENSG00000068976|PYGM	2.58878	6.61e-18
ENSG00000159289|GOLGA6A	2.57498	2.33e-09
ENSG00000240219|AL512306.2	2.57425	0.000111
ENSG00000236754|AC007666.1	2.57284	2.33e-05
ENSG00000116183|PAPPA2	2.57184	2.15e-07
ENSG00000232656|IDI2-AS1	2.57159	2.08e-11
ENSG00000181016|LSMEM1	2.56193	2.25e-25
ENSG00000276445|AC005393.1	2.56135	2.27e-07
ENSG00000197153|H3C12	2.53922	8.39e-08
ENSG00000173991|TCAP	2.53882	8.58e-09
ENSG00000186517|ARHGAP30	2.53675	0.00116879
ENSG00000261359|PYCARD-AS1	2.53084	1.49e-08
ENSG00000102387|TAF7L	2.52829	2.69e-16
ENSG00000258469|CHMP4BP1	2.52432	5.59e-06
ENSG00000184716|SERINC4	2.51232	1.24e-08
ENSG00000136931|NR5A1	2.51185	1.21e-06
ENSG00000280571|AC006059.2	2.50838	2.23e-05
ENSG00000172232|AZU1	2.50574	0.00418819
ENSG00000270195|AC016773.2	2.50215	1.91e-22
ENSG00000140478|GOLGA6D	2.49825	0.00012
ENSG00000285791|AC009879.3	2.48642	5.13e-08
ENSG00000156966|B3GNT7	2.47463	1.48e-08
ENSG00000224093|BCAR3-AS1	2.4693	0.0057487
ENSG00000233435|AGGF1P2	2.46907	4.31e-13
ENSG00000168477|TNXB	2.46273	6.68e-24
ENSG00000214544|GTF2IRD2P1	2.43619	0.00557923
ENSG00000233558|AL050331.1	2.40823	1.84e-08
ENSG00000144821|MYH15	2.39459	6.72e-25
ENSG00000257176|AC009318.1	2.38331	1.18e-12
ENSG00000171649|ZIK1	2.38108	0.00176809
ENSG00000284128|AP000356.3	2.37925	1.72e-05
ENSG00000104112|SCG3	2.3271	3.52e-15
ENSG00000171931|FBXW10	2.31713	0.000621
ENSG00000218016|ZNF192P2	2.29987	0.00297065
ENSG00000196503|ARL9	2.29268	0.000308
ENSG00000166922|SCG5	2.29093	6.05e-10
ENSG00000083454|P2RX5	2.29058	4.78e-05
ENSG00000182308|DCAF4L1	2.2825	9.22e-21
ENSG00000273428|AC004832.6	2.27784	0.00733349
ENSG00000261758|AC117382.2	2.27729	2.71e-05
ENSG00000267769|AC011498.6	2.26641	0.00289649
ENSG00000143217|NECTIN4	2.24763	4.39e-08
ENSG00000189030|VHLL	2.24062	0.0073245
ENSG00000163131|CTSS	2.23981	0.000194
ENSG00000243709|LEFTY1	2.23439	1.19e-06
ENSG00000233012|HDAC1P2	2.22494	0.00791463
ENSG00000108576|SLC6A4	2.21698	0.000218
ENSG00000260495|AC009148.1	2.21631	8.88e-09
ENSG00000116748|AMPD1	2.21361	0.000333
ENSG00000259172|AC023024.1	2.2096	8.24e-14
ENSG00000166863|TAC3	2.20191	0.00139918
ENSG00000285646|AL021155.4	2.20147	2.53e-06
ENSG00000165841|CYP2C19	2.19446	0.00242761
ENSG00000168329|CX3CR1	2.19058	2.14e-05
ENSG00000230131|LINC02641	2.18257	0.00356227
ENSG00000157856|DRC1	2.16989	0.000262
ENSG00000166866|MYO1A	2.16571	3.34e-05
ENSG00000176840|MIR7-3HG	2.16377	0.00356416
ENSG00000197181|PIWIL2	2.1602	0.000309
ENSG00000270240|AC015849.1	2.15488	0.000197
ENSG00000228335|AC073063.1	2.14824	0.000439
ENSG00000177932|ZNF354C	2.14492	0.00021
ENSG00000235672|AC090286.3	2.139	0.000973
ENSG00000175003|SLC22A1	2.13119	5.65e-05
ENSG00000015520|NPC1L1	2.128	4.49e-14
ENSG00000185527|PDE6G	2.12324	0.000992
ENSG00000115266|APC2	2.12116	7.7e-21
ENSG00000156265|MAP3K7CL	2.12088	0.00109295
ENSG00000286000|AC234775.4	2.11169	0.00393915
ENSG00000124657|OR2B6	2.10521	2.37e-05
ENSG00000280422|AC115284.2	2.09576	0.00731692
ENSG00000240106|RN7SL146P	2.09524	0.00882584
ENSG00000151364|KCTD14	2.0821	1.73e-07
ENSG00000106328|FSCN3	2.08138	0.000393
ENSG00000248751|AC004997.1	2.08082	0.00744314
ENSG00000124103|FAM209A	2.08034	0.00825819
ENSG00000172818|OVOL1	2.07298	0.0096437
ENSG00000184163|C1QTNF12	2.07266	5.69e-08
ENSG00000168918|INPP5D	2.07216	1.4e-05
ENSG00000287063|AL356489.3	2.06554	3.7e-05
ENSG00000158865|SLC5A11	2.06508	4.17e-08
ENSG00000110169|HPX	2.06134	0.000258
ENSG00000164082|GRM2	2.05558	4.02e-08
ENSG00000261485|PAN3-AS1	2.05402	4.56e-12
ENSG00000159251|ACTC1	2.04064	0.00513173
ENSG00000143768|LEFTY2	2.03771	0.00458652
ENSG00000269399|AC008764.6	2.02199	1.97e-16
ENSG00000248596|AC139491.2	2.02147	0.00155045
ENSG00000100604|CHGA	2.0202	1.44e-18
ENSG00000276966|H4C5	2.01745	2.03e-10
ENSG00000273189|AC010619.3	2.01096	3.7e-05
ENSG00000261054|AC036108.2	2.00923	2.19e-07
ENSG00000085465|OVGP1	2.00888	7.32e-23
ENSG00000158683|PKD1L1	2.00646	2.28e-07
ENSG00000147174|GCNA	2.00313	6.2e-15
ENSG00000225125|RANP4	1.99872	0.000717
ENSG00000172183|ISG20	1.99579	1.93e-08
ENSG00000261570|AC073878.1	1.99011	0.00153537
ENSG00000161664|ASB16	1.98989	0.0058374
ENSG00000223356|AL590666.1	1.98725	0.00139131
ENSG00000205853|RFPL3S	1.98538	6.56e-14
ENSG00000141434|MEP1B	1.98427	5.6e-05
ENSG00000156427|FGF18	1.97663	1.34e-06
ENSG00000272205|AL451050.2	1.9764	1.45e-07
ENSG00000165949|IFI27	1.96703	1.89e-10
ENSG00000132639|SNAP25	1.96555	0.00241553
ENSG00000143110|C1orf162	1.96417	4.36e-09
ENSG00000163806|SPDYA	1.95524	0.000206
ENSG00000274751|AC120498.9	1.95355	3.55e-06
ENSG00000126759|CFP	1.95352	1.55e-09
ENSG00000261606|AC091230.1	1.93636	0.00547361
ENSG00000284602|AL031432.4	1.93227	1.15e-11
ENSG00000226721|EEF1DP2	1.92967	3.83e-06
ENSG00000166268|MYRFL	1.92266	0.0016186
ENSG00000272256|AC044849.1	1.9188	0.00201287
ENSG00000231551|AC245100.4	1.91409	2.88e-06
ENSG00000189334|S100A14	1.91032	0.00609784
ENSG00000092607|TBX15	1.91014	8.26e-05
ENSG00000275902|AC139530.3	1.90202	9.44e-09
ENSG00000223573|TINCR	1.90185	9.26e-19
ENSG00000259349|AC011921.1	1.9011	2.19e-06
ENSG00000182326|C1S	1.88925	1.88e-11
ENSG00000286342|AC073210.3	1.88751	0.00934922
ENSG00000121577|POPDC2	1.88525	1.22e-05
ENSG00000280537|AC068946.1	1.88349	0.00048
ENSG00000143199|ADCY10	1.88123	9.13e-05
ENSG00000267041|ZNF850	1.87643	4.45e-22
ENSG00000166159|LRTM2	1.87452	0.00170842
ENSG00000229178|AC233280.1	1.86947	0.000973
ENSG00000107742|SPOCK2	1.86741	2.6e-17
ENSG00000258725|PRC1-AS1	1.86623	4.71e-05
ENSG00000115556|PLCD4	1.86505	0.000858
ENSG00000219163|HMGB1P20	1.86457	0.00604664
ENSG00000229292|RFPL4AL1	1.83989	0.0130386
ENSG00000260278|AC098818.2	1.81496	0.00311088
ENSG00000280287|AC131212.3	1.80946	2.01e-17
ENSG00000267030|AC011498.2	1.80774	5.69e-06
ENSG00000237772|LINC02631	1.80694	0.00921639
ENSG00000214900|LINC01588	1.80358	1.67e-08
ENSG00000144671|SLC22A14	1.80135	0.00330347
ENSG00000244471|AL137058.1	1.79113	0.00120723
ENSG00000278903|CU633906.4	1.78558	6.13e-07
ENSG00000121075|TBX4	1.77853	0.00614641
ENSG00000250075|AC104806.2	1.7765	0.00118185
ENSG00000197653|DNAH10	1.77074	8.39e-14
ENSG00000279765|AC013394.1	1.75422	0.000785
ENSG00000274340|AC032011.1	1.74827	0.00155
ENSG00000148677|ANKRD1	1.74658	1.98e-06
ENSG00000261654|AL360270.2	1.74492	9.03e-05
ENSG00000164430|CGAS	1.74398	0.00371911
ENSG00000283031|AC009242.1	1.73854	0.0128462
ENSG00000272103|AC026741.1	1.73728	0.000585
ENSG00000279696|AP001273.1	1.73454	1.5e-10
ENSG00000174844|DNAH12	1.73447	0.00289649
ENSG00000214694|ARHGEF33	1.72917	0.00013
ENSG00000187994|RINL	1.72738	0.000382
ENSG00000280587|LINC01348	1.71478	0.00927514
ENSG00000186265|BTLA	1.71205	0.00304945
ENSG00000213999|MEF2B	1.71029	8.97e-06
ENSG00000288531|AL669831.7	1.70914	0.0122537
ENSG00000127578|WFIKKN1	1.70851	9.59e-11
ENSG00000130783|CCDC62	1.70726	1.94e-11
ENSG00000143127|ITGA10	1.70692	6.11e-07
ENSG00000277767|AL442128.2	1.69964	0.000332
ENSG00000121101|TEX14	1.69864	6.32e-13
ENSG00000279748|AC008764.9	1.69742	0.0156663
ENSG00000198156|NPIPB6	1.69556	1.45e-05
ENSG00000230162|CT45A11P	1.69385	0.00864898
ENSG00000227082|LINC02798	1.68035	0.000691
ENSG00000070019|GUCY2C	1.67739	0.0120759
ENSG00000196296|ATP2A1	1.65875	4.2e-15
ENSG00000251143|AP002490.1	1.65744	0.000304
ENSG00000196993|NPIPB9	1.65624	5.13e-08
ENSG00000268947|AC002128.1	1.65218	0.0129569
ENSG00000271265|AL355297.2	1.6481	0.0128404
ENSG00000285999|AC025442.2	1.64573	0.00606716
ENSG00000284740|AL645728.2	1.63409	0.00018
ENSG00000213453|FTH1P3	1.63242	0.00152189
ENSG00000110944|IL23A	1.63028	1.74e-05
ENSG00000158023|WDR66	1.62898	2.12e-07
ENSG00000028277|POU2F2	1.62382	1.22e-11
ENSG00000158373|H2BC5	1.62378	5.39e-14
ENSG00000186019|AC021092.1	1.62327	9.24e-06
ENSG00000288053|AC231657.3	1.62014	0.0171716
ENSG00000245149|RNF139-AS1	1.61691	5.31e-12
ENSG00000124216|SNAI1	1.61122	5.15e-11
ENSG00000263798|AC018521.1	1.61105	0.0130386
ENSG00000197808|ZNF461	1.6088	2.4e-12
ENSG00000165917|RAPSN	1.6081	0.00687984
ENSG00000260589|STAM-AS1	1.60748	2.5e-08
ENSG00000008056|SYN1	1.60231	2.33e-11
ENSG00000273345|AC104109.4	1.59335	0.00320892
ENSG00000261136|AC023908.3	1.59172	7.23e-08
ENSG00000279212|AL390961.3	1.58942	0.00921813
ENSG00000164463|CREBRF	1.57749	5.57e-19
ENSG00000176593|AC008969.1	1.57503	3.94e-09
ENSG00000287535|AC009630.4	1.57408	0.000227
ENSG00000059728|MXD1	1.5728	6.83e-20
ENSG00000274290|H2BC6	1.57233	6.86e-07
ENSG00000186026|ZNF284	1.55795	1.98e-06
ENSG00000168140|VASN	1.5576	3.33e-13
ENSG00000145632|PLK2	1.55473	4.2e-15
ENSG00000229983|AL606468.1	1.55032	0.012713
ENSG00000250490|LINC02145	1.54909	0.0179841
ENSG00000175564|UCP3	1.54768	9.06e-08
ENSG00000230825|AC005532.1	1.53687	0.000297
ENSG00000178623|GPR35	1.52911	1.67e-06
ENSG00000169403|PTAFR	1.52894	2.01e-10
ENSG00000204779|FOXD4L5	1.51698	0.000149
ENSG00000103196|CRISPLD2	1.51423	5.1e-07
ENSG00000275294|LINC02340	1.50985	0.00131818
ENSG00000268744|AC008758.4	1.50821	0.00343528
ENSG00000163141|BNIPL	1.50696	1.42e-07
ENSG00000136099|PCDH8	1.50647	7.8e-06
ENSG00000173530|TNFRSF10D	1.50414	3.06e-16
ENSG00000286035|AC073840.1	1.50289	0.000801
ENSG00000268403|AC132192.2	1.50254	2.09e-10
ENSG00000176236|RPP38-DT	1.49558	4.01e-05
ENSG00000168348|INSM2	1.48709	0.000197
ENSG00000183091|NEB	1.47668	1.19e-11
ENSG00000279520|AC093525.8	1.47332	2.45e-07
ENSG00000269514|AC024257.3	1.47274	1.98e-05
ENSG00000251365|LINC02236	1.46904	0.00454913
ENSG00000270130|AC068790.7	1.46825	0.0204904
ENSG00000274925|ZKSCAN2-DT	1.46758	6.94e-10
ENSG00000179698|WDR97	1.46726	0.000195
ENSG00000162711|NLRP3	1.46642	0.0106904
ENSG00000233690|EBAG9P1	1.4634	0.0294288
ENSG00000142871|CCN1	1.45863	1.39e-19
ENSG00000131484|AC091132.1	1.45833	0.0110554
ENSG00000147576|ADHFE1	1.45422	8.85e-05
ENSG00000234219|CDCA4P4	1.45208	0.0299548
ENSG00000185900|POMK	1.45136	2.33e-11
ENSG00000261360|AC010491.1	1.44873	0.000123
ENSG00000184261|KCNK12	1.44256	0.0116357
ENSG00000187492|CDHR4	1.44008	0.0206375
ENSG00000131471|AOC3	1.43947	4.41e-13
ENSG00000236670|KRT18P5	1.43877	0.00216931
ENSG00000283341|AC068205.2	1.43597	1.29e-09
ENSG00000102385|DRP2	1.43163	1.06e-10
ENSG00000105146|AURKC	1.43159	0.000488
ENSG00000105708|ZNF14	1.43072	8.67e-14
ENSG00000175356|SCUBE2	1.42925	0.000644
ENSG00000187775|DNAH17	1.42895	2.82e-07
ENSG00000260793|AC003102.1	1.42675	2.44e-06
ENSG00000180245|RRH	1.42537	8.94e-07
ENSG00000196361|ELAVL3	1.4221	0.0164846
ENSG00000261798|AL033527.3	1.42107	0.000314
ENSG00000240038|AMY2B	1.41878	2.94e-07
ENSG00000224376|AC017104.1	1.41851	0.00013
ENSG00000178233|TMEM151B	1.41559	0.000736
ENSG00000116819|TFAP2E	1.41177	0.000983
ENSG00000282988|AL031777.2	1.4084	2.68e-05
ENSG00000156413|FUT6	1.40746	0.0215201
ENSG00000165794|SLC39A2	1.4057	0.0277076
ENSG00000280383|Z95331.1	1.40098	3.04e-11
ENSG00000165244|ZNF367	1.40076	2.29e-14
ENSG00000174564|IL20RB	1.40072	1.47e-07
ENSG00000269439|AC010618.3	1.39592	2.27e-07
ENSG00000286113|AC022868.2	1.39486	0.00551281
ENSG00000172159|FRMD3	1.39068	1.15e-08
ENSG00000267121|AC008105.3	1.38724	0.000302
ENSG00000234773|AC012618.3	1.38576	0.00491175
ENSG00000263874|LINC00672	1.38575	0.0172002
ENSG00000272693|AC073107.1	1.38573	0.00322924
ENSG00000082126|MPP4	1.38491	0.0158781
ENSG00000136881|BAAT	1.38429	0.000348
ENSG00000175197|DDIT3	1.38327	1.6e-15
ENSG00000219891|ZSCAN12P1	1.38287	1.73e-07
ENSG00000278677|H2AC17	1.37884	0.000102
ENSG00000264290|AC104564.3	1.37372	0.015424
ENSG00000275221|H2AC15	1.37224	0.00107328
ENSG00000167178|ISLR2	1.36704	0.00233929
ENSG00000137960|GIPC2	1.36344	0.0209393
ENSG00000203814|H2BC18	1.36002	8.15e-08
ENSG00000184786|TCTE3	1.3558	5.29e-08
ENSG00000287721|AC061975.8	1.35473	0.00271111
ENSG00000170827|CELP	1.35366	0.0245709
ENSG00000241547|ACTG1P20	1.34552	6.19e-06
ENSG00000155749|FLACC1	1.33858	0.00219268
ENSG00000274678|AC106886.3	1.33752	0.00822615
ENSG00000183423|LRIT3	1.33672	1.31e-06
ENSG00000186645|SPDYE17	1.33643	0.00180145
ENSG00000109927|TECTA	1.33452	1.58e-10
ENSG00000168060|NAALADL1	1.33135	0.00708208
ENSG00000219814|RPL23AP47	1.32882	0.00508809
ENSG00000112599|GUCA1B	1.32639	1.21e-07
ENSG00000283635|AC012485.3	1.32231	0.0089076
ENSG00000267302|RNFT1-DT	1.32184	0.0133105
ENSG00000105085|MED26	1.31947	2.6e-14
ENSG00000228393|LINC01004	1.31898	0.000542
ENSG00000215440|NPEPL1	1.31621	4.17e-08
ENSG00000101638|ST8SIA5	1.31403	1.17e-05
ENSG00000241322|CDRT1	1.31039	1.81e-06
ENSG00000138615|CILP	1.30773	0.0198788
ENSG00000102057|KCND1	1.30546	1.46e-07
ENSG00000279330|AJ003147.3	1.30099	0.0230474
ENSG00000247679|AC139795.2	1.30097	8.65e-06
ENSG00000180720|CHRM4	1.29753	0.000101
ENSG00000129194|SOX15	1.29718	0.00885254
ENSG00000244607|CCDC13	1.29523	0.000265
ENSG00000133958|UNC79	1.29217	0.000101
ENSG00000272008|AL139274.2	1.29162	0.00252851
ENSG00000167772|ANGPTL4	1.27828	0.0170762
ENSG00000116717|GADD45A	1.27448	1.32e-12
ENSG00000135929|CYP27A1	1.27044	6.24e-06
ENSG00000089199|CHGB	1.26832	0.00039
ENSG00000260339|HEXA-AS1	1.26814	3.53e-05
ENSG00000269318|AC007292.2	1.26089	0.0142364
ENSG00000196878|LAMB3	1.25376	0.0017368
ENSG00000274376|ADAMTS7P1	1.25352	0.0282597
ENSG00000261251|Z97055.2	1.24651	6.61e-06
ENSG00000213213|CCDC183	1.24607	0.00115592
ENSG00000279086|AC073130.3	1.2456	0.0167331
ENSG00000225335|AC016027.1	1.24538	3.96e-05
ENSG00000226029|LINC01772	1.24083	0.000496
ENSG00000132801|ZSWIM3	1.23652	9.15e-10
ENSG00000204677|FAM153CP	1.23335	0.0096437
ENSG00000155428|TRIM74	1.22902	0.00924434
ENSG00000287979|AC253572.2	1.22828	0.00369437
ENSG00000242622|AC092910.3	1.2224	4.62e-07
ENSG00000186834|HEXIM1	1.22128	1.07e-11
ENSG00000170835|CEL	1.21915	9.99e-06
ENSG00000245888|NSMCE1-DT	1.21737	0.000243
ENSG00000077080|ACTL6B	1.21602	0.00480264
ENSG00000279901|AC092117.2	1.21408	0.0024201
ENSG00000183831|ANKRD45	1.21358	0.0282797
ENSG00000113070|HBEGF	1.21014	3.26e-12
ENSG00000287731|AL035603.1	1.20958	0.00812128
ENSG00000269533|AC003002.3	1.20958	0.0193416
ENSG00000164855|TMEM184A	1.20813	0.0235111
ENSG00000279019|AC009090.4	1.2056	0.0233673
ENSG00000287853|AL031668.2	1.20237	0.00607212
ENSG00000174945|AMZ1	1.20211	0.0239781
ENSG00000276867|AC074050.4	1.20179	0.0166044
ENSG00000198939|ZFP2	1.20135	0.000223
ENSG00000158406|H4C8	1.1979	7.05e-06
ENSG00000288056|AL023806.4	1.19518	0.00146176
ENSG00000232611|AL683813.2	1.1943	9.77e-07
ENSG00000149201|CCDC81	1.19308	0.0012204
ENSG00000276523|AC025287.3	1.19245	0.0255034
ENSG00000239653|PSMD6-AS2	1.18786	6.6e-06
ENSG00000274933|TBC1D3I	1.1872	0.0184102
ENSG00000236255|AC009404.1	1.18456	1.91e-11
ENSG00000198835|GJC2	1.18349	7.79e-07
ENSG00000171291|ZNF439	1.1827	0.00665076
ENSG00000272768|AC004854.2	1.18256	0.00412013
ENSG00000204524|ZNF805	1.18241	2.28e-10
ENSG00000234329|AL604028.2	1.17643	0.00684494
ENSG00000185338|SOCS1	1.17197	1.85e-05
ENSG00000143369|ECM1	1.17149	8.84e-05
ENSG00000081148|IMPG2	1.16997	0.00355774
ENSG00000134802|SLC43A3	1.1687	0.00358363
ENSG00000107864|CPEB3	1.16796	3.29e-13
ENSG00000204624|DISP3	1.16738	3.41e-06
ENSG00000269982|AC018809.2	1.16489	0.0112827
ENSG00000255559|ZNF252P-AS1	1.16078	0.000139
ENSG00000229222|KRT18P4	1.15863	0.0117066
ENSG00000078814|MYH7B	1.15829	0.00359599
ENSG00000196152|ZNF79	1.15379	3.74e-09
ENSG00000074966|TXK	1.1535	0.0159244
ENSG00000124602|UNC5CL	1.15336	1.74e-05
ENSG00000260942|CAPN10-DT	1.15298	1.38e-08
ENSG00000172425|TTC36	1.14936	0.00283893
ENSG00000280388|AC006330.1	1.14478	0.00217884
ENSG00000253476|AC091185.1	1.14194	0.02761
ENSG00000266677|AC087164.1	1.14111	0.0096751
ENSG00000250130|AC090519.1	1.13542	0.0266119
ENSG00000287707|AC115284.4	1.1354	0.000786
ENSG00000280239|AC011498.7	1.13534	1.01e-06
ENSG00000198855|FICD	1.1352	1.88e-11
ENSG00000188766|SPRED3	1.13383	2.27e-07
ENSG00000268230|AC012313.3	1.1332	0.00513488
ENSG00000279693|AC099521.3	1.13215	0.0269858
ENSG00000227210|AC079145.1	1.13179	0.00045
ENSG00000250644|AC068580.4	1.1312	3.25e-05
ENSG00000204248|COL11A2	1.12744	2.24e-05
ENSG00000144802|NFKBIZ	1.12698	1.04e-12
ENSG00000159885|ZNF222	1.12451	7.83e-08
ENSG00000272145|NFYC-AS1	1.12323	1.14e-08
ENSG00000105737|GRIK5	1.11763	5e-08
ENSG00000273188|AL022328.3	1.11652	0.0316411
ENSG00000138823|MTTP	1.10986	0.00415511
ENSG00000252690|AC105339.2	1.10899	2.94e-06
ENSG00000279108|AC008537.3	1.10881	0.00614645
ENSG00000134489|HRH4	1.10576	0.00848841
ENSG00000278156|TSC22D1-AS1	1.10573	0.00289501
ENSG00000128298|BAIAP2L2	1.10542	0.00359599
ENSG00000180596|H2BC4	1.10254	0.000403
ENSG00000270147|AC068620.2	1.09544	0.0308291
ENSG00000174898|CATSPERD	1.09386	0.01446
ENSG00000174776|WDR49	1.09316	0.0280052
ENSG00000149591|TAGLN	1.09314	6.76e-07
ENSG00000172748|ZNF596	1.09017	1.65e-06
ENSG00000259205|PRKXP1	1.08994	5.5e-05
ENSG00000277383|AC010331.1	1.08939	3.41e-05
ENSG00000237301|AL121992.1	1.08847	0.0119443
ENSG00000179954|SSC5D	1.08249	0.00552579
ENSG00000147437|GNRH1	1.08233	0.00135245
ENSG00000283743|Z84466.1	1.08203	0.0303303
ENSG00000196366|C9orf163	1.07965	0.000512
ENSG00000237927|AL078604.2	1.07921	0.0145275
ENSG00000254806|SYS1-DBNDD2	1.07832	0.00765657
ENSG00000189212|DPY19L2P1	1.07758	5.85e-05
ENSG00000108309|RUNDC3A	1.07629	0.000112
ENSG00000186409|CCDC30	1.07316	2.28e-06
ENSG00000233822|H2BC15	1.0698	5.29e-08
ENSG00000273711|AC005520.7	1.06704	0.00476561
ENSG00000135046|ANXA1	1.06597	0.000369
ENSG00000240520|UOX	1.06525	0.0210058
ENSG00000196337|CGB7	1.06281	0.024253
ENSG00000244055|AC007566.1	1.06088	1.34e-06
ENSG00000196724|ZNF418	1.05928	0.0134363
ENSG00000184678|H2BC21	1.05899	1.05e-06
ENSG00000279114|Z99129.3	1.05331	0.012094
ENSG00000280007|AC008079.1	1.0508	0.00220083
ENSG00000162772|ATF3	1.05051	1.31e-06
ENSG00000226648|PLCG1-AS1	1.04854	0.000683
ENSG00000279583|AC009086.2	1.04569	0.0128747
ENSG00000212694|LINC01089	1.04494	6.55e-08
ENSG00000115896|PLCL1	1.04464	5.06e-07
ENSG00000188981|MSANTD1	1.04166	0.00304945
ENSG00000154252|GAL3ST2	1.03997	0.00504486
ENSG00000265972|TXNIP	1.03171	4.54e-10
ENSG00000011052|NME1-NME2	1.02758	0.00013
ENSG00000188659|SAXO2	1.02597	1.1e-06
ENSG00000248593|DSTNP2	1.02558	1.72e-05
ENSG00000286138|AC010336.8	1.02142	0.00013
ENSG00000233873|RPL7P44	1.01973	0.0353721
ENSG00000175592|FOSL1	1.01432	3.9e-06
ENSG00000167992|VWCE	1.01243	9.98e-05
ENSG00000256625|AC092747.2	1.01179	0.0212256
ENSG00000240591|AL096701.3	1.01078	0.0063885
ENSG00000232934|AL157786.1	1.00627	0.0223349
ENSG00000214223|HNRNPA1P10	1.00462	0.000265
ENSG00000285565|AL671762.1	1.00172	0.0014275
ENSG00000272848|AL135910.1	1.0012	0.00244665
ENSG00000274641|H2BC17	1.00017	0.00107338
ENSG00000136383|ALPK3	0.999036	9.14e-06
ENSG00000224261|RPSAP18	0.998868	0.0179597
ENSG00000130477|UNC13A	0.997942	1.46e-07
ENSG00000279259|AC087741.3	0.996627	0.000171
ENSG00000274460|AC092119.2	0.995613	8.85e-05
ENSG00000244945|AC136604.2	0.99233	0.0328242
ENSG00000285730|Z94721.3	0.991379	0.00474666
ENSG00000166278|C2	0.974429	0.000199
ENSG00000257335|MGAM	0.971992	0.00491175
ENSG00000057468|MSH4	0.968034	5.16e-05
ENSG00000229153|EPHA1-AS1	0.966475	0.0214199
ENSG00000279529|AC008764.8	0.964368	8.23e-05
ENSG00000187105|HEATR4	0.964209	0.0384475
ENSG00000196967|ZNF585A	0.958146	1.98e-06
ENSG00000287001|AC010624.5	0.951796	9.52e-05
ENSG00000175985|PLEKHD1	0.947183	0.006144
ENSG00000229719|MIR194-2HG	0.946043	0.0121373
ENSG00000223875|NBEAP3	0.945567	0.0396531
ENSG00000220323|H2BC19P	0.94497	1.55e-07
ENSG00000279306|AL139288.2	0.943875	0.00299715
ENSG00000121417|ZNF211	0.941558	1.01e-08
ENSG00000286230|AC010327.7	0.938904	0.0400846
ENSG00000050628|PTGER3	0.93527	0.00687333
ENSG00000213188|YBX1P4	0.934678	0.0302287
ENSG00000204428|LY6G5C	0.934169	0.00187329
ENSG00000124171|PARD6B	0.932636	1.65e-07
ENSG00000238269|PAGE2B	0.930967	0.0359955
ENSG00000182902|SLC25A18	0.927604	0.0154659
ENSG00000173575|CHD2	0.925653	5.12e-11
ENSG00000260369|AC120024.1	0.924582	0.00891991
ENSG00000182687|GALR2	0.923173	0.00215807
ENSG00000204947|ZNF425	0.922873	2.19e-06
ENSG00000260672|AC100827.4	0.922664	0.0473662
ENSG00000125787|GNRH2	0.92118	0.0169949
ENSG00000287553|AC090617.10	0.920129	0.00418071
ENSG00000101883|RHOXF1	0.919731	0.0255761
ENSG00000172602|RND1	0.912517	4.72e-06
ENSG00000143552|NUP210L	0.912022	0.0296601
ENSG00000272196|H2AC19	0.911108	7.56e-07
ENSG00000272168|CASC15	0.910708	0.00918644
ENSG00000228701|TNKS2-AS1	0.906982	0.00234726
ENSG00000261716|H2BC20P	0.90582	8.03e-07
ENSG00000254995|STX16-NPEPL1	0.905543	0.00367169
ENSG00000152454|ZNF256	0.90539	1.45e-05
ENSG00000183914|DNAH2	0.903263	0.0039997
ENSG00000272512|AL645608.7	0.900425	3.1e-06
ENSG00000173805|HAP1	0.899533	1.57e-08
ENSG00000162998|FRZB	0.897635	0.0150336
ENSG00000179292|TMEM151A	0.896736	0.000939
ENSG00000261096|AC073476.3	0.896486	0.00185887
ENSG00000083844|ZNF264	0.895366	6.6e-06
ENSG00000153234|NR4A2	0.895273	1.21e-07
ENSG00000125775|SDCBP2	0.894242	0.000111
ENSG00000170836|PPM1D	0.891195	5.11e-08
ENSG00000270332|SMC2-AS1	0.890463	0.0062163
ENSG00000171606|ZNF274	0.887044	6.06e-09
ENSG00000206028|Z99774.1	0.88291	0.0454848
ENSG00000254634|SMG1P6	0.882575	0.000448
ENSG00000146021|KLHL3	0.876821	9.5e-08
ENSG00000147883|CDKN2B	0.87586	2.23e-07
ENSG00000162576|MXRA8	0.875467	0.0019856
ENSG00000089091|DZANK1	0.874395	3.41e-06
ENSG00000224934|AL391684.1	0.874013	1.64e-05
ENSG00000119681|LTBP2	0.870482	3.18e-06
ENSG00000274471|AC242376.2	0.865612	0.020724
ENSG00000130649|CYP2E1	0.864983	0.00140713
ENSG00000272455|AL391244.2	0.864813	2.43e-05
ENSG00000277149|TYW1B	0.86318	6.25e-05
ENSG00000225783|MIAT	0.860736	0.00013
ENSG00000109743|BST1	0.860615	0.00759332
ENSG00000168826|ZBTB49	0.86042	7.34e-07
ENSG00000176945|MUC20	0.859582	0.00397369
ENSG00000273064|AC017083.1	0.857891	0.00385389
ENSG00000068028|RASSF1	0.855163	1.06e-09
ENSG00000198113|TOR4A	0.853197	6.25e-06
ENSG00000260273|AL359711.2	0.851067	0.0457493
ENSG00000143850|PLEKHA6	0.8494	9.53e-06
ENSG00000116254|CHD5	0.849294	0.000185
ENSG00000278206|AL031320.2	0.849213	0.0158446
ENSG00000140795|MYLK3	0.848357	0.0031573
ENSG00000101665|SMAD7	0.845171	7.42e-07
ENSG00000124762|CDKN1A	0.843968	1.31e-06
ENSG00000130653|PNPLA7	0.840807	9.19e-06
ENSG00000197857|ZNF44	0.840564	3.43e-06
ENSG00000240370|RPL13P5	0.838719	0.000101
ENSG00000159388|BTG2	0.83474	3.49e-07
ENSG00000124713|GNMT	0.833021	0.00508239
ENSG00000162231|NXF1	0.82963	6.79e-08
ENSG00000264112|AC015813.1	0.826892	6.56e-07
ENSG00000166317|SYNPO2L	0.826118	0.0390852
ENSG00000250608|AC010210.1	0.821079	0.00305779
ENSG00000131015|ULBP2	0.817139	2.76e-06
ENSG00000266490|AC127024.5	0.817013	0.00174297
ENSG00000009724|MASP2	0.815622	0.015284
ENSG00000196275|GTF2IRD2	0.814204	0.000993
ENSG00000089847|ANKRD24	0.811398	0.000103
ENSG00000151025|GPR158	0.810416	0.0257171
ENSG00000287387|AC010883.3	0.807559	0.00478879
ENSG00000261587|TMEM249	0.806637	0.0260627
ENSG00000261302|AC106779.1	0.804604	0.0291759
ENSG00000253327|RAD21-AS1	0.803821	0.0310767
ENSG00000283352|AL021368.4	0.803638	0.00399495
ENSG00000274333|CU633967.1	0.803568	0.0030055
ENSG00000105499|PLA2G4C	0.80338	0.000693
ENSG00000251562|MALAT1	0.802665	9.54e-07
ENSG00000255432|AP001458.2	0.801987	0.0364951
ENSG00000087074|PPP1R15A	0.801946	4.63e-07
ENSG00000236528|AL033528.3	0.801377	0.028321
ENSG00000261490|AC005674.2	0.800914	0.00670197
ENSG00000013364|MVP	0.796102	0.000682
ENSG00000143367|TUFT1	0.795181	1.16e-07
ENSG00000122641|INHBA	0.792204	0.00498187
ENSG00000135870|RC3H1	0.791528	3.18e-06
ENSG00000271659|AL161729.4	0.791421	0.0232136
ENSG00000173110|HSPA6	0.790294	0.00712624
ENSG00000285650|AL157827.2	0.788449	0.0462095
ENSG00000031691|CENPQ	0.78303	8.88e-06
ENSG00000160321|ZNF208	0.782059	0.0398735
ENSG00000260261|AC124944.2	0.778277	0.000139
ENSG00000259826|AC072061.1	0.777993	0.00154944
ENSG00000272896|AL355987.3	0.777826	0.0279291
ENSG00000261094|AC007066.2	0.776649	0.000144
ENSG00000166225|FRS2	0.774906	4.95e-06
ENSG00000257178|AC103702.1	0.774814	0.0188967
ENSG00000157423|HYDIN	0.774553	0.00475625
ENSG00000243819|RN7SL832P	0.773401	2.26e-05
ENSG00000126775|ATG14	0.771917	2.88e-06
ENSG00000204666|AC010624.1	0.771672	0.0420221
ENSG00000254468|AC069287.1	0.770796	0.0353721
ENSG00000178386|ZNF223	0.770586	0.000186
ENSG00000223551|TMSB4XP4	0.770273	0.0269844
ENSG00000277957|SENP3-EIF4A1	0.767309	0.0130386
ENSG00000136286|MYO1G	0.76124	0.0181044
ENSG00000285737|LINC02680	0.759836	0.0478423
ENSG00000196378|ZNF34	0.757866	2.93e-05
ENSG00000157315|TMED6	0.754059	0.0219814
ENSG00000271855|AC073195.2	0.753709	0.000831
ENSG00000166257|SCN3B	0.753093	1.12e-05
ENSG00000128482|RNF112	0.751463	0.0173402
ENSG00000169962|TAS1R3	0.750992	0.0367734
ENSG00000161860|SYCE2	0.750386	0.00384885
ENSG00000158055|GRHL3	0.74984	0.0231608
ENSG00000151006|PRSS53	0.749174	0.000458
ENSG00000250397|AP006623.1	0.749006	0.0117432
ENSG00000234345|AC234782.2	0.747232	0.0246089
ENSG00000256223|ZNF10	0.745827	0.000102
ENSG00000111181|SLC6A12	0.74544	0.00571315
ENSG00000255234|AP000446.1	0.742036	0.0487476
ENSG00000214612|RPS19P1	0.741022	0.0309456
ENSG00000091513|TF	0.740289	0.00135245
ENSG00000279198|AC008894.3	0.738833	0.000884
ENSG00000272843|AC211476.4	0.738801	0.02231
ENSG00000109063|MYH3	0.736848	6.24e-05
ENSG00000260572|AC069224.2	0.735601	0.00230844
ENSG00000227740|LINC02803	0.734891	0.0404876
ENSG00000261889|AC108134.2	0.731117	0.00129307
ENSG00000226763|SRRM5	0.730784	0.00505809
ENSG00000055955|ITIH4	0.729546	0.00178787
ENSG00000180901|KCTD2	0.726507	1.29e-06
ENSG00000186301|MST1P2	0.72525	0.011354
ENSG00000180209|MYLPF	0.723259	0.0297894
ENSG00000235618|FAM21EP	0.722925	0.00407621
ENSG00000247675|LRP4-AS1	0.722547	0.0238162
ENSG00000196890|H2BU1	0.722063	8.17e-05
ENSG00000269939|PCF11-AS1	0.720591	0.00104796
ENSG00000236263|AC234582.2	0.720149	0.00298018
ENSG00000273419|AC004877.1	0.720056	0.00147243
ENSG00000285799|AL645929.3	0.718808	0.0106411
ENSG00000274750|H3C6	0.717737	0.000236
ENSG00000197019|SERTAD1	0.715953	5.75e-06
ENSG00000259316|AC087632.2	0.715258	0.0245797
ENSG00000188199|NUTM2B	0.714517	0.000575
ENSG00000276148|AC084824.6	0.712243	0.0340597
ENSG00000238009|AL627309.1	0.711698	0.00104547
ENSG00000160207|HSF2BP	0.7111	0.000994
ENSG00000124772|CPNE5	0.70951	0.0231772
ENSG00000273723|AL139089.1	0.708855	0.00471209
ENSG00000174307|PHLDA3	0.707396	3.15e-06
ENSG00000115956|PLEK	0.707033	0.0262301
ENSG00000275004|ZNF280B	0.705525	3.28e-05
ENSG00000224066|AL049795.1	0.700845	0.00529028
ENSG00000236021|AL591043.2	0.70055	0.0180593
ENSG00000131848|ZSCAN5A	0.6985	8.55e-05
ENSG00000276255|LINC02809	0.697547	0.043605
ENSG00000125551|PLGLB2	0.69542	0.0102494
ENSG00000180353|HCLS1	0.693977	0.0292018
ENSG00000108602|ALDH3A1	0.693972	0.000309
ENSG00000271862|AC104118.1	0.687333	0.00226631
ENSG00000188033|ZNF490	0.68731	0.000131
ENSG00000245293|AC096564.1	0.687139	0.0110585
ENSG00000188786|MTF1	0.686847	1.61e-05
ENSG00000255052|FAM66D	0.686675	0.000238
ENSG00000120616|EPC1	0.685433	1.4e-05
ENSG00000284879|AC133644.2	0.685084	0.0054618
ENSG00000229816|DDX50P1	0.683573	0.0437843
ENSG00000273151|AC073957.3	0.683198	0.0220808
ENSG00000148339|SLC25A25	0.682524	1.78e-06
ENSG00000205918|PDPK2P	0.68099	0.0357531
ENSG00000197903|H2BC12	0.679197	0.000102
ENSG00000101191|DIDO1	0.677584	1.44e-05
ENSG00000126562|WNK4	0.67589	0.000138
ENSG00000187522|HSPA14	0.6756	4.08e-05
ENSG00000285886|AC211476.12	0.675279	0.00197056
ENSG00000169118|CSNK1G1	0.675052	8.39e-06
ENSG00000178229|ZNF543	0.674196	3.19e-05
ENSG00000259426|AC027237.5	0.674107	0.012371
ENSG00000183785|TUBA8	0.672907	0.0125453
ENSG00000246308|AC116535.2	0.670279	0.0255255
ENSG00000039600|SOX30	0.670068	0.03875
ENSG00000181222|POLR2A	0.669819	4.6e-06
ENSG00000163877|SNIP1	0.669632	3.15e-05
ENSG00000279539|AC006486.2	0.667068	0.0110091
ENSG00000074706|IPCEF1	0.666441	0.0110952
ENSG00000136167|LCP1	0.665893	0.00126721
ENSG00000259663|AC010478.1	0.66351	0.000905
ENSG00000118514|ALDH8A1	0.663461	0.00131238
ENSG00000174791|RIN1	0.663235	0.0221201
ENSG00000230021|AL669831.3	0.661309	0.0194136
ENSG00000269821|KCNQ1OT1	0.660878	0.000588
ENSG00000277200|AC005696.4	0.660772	0.00156419
ENSG00000165443|PHYHIPL	0.65964	0.00305162
ENSG00000260924|LINC01311	0.657255	0.000302
ENSG00000181894|ZNF329	0.656142	0.00110679
ENSG00000223837|AL645941.1	0.655536	0.0322791
ENSG00000243406|MRPS31P5	0.655509	5.54e-06
ENSG00000139675|HNRNPA1L2	0.654803	3.52e-05
ENSG00000114854|TNNC1	0.653853	0.0373485
ENSG00000165805|C12orf50	0.653603	0.0446158
ENSG00000128342|LIF	0.652286	0.000552
ENSG00000262202|AC007952.4	0.651291	0.00462906
ENSG00000176681|LRRC37A	0.651109	0.00141688
ENSG00000115137|DNAJC27	0.650019	8.33e-05
ENSG00000173013|CCDC96	0.648423	0.00189469
ENSG00000143344|RGL1	0.647593	0.000169
ENSG00000133069|TMCC2	0.647098	1.58e-05
ENSG00000147912|FBXO10	0.646718	1.93e-06
ENSG00000215483|LINC00598	0.642801	0.0133676
ENSG00000128218|VPREB3	0.642393	0.0383202
ENSG00000103269|RHBDL1	0.641804	0.00219268
ENSG00000164776|PHKG1	0.641171	0.00666968
ENSG00000275857|AC009133.4	0.640445	0.00926534
ENSG00000276071|AC074138.1	0.640317	0.032137
ENSG00000272899|ATP6V1FNB	0.638876	0.00253203
ENSG00000280138|AC027290.3	0.638056	0.00923076
ENSG00000149781|FERMT3	0.635101	0.00959609
ENSG00000186866|POFUT2	0.634366	2.35e-06
ENSG00000275807|AC145285.6	0.633993	0.00236047
ENSG00000258947|TUBB3	0.631414	7.72e-05
ENSG00000169155|ZBTB43	0.630683	3.93e-05
ENSG00000204920|ZNF155	0.628358	0.000461
ENSG00000236017|ASMTL-AS1	0.627484	0.0088166
ENSG00000148814|LRRC27	0.627035	0.000262
ENSG00000152433|ZNF547	0.626472	0.0022411
ENSG00000090238|YPEL3	0.624303	0.000101
ENSG00000286522|H3C2	0.623979	0.0188531
ENSG00000227582|ADGRF5P1	0.623923	0.0394759
ENSG00000156232|WHAMM	0.623559	7.48e-06
ENSG00000224635|AL391095.2	0.623098	0.00801402
ENSG00000167103|PIP5KL1	0.622946	0.00331151
ENSG00000229808|AL391825.1	0.621918	0.0228075
ENSG00000178381|ZFAND2A	0.621246	6.31e-05
ENSG00000099860|GADD45B	0.61859	0.000516
ENSG00000139438|FAM222A	0.61659	0.000291
ENSG00000127220|ABHD8	0.613805	0.00011
ENSG00000287918|AF274853.1	0.613414	0.0424768
ENSG00000117625|RCOR3	0.612918	0.000111
ENSG00000234465|PINLYP	0.611601	0.0194736
ENSG00000256087|ZNF432	0.610876	0.000321
ENSG00000188761|BCL2L15	0.610514	0.0130386
ENSG00000197847|SLC22A20P	0.610114	0.0407259
ENSG00000287870|AC093433.2	0.609915	0.0353721
ENSG00000160117|ANKLE1	0.609829	0.00353324
ENSG00000279865|AC006511.4	0.60944	0.0096437
ENSG00000102128|RAB40AL	0.6078	0.0429185
ENSG00000178809|TRIM73	0.607699	0.00226116
ENSG00000260803|Z84723.1	0.606845	0.0250943
ENSG00000203709|MIR29B2CHG	0.606075	0.0161275
ENSG00000188483|IER5L	0.603376	0.000625
ENSG00000286996|AC099332.2	0.601784	0.04368
ENSG00000286207|AC012443.2	0.601208	0.00843721
ENSG00000175267|VWA3A	0.600911	0.0418898
ENSG00000258900|HNRNPCP1	0.599342	0.0237566
ENSG00000168621|GDNF	0.597898	0.0011423
ENSG00000125966|MMP24	0.597092	0.0144992
ENSG00000077458|FAM76B	0.595372	0.000459
ENSG00000245146|MALINC1	0.594993	0.00219268
ENSG00000266777|SH3GL1P1	0.594971	0.0140862
ENSG00000267519|AC020916.1	0.59318	0.00784714
ENSG00000260060|AC009088.1	0.592913	0.0255761
ENSG00000129749|CHRNA10	0.592128	0.00726048
ENSG00000251201|TMED7-TICAM2	0.591864	0.000832
ENSG00000267419|ZNF56	0.590912	0.0176234
ENSG00000257497|AC121761.1	0.590069	0.000573
ENSG00000174010|KLHL15	0.589137	0.00079
ENSG00000229321|AC008269.1	0.587089	0.0471539
ENSG00000138433|CIR1	0.586543	0.000512
ENSG00000177076|ACER2	0.584914	0.000615
ENSG00000287490|AC015818.9	0.583472	0.043191
ENSG00000113615|SEC24A	0.583094	0.000332
ENSG00000174137|FAM53A	0.582398	0.000745
ENSG00000255073|ZFP91-CNTF	0.582331	0.0364951
ENSG00000047056|WDR37	0.582148	1.87e-05
ENSG00000104899|AMH	0.580716	0.000533
ENSG00000108556|CHRNE	0.579786	0.0376118
ENSG00000256294|ZNF225	0.579263	0.00176598
ENSG00000274286|ADRA2B	0.578895	0.0398232
ENSG00000143387|CTSK	0.578857	0.00572818
ENSG00000126803|HSPA2	0.578622	0.00044
ENSG00000125740|FOSB	0.578495	0.00932878
ENSG00000104497|SNX16	0.578293	0.00247675
ENSG00000206573|THUMPD3-AS1	0.577434	0.000721
ENSG00000286156|AC026273.1	0.574796	0.0057487
ENSG00000197372|ZNF675	0.573361	0.000731
ENSG00000249684|AC106795.2	0.573307	0.0208346
ENSG00000047346|FAM214A	0.572918	0.000272
ENSG00000111725|PRKAB1	0.571623	3.07e-05
ENSG00000270562|AC097634.1	0.570254	0.0445964
ENSG00000171827|ZNF570	0.570015	0.00141425
ENSG00000172071|EIF2AK3	0.568532	0.000199
ENSG00000099866|MADCAM1	0.5681	0.0137363
ENSG00000198342|ZNF442	0.567198	0.0219084
ENSG00000245750|DRAIC	0.567158	0.0206701
ENSG00000175305|CCNE2	0.565671	0.00169228
ENSG00000118515|SGK1	0.565214	0.000515
ENSG00000173809|TDRD12	0.564419	0.0146356
ENSG00000239305|RNF103	0.56399	0.00021
ENSG00000245680|ZNF585B	0.562595	0.00145618
ENSG00000179603|GRM8	0.562273	0.0234772
ENSG00000062370|ZNF112	0.561647	0.00217715
ENSG00000119943|PYROXD2	0.561269	0.0240331
ENSG00000260423|LINC02367	0.56096	0.0232078
ENSG00000113296|THBS4	0.557877	0.00244547
ENSG00000140575|IQGAP1	0.555614	0.00233929
ENSG00000090020|SLC9A1	0.555456	0.000716
ENSG00000163659|TIPARP	0.554417	0.000338
ENSG00000213943|KRT18P17	0.554247	0.0322791
ENSG00000118137|APOA1	0.55336	0.0368252
ENSG00000106069|CHN2	0.552804	0.00339639
ENSG00000178502|KLHL11	0.552404	0.000795
ENSG00000010671|BTK	0.552185	0.0149538
ENSG00000117036|ETV3	0.551486	0.000194
ENSG00000011426|ANLN	0.551341	0.00109643
ENSG00000177679|SRRM3	0.550531	0.000948
ENSG00000118523|CCN2	0.549471	0.002258
ENSG00000091651|ORC6	0.549094	0.000258
ENSG00000229337|AC079305.4	0.548944	0.0220808
ENSG00000230185|C9orf147	0.548167	0.026454
ENSG00000181097|LINC02878	0.54629	0.00476561
ENSG00000276791|AC092117.1	0.546226	0.00276935
ENSG00000255224|AC109322.1	0.545528	0.00782237
ENSG00000272948|AP001412.1	0.545166	0.0222406
ENSG00000287539|AC022966.2	0.545	0.011649
ENSG00000007944|MYLIP	0.544891	6.68e-05
ENSG00000197976|AKAP17A	0.543074	0.000251
ENSG00000162775|RBM15	0.542868	0.000179
ENSG00000164609|SLU7	0.542362	0.000751
ENSG00000215014|AL645728.1	0.541123	0.00342168
ENSG00000254876|SUGT1P4-STRA6LP	0.539989	0.00907105
ENSG00000154309|DISP1	0.539128	0.000621
ENSG00000114019|AMOTL2	0.53847	0.000123
ENSG00000183864|TOB2	0.535918	0.00130656
ENSG00000146707|POMZP3	0.535749	0.00170874
ENSG00000152439|ZNF773	0.535685	0.000736
ENSG00000133226|SRRM1	0.535305	0.000871
ENSG00000165029|ABCA1	0.534953	0.0029797
ENSG00000114670|NEK11	0.532447	0.00444338
ENSG00000137331|IER3	0.532162	0.00151378
ENSG00000272525|AC099522.2	0.531844	0.00988293
ENSG00000123411|IKZF4	0.531401	0.000175
ENSG00000163472|TMEM79	0.530843	0.00116539
ENSG00000164404|GDF9	0.530818	0.0139473
ENSG00000254369|HOXA-AS3	0.530494	0.00697681
ENSG00000129173|E2F8	0.529574	0.00123135
ENSG00000120370|GORAB	0.52943	0.00139131
ENSG00000268649|AL132655.2	0.528893	0.0404785
ENSG00000130544|ZNF557	0.528874	0.000605
ENSG00000213762|ZNF134	0.528475	0.000439
ENSG00000272345|AL031775.1	0.528427	0.0332754
ENSG00000108515|ENO3	0.526801	0.00305162
ENSG00000168386|FILIP1L	0.526407	0.020108
ENSG00000286650|AL139234.1	0.525977	0.0352986
ENSG00000175213|ZNF408	0.525478	0.000501
ENSG00000275740|AC091959.3	0.52485	0.00253274
ENSG00000125968|ID1	0.524104	0.00132215
ENSG00000101306|MYLK2	0.523593	0.0257451
ENSG00000175105|ZNF654	0.522501	0.000855
ENSG00000157540|DYRK1A	0.522391	0.000533
ENSG00000176809|LRRC37A3	0.520829	0.00219268
ENSG00000159882|ZNF230	0.520333	0.00305878
ENSG00000011243|AKAP8L	0.520298	0.000298
ENSG00000270012|AC232271.1	0.519312	0.00244795
ENSG00000013441|CLK1	0.519271	0.00339639
ENSG00000185507|IRF7	0.517285	0.0104499
ENSG00000279792|AC015909.5	0.515104	0.0353721
ENSG00000186162|CIDECP1	0.514557	0.000984
ENSG00000023839|ABCC2	0.514433	0.00551709
ENSG00000107242|PIP5K1B	0.513976	0.00386013
ENSG00000154640|BTG3	0.513452	0.0014466
ENSG00000165632|TAF3	0.512241	0.00106769
ENSG00000272434|AC137630.3	0.510166	0.030864
ENSG00000095951|HIVEP1	0.510135	0.00066
ENSG00000128408|RIBC2	0.509459	0.00358363
ENSG00000280367|AP002364.1	0.507595	0.0323676
ENSG00000273391|AC083880.1	0.507409	0.00697357
ENSG00000158296|SLC13A3	0.507327	0.000654
ENSG00000233232|NPIPB7	0.507306	0.0280885
ENSG00000164045|CDC25A	0.506541	0.00116093
ENSG00000277218|AL139123.1	0.506378	0.0429938
ENSG00000163536|SERPINI1	0.505941	0.00536711
ENSG00000271880|AGAP11	0.505844	0.0184708
ENSG00000197714|ZNF460	0.505591	0.00955908
ENSG00000105699|LSR	0.505446	0.00113953
ENSG00000197694|SPTAN1	0.504559	0.000538
ENSG00000164309|CMYA5	0.502522	0.00690134
ENSG00000124743|KLHL31	0.502185	0.0182397
ENSG00000124635|H2BC11	0.501212	0.00551281
ENSG00000220161|LINC02076	0.50113	0.00770611
ENSG00000116514|RNF19B	0.500592	0.000724
ENSG00000135111|TBX3	0.500491	0.00120071
ENSG00000167363|FN3K	0.498022	0.0135604
ENSG00000114933|INO80D	0.49722	0.00297753
ENSG00000158859|ADAMTS4	0.497159	0.0465122
ENSG00000083896|YTHDC1	0.496359	0.00406507
ENSG00000130479|MAP1S	0.496296	0.000782
ENSG00000287088|AP001066.1	0.495349	0.0293141
ENSG00000242689|CNTF	0.494887	0.0147321
ENSG00000229036|VDAC1P8	0.493716	0.0445964
ENSG00000101096|NFATC2	0.492983	0.0163119
ENSG00000128242|GAL3ST1	0.492213	0.0175558
ENSG00000100867|DHRS2	0.49098	0.0152818
ENSG00000146576|C7orf26	0.490254	0.00109968
ENSG00000250474|WBP1LP2	0.489969	0.0293947
ENSG00000196150|ZNF250	0.489179	0.00321428
ENSG00000049769|PPP1R3F	0.488857	0.0016437
ENSG00000226864|ATE1-AS1	0.488142	0.0352481
ENSG00000257379|AC023509.1	0.487779	0.0485162
ENSG00000137193|PIM1	0.487148	0.00085
ENSG00000087085|ACHE	0.486985	0.00363396
ENSG00000135913|USP37	0.485735	0.00378885
ENSG00000080166|DCT	0.485499	0.0279692
ENSG00000167981|ZNF597	0.485038	0.00524088
ENSG00000225648|SBDSP1	0.484844	0.000886
ENSG00000244701|AC004918.1	0.484593	0.00948788
ENSG00000247373|TMED2-DT	0.484457	0.00505159
ENSG00000117616|RSRP1	0.48234	0.00909934
ENSG00000184863|RBM33	0.481998	0.00079
ENSG00000196338|NLGN3	0.480782	0.00849218
ENSG00000103740|ACSBG1	0.480343	0.0497231
ENSG00000127993|RBM48	0.478737	0.00342522
ENSG00000188215|DCUN1D3	0.477653	0.0029781
ENSG00000239791|AC002310.2	0.477602	0.0158924
ENSG00000204386|NEU1	0.476492	0.0022411
ENSG00000253200|AC037459.2	0.475959	0.0124213
ENSG00000198393|ZNF26	0.475444	0.0067806
ENSG00000284461|AC027644.4	0.47543	0.0378201
ENSG00000111276|CDKN1B	0.474998	0.00465518
ENSG00000261609|GAN	0.474764	0.00755677
ENSG00000089163|SIRT4	0.474722	0.0155986
ENSG00000271551|AL355297.3	0.474713	0.0364869
ENSG00000115844|DLX2	0.473567	0.00146344
ENSG00000168003|SLC3A2	0.473352	0.00253372
ENSG00000245322|H2AZ1-DT	0.473136	0.0436903
ENSG00000100292|HMOX1	0.47303	0.0071752
ENSG00000197933|ZNF823	0.472846	0.0037155
ENSG00000206344|HCG27	0.472598	0.0367761
ENSG00000279035|AC022211.5	0.472514	0.0422961
ENSG00000271895|AL109811.2	0.472282	0.00759667
ENSG00000279140|AL590326.1	0.472206	0.0353721
ENSG00000253741|LNCOC1	0.471685	0.0263855
ENSG00000088256|GNA11	0.469749	0.00376746
ENSG00000263934|SNORD3A	0.469202	0.0187799
ENSG00000088356|PDRG1	0.469159	0.00180503
ENSG00000172000|ZNF556	0.46908	0.0417767
ENSG00000166819|PLIN1	0.468961	0.0124006
ENSG00000249855|EEF1A1P19	0.468187	0.0344756
ENSG00000149295|DRD2	0.467726	0.0479554
ENSG00000131470|PSMC3IP	0.467627	0.00238353
ENSG00000168661|ZNF30	0.467442	0.00267225
ENSG00000188868|ZNF563	0.466632	0.0420804
ENSG00000171320|ESCO2	0.465532	0.00651484
ENSG00000112029|FBXO5	0.464863	0.00551281
ENSG00000279208|CR381653.2	0.464404	0.0333996
ENSG00000103723|AP3B2	0.464143	0.00609784
ENSG00000225828|FAM229A	0.46405	0.00527521
ENSG00000283236|AC074141.1	0.463443	0.0389794
ENSG00000152193|OBI1	0.461443	0.0162016
ENSG00000177551|NHLH2	0.461243	0.0177319
ENSG00000167977|KCTD5	0.459981	0.00255915
ENSG00000232040|ZBED9	0.459531	0.00441081
ENSG00000280278|AC009108.5	0.4586	0.0446262
ENSG00000106462|EZH2	0.457798	0.00351043
ENSG00000258674|AC011448.1	0.456715	0.0175558
ENSG00000110324|IL10RA	0.456245	0.0286248
ENSG00000258458|AL160314.2	0.455149	0.0419636
ENSG00000112763|BTN2A1	0.454021	0.00210258
ENSG00000137770|CTDSPL2	0.45362	0.00990541
ENSG00000153094|BCL2L11	0.453541	0.0039997
ENSG00000180573|H2AC6	0.453519	0.012987
ENSG00000196757|ZNF700	0.453377	0.00630308
ENSG00000237575|PYY2	0.45265	0.0396102
ENSG00000287022|AC079841.2	0.451929	0.0352986
ENSG00000145949|MYLK4	0.451477	0.0458794
ENSG00000273559|CWC25	0.451435	0.00310826
ENSG00000198718|TOGARAM1	0.450488	0.00888508
ENSG00000274270|AL137060.3	0.450056	0.0334735
ENSG00000103044|HAS3	0.449786	0.00492322
ENSG00000167384|ZNF180	0.448913	0.00903324
ENSG00000267454|ZNF582-AS1	0.448869	0.0322791
ENSG00000227896|AL731569.1	0.448706	0.0133105
ENSG00000251615|AC104825.1	0.448237	0.0394759
ENSG00000188760|TMEM198	0.447566	0.00141558
ENSG00000160888|IER2	0.447037	0.00660968
ENSG00000136935|GOLGA1	0.447002	0.00137161
ENSG00000143476|DTL	0.446899	0.00974963
ENSG00000232677|LINC00665	0.446404	0.0122216
ENSG00000245498|AP000866.1	0.446025	0.0156373
ENSG00000183647|ZNF530	0.445838	0.00716763
ENSG00000176749|CDK5R1	0.445398	0.00274878
ENSG00000143032|BARHL2	0.44456	0.00451036
ENSG00000172264|MACROD2	0.444412	0.0172002
ENSG00000123201|GUCY1B2	0.442896	0.026064
ENSG00000214248|AC010336.1	0.442481	0.0236954
ENSG00000112245|PTP4A1	0.442065	0.0141025
ENSG00000169946|ZFPM2	0.442023	0.00386659
ENSG00000273784|AL137058.2	0.441852	0.0378065
ENSG00000163874|ZC3H12A	0.440279	0.00470245
ENSG00000161180|CCDC116	0.439548	0.00966529
ENSG00000273148|LINC00653	0.439165	0.0291692
ENSG00000158480|SPATA2	0.438804	0.00331151
ENSG00000113742|CPEB4	0.436011	0.00627508
ENSG00000261840|AC093249.6	0.435496	0.00803837
ENSG00000173261|PLAC8L1	0.43542	0.0421243
ENSG00000105993|DNAJB6	0.435204	0.00742469
ENSG00000174365|SNHG11	0.434913	0.00247076
ENSG00000076248|UNG	0.432366	0.0116351
ENSG00000169914|OTUD3	0.431857	0.00882584
ENSG00000137947|GTF2B	0.431442	0.00672007
ENSG00000277938|AL035252.4	0.430808	0.03505
ENSG00000204514|ZNF814	0.430177	0.0232552
ENSG00000135148|TRAFD1	0.429487	0.007776
ENSG00000107796|ACTA2	0.428942	0.0196699
ENSG00000127152|BCL11B	0.428187	0.017258
ENSG00000075223|SEMA3C	0.427514	0.0126382
ENSG00000284770|TBCE	0.426478	0.0221201
ENSG00000109118|PHF12	0.426279	0.00427792
ENSG00000263412|AC004477.1	0.426135	0.024991
ENSG00000223820|CFL1P1	0.425989	0.0392262
ENSG00000092295|TGM1	0.425707	0.0445487
ENSG00000237491|LINC01409	0.425559	0.0216092
ENSG00000198746|GPATCH3	0.425399	0.00280381
ENSG00000151322|NPAS3	0.425083	0.0383202
ENSG00000155090|KLF10	0.42468	0.00710639
ENSG00000179119|SPTY2D1	0.42449	0.0120696
ENSG00000128016|ZFP36	0.424488	0.0134932
ENSG00000111790|FGFR1OP2	0.424091	0.016319
ENSG00000113430|IRX4	0.422363	0.0452954
ENSG00000005339|CREBBP	0.421818	0.00839053
ENSG00000197050|ZNF420	0.421534	0.0135772
ENSG00000149564|ESAM	0.421479	0.0192971
ENSG00000007545|CRAMP1	0.420636	0.00412557
ENSG00000085514|PILRA	0.419959	0.0419952
ENSG00000277182|AC006449.5	0.418786	0.0416229
ENSG00000102786|INTS6	0.418733	0.0121373
ENSG00000204516|MICB	0.418261	0.00875743
ENSG00000150347|ARID5B	0.418038	0.00529272
ENSG00000122477|LRRC39	0.417886	0.0344472
ENSG00000285437|POLR2J3	0.417683	0.0114351
ENSG00000129167|TPH1	0.41758	0.0402412
ENSG00000105136|ZNF419	0.417448	0.0127215
ENSG00000251595|ABCA11P	0.41618	0.0216832
ENSG00000130803|ZNF317	0.413669	0.00741828
ENSG00000163701|IL17RE	0.413161	0.0284017
ENSG00000128564|VGF	0.413119	0.0284017
ENSG00000189042|ZNF567	0.412931	0.016678
ENSG00000197332|AC008543.1	0.412057	0.0184708
ENSG00000287769|AL353748.3	0.411643	0.0429185
ENSG00000184545|DUSP8	0.411432	0.00407271
ENSG00000251022|THAP9-AS1	0.411296	0.013735
ENSG00000108733|PEX12	0.410952	0.0120198
ENSG00000135999|EPC2	0.410832	0.013627
ENSG00000273066|AL355987.4	0.40984	0.00773117
ENSG00000109536|FRG1	0.409647	0.00779543
ENSG00000179348|GATA2	0.409352	0.00471209
ENSG00000143398|PIP5K1A	0.409037	0.0145227
ENSG00000283078|AL137077.2	0.408487	0.0396593
ENSG00000110031|LPXN	0.408424	0.0203889
ENSG00000272720|AL022322.1	0.408281	0.0465122
ENSG00000116095|PLEKHA3	0.408087	0.0084464
ENSG00000159905|ZNF221	0.407324	0.0400846
ENSG00000106144|CASP2	0.40732	0.0123103
ENSG00000010539|ZNF200	0.40723	0.00863599
ENSG00000104856|RELB	0.40695	0.0192814
ENSG00000109436|TBC1D9	0.406515	0.00358446
ENSG00000163545|NUAK2	0.406158	0.0227027
ENSG00000258210|AC144548.1	0.405299	0.0438077
ENSG00000161551|ZNF577	0.404558	0.0232078
ENSG00000090520|DNAJB11	0.403622	0.0215727
ENSG00000125650|PSPN	0.403332	0.0246963
ENSG00000067715|SYT1	0.40325	0.0199247
ENSG00000085433|WDR47	0.403105	0.00774463
ENSG00000131115|ZNF227	0.402957	0.0141184
ENSG00000137558|PI15	0.402625	0.0358805
ENSG00000150457|LATS2	0.402598	0.00395965
ENSG00000157306|ZFHX2-AS1	0.401285	0.0424768
ENSG00000272787|AC253536.6	0.400147	0.0493747
ENSG00000154781|CCDC174	0.399547	0.00921639
ENSG00000087087|SRRT	0.398524	0.0108068
ENSG00000215067|ALOX12-AS1	0.397963	0.0139341
ENSG00000166704|ZNF606	0.397462	0.0209393
ENSG00000164669|INTS4P1	0.396503	0.0397345
ENSG00000121931|LRIF1	0.396144	0.0205466
ENSG00000111653|ING4	0.395343	0.00831984
ENSG00000073756|PTGS2	0.395272	0.0288656
ENSG00000248124|RRN3P1	0.395225	0.0257451
ENSG00000144597|EAF1	0.394936	0.0147624
ENSG00000235316|DUSP8P5	0.394278	0.0265796
ENSG00000143622|RIT1	0.394112	0.00818101
ENSG00000183475|ASB7	0.393849	0.00929657
ENSG00000102554|KLF5	0.392163	0.00967087
ENSG00000151687|ANKAR	0.391672	0.0298015
ENSG00000161509|GRIN2C	0.390958	0.0492081
ENSG00000105497|ZNF175	0.390563	0.0206916
ENSG00000286835|AL133477.1	0.390052	0.0478669
ENSG00000118557|PMFBP1	0.3896	0.0410475
ENSG00000065328|MCM10	0.38822	0.0177861
ENSG00000080709|KCNN2	0.388125	0.0439284
ENSG00000085840|ORC1	0.387411	0.0222406
ENSG00000249087|ZNF436-AS1	0.387321	0.0359609
ENSG00000185869|ZNF829	0.387037	0.0389794
ENSG00000196387|ZNF140	0.385878	0.0210058
ENSG00000160961|ZNF333	0.385287	0.0169486
ENSG00000137413|TAF8	0.38508	0.0109099
ENSG00000104375|STK3	0.383835	0.0185807
ENSG00000258727|AL135999.1	0.383677	0.0266919
ENSG00000262049|AC139530.1	0.383582	0.0108715
ENSG00000167487|KLHL26	0.383534	0.00771028
ENSG00000198551|ZNF627	0.383295	0.0227707
ENSG00000153767|GTF2E1	0.382552	0.0142133
ENSG00000186130|ZBTB6	0.381473	0.0299548
ENSG00000131944|FAAP24	0.38129	0.014758
ENSG00000152377|SPOCK1	0.380966	0.0364951
ENSG00000163961|RNF168	0.380648	0.0175023
ENSG00000163703|CRELD1	0.380539	0.0256455
ENSG00000101773|RBBP8	0.380283	0.028321
ENSG00000260236|AC099778.1	0.380002	0.0388847
ENSG00000186625|KATNA1	0.379653	0.00981199
ENSG00000143748|NVL	0.379568	0.0262301
ENSG00000169762|TAPT1	0.379406	0.0201487
ENSG00000256407|AL357673.1	0.379247	0.0458794
ENSG00000106236|NPTX2	0.379028	0.0144607
ENSG00000186976|EFCAB6	0.378581	0.038272
ENSG00000104228|TRIM35	0.377863	0.00627131
ENSG00000162819|BROX	0.377071	0.0395538
ENSG00000179021|C3orf38	0.37699	0.0262907
ENSG00000122257|RBBP6	0.374875	0.0213795
ENSG00000270276|H4C15	0.374454	0.0316608
ENSG00000135127|BICDL1	0.374424	0.0242739
ENSG00000255389|Z97989.1	0.374194	0.0396531
ENSG00000196646|ZNF136	0.373872	0.0365903
ENSG00000196110|ZNF699	0.373512	0.0314265
ENSG00000267348|GEMIN7-AS1	0.373501	0.0446262
ENSG00000169136|ATF5	0.373168	0.0259031
ENSG00000108306|FBXL20	0.372426	0.0142625
ENSG00000197863|ZNF790	0.370715	0.0484846
ENSG00000136802|LRRC8A	0.369555	0.020991
ENSG00000101019|UQCC1	0.36926	0.0259509
ENSG00000185896|LAMP1	0.368208	0.0316608
ENSG00000130254|SAFB2	0.367822	0.026682
ENSG00000146856|AGBL3	0.366527	0.0285308
ENSG00000187796|CARD9	0.366364	0.0404195
ENSG00000251369|ZNF550	0.365665	0.0315868
ENSG00000172273|HINFP	0.365053	0.0184708
ENSG00000132680|KHDC4	0.364543	0.0467862
ENSG00000151725|CENPU	0.364502	0.0407292
ENSG00000204604|ZNF468	0.364113	0.0315417
ENSG00000142528|ZNF473	0.363814	0.0211152
ENSG00000119661|DNAL1	0.36376	0.0250999
ENSG00000102580|DNAJC3	0.36356	0.0361699
ENSG00000164758|MED30	0.363146	0.0244663
ENSG00000182903|ZNF721	0.362987	0.0464384
ENSG00000090612|ZNF268	0.36175	0.02967
ENSG00000148926|ADM	0.361689	0.0230474
ENSG00000206535|LNP1	0.361176	0.0381869
ENSG00000198538|ZNF28	0.361037	0.0326177
ENSG00000154370|TRIM11	0.360759	0.0200629
ENSG00000279443|AL513497.1	0.360707	0.042998
ENSG00000171295|ZNF440	0.360668	0.0271807
ENSG00000114405|C3orf14	0.360655	0.0250943
ENSG00000170385|SLC30A1	0.358858	0.0453809
ENSG00000121073|SLC35B1	0.357941	0.0216074
ENSG00000137221|TJAP1	0.357503	0.021277
ENSG00000141562|NARF	0.357486	0.0153067
ENSG00000159720|ATP6V0D1	0.357286	0.0300876
ENSG00000134070|IRAK2	0.357143	0.0227626
ENSG00000254681|PKD1P5	0.356768	0.0456132
ENSG00000131845|ZNF304	0.356506	0.0283285
ENSG00000198556|ZNF789	0.356166	0.0322058
ENSG00000070761|CFAP20	0.356034	0.0257451
ENSG00000164715|LMTK2	0.355517	0.0257852
ENSG00000104866|PPP1R37	0.354591	0.0253432
ENSG00000169249|ZRSR2	0.354424	0.0188183
ENSG00000056487|PHF21B	0.353499	0.0158292
ENSG00000004866|ST7	0.353358	0.0328641
ENSG00000157450|RNF111	0.352492	0.0193221
ENSG00000164061|BSN	0.351396	0.0258799
ENSG00000275111|ZNF2	0.351338	0.0227572
ENSG00000105173|CCNE1	0.351299	0.02231
ENSG00000124688|MAD2L1BP	0.351079	0.020695
ENSG00000198040|ZNF84	0.350989	0.0286248
ENSG00000103978|TMEM87A	0.350242	0.032239
ENSG00000156304|SCAF4	0.349651	0.0278897
ENSG00000274070|CASTOR2	0.349155	0.0131766
ENSG00000174428|GTF2IRD2B	0.348586	0.0466485
ENSG00000163156|SCNM1	0.348384	0.0231608
ENSG00000005486|RHBDD2	0.34834	0.0306336
ENSG00000131480|AOC2	0.347885	0.0316139
ENSG00000130203|APOE	0.347874	0.03474
ENSG00000135269|TES	0.347622	0.037898
ENSG00000076650|GPATCH1	0.347007	0.0234765
ENSG00000138231|DBR1	0.346833	0.033951
ENSG00000141030|COPS3	0.346261	0.0493896
ENSG00000172375|C2CD2L	0.346049	0.0308489
ENSG00000106993|CDC37L1	0.34521	0.0448903
ENSG00000188295|ZNF669	0.344315	0.0469052
ENSG00000177614|PGBD5	0.343943	0.0246963
ENSG00000105705|SUGP1	0.342764	0.037136
ENSG00000172409|CLP1	0.342699	0.0250766
ENSG00000205659|LIN52	0.341516	0.0340732
ENSG00000102003|SYP	0.341148	0.0226518
ENSG00000179456|ZBTB18	0.341031	0.0391594
ENSG00000196787|H2AC11	0.340482	0.0409458
ENSG00000164331|ANKRA2	0.339464	0.0327596
ENSG00000242474|AC093627.5	0.339133	0.044233
ENSG00000078900|TP73	0.33838	0.024253
ENSG00000165861|ZFYVE1	0.338283	0.0207866
ENSG00000164077|MON1A	0.337853	0.0205282
ENSG00000205583|STAG3L1	0.337684	0.0476877
ENSG00000111785|RIC8B	0.337496	0.0350338
ENSG00000130818|ZNF426	0.336093	0.038029
ENSG00000011198|ABHD5	0.336022	0.0407058
ENSG00000167522|ANKRD11	0.335644	0.0319122
ENSG00000167380|ZNF226	0.335057	0.0478423
ENSG00000121671|CRY2	0.334656	0.0212286
ENSG00000188315|C3orf62	0.334536	0.0285759
ENSG00000215421|ZNF407	0.334516	0.0316107
ENSG00000145868|FBXO38	0.33207	0.0257591
ENSG00000078687|TNRC6C	0.3315	0.0278897
ENSG00000149679|CABLES2	0.329875	0.0215941
ENSG00000171970|ZNF57	0.329376	0.0386478
ENSG00000106635|BCL7B	0.328882	0.029025
ENSG00000105656|ELL	0.328871	0.0350236
ENSG00000141582|CBX4	0.328871	0.0288656
ENSG00000110721|CHKA	0.328055	0.0314612
ENSG00000186575|NF2	0.327055	0.0395024
ENSG00000132326|PER2	0.326488	0.0388854
ENSG00000120697|ALG5	0.325739	0.0460339
ENSG00000162599|NFIA	0.324914	0.0462095
ENSG00000148090|AUH	0.324685	0.041207
ENSG00000241258|CRCP	0.324509	0.0494634
ENSG00000109670|FBXW7	0.324323	0.0344472
ENSG00000104936|DMPK	0.323976	0.0440146
ENSG00000168297|PXK	0.322789	0.0286248
ENSG00000107897|ACBD5	0.320988	0.0298752
ENSG00000276291|FRG1HP	0.320429	0.0360271
ENSG00000185019|UBOX5	0.319748	0.0402966
ENSG00000177125|ZBTB34	0.319745	0.045312
ENSG00000120656|TAF12	0.31881	0.0458794
ENSG00000265590|CFAP298-TCP10L	0.317623	0.0466877
ENSG00000160584|SIK3	0.316092	0.0328718
ENSG00000099250|NRP1	0.315845	0.0493925
ENSG00000069020|MAST4	0.314786	0.0263612
ENSG00000145996|CDKAL1	0.314511	0.0345308
ENSG00000177602|HASPIN	0.313239	0.0357514
ENSG00000181135|ZNF707	0.311391	0.0374012
ENSG00000175348|TMEM9B	0.309881	0.0454848
ENSG00000256463|SALL3	0.30836	0.0364951
ENSG00000104679|R3HCC1	0.305448	0.0445765
ENSG00000162032|SPSB3	0.303119	0.0457493
ENSG00000124224|PPP4R1L	0.300302	0.0465769
ENSG00000168993|CPLX1	0.2969	0.0362201
ENSG00000173545|ZNF622	0.295906	0.0476877
ENSG00000024862|CCDC28A	0.295091	0.0465736
ENSG00000100647|SUSD6	0.279153	0.0493925
ENSG00000183628|DGCR6	-0.274794	0.0463658
ENSG00000203618|GP1BB	-0.277915	0.0319795
ENSG00000089639|GMIP	-0.281112	0.0444507
ENSG00000213780|GTF2H4	-0.2835	0.0406338
ENSG00000157693|TMEM268	-0.285902	0.0415822
ENSG00000142544|CTU1	-0.288504	0.0315417
ENSG00000181045|SLC26A11	-0.293723	0.0465656
ENSG00000119771|KLHL29	-0.294635	0.0452666
ENSG00000105339|DENND3	-0.294987	0.0370026
ENSG00000176410|DNAJC30	-0.295128	0.0401087
ENSG00000125741|OPA3	-0.296602	0.0446262
ENSG00000266173|STRADA	-0.296729	0.0430071
ENSG00000205138|SDHAF1	-0.297473	0.0434537
ENSG00000258634|AL160006.1	-0.298326	0.0354449
ENSG00000161558|TMEM143	-0.29938	0.0394759
ENSG00000158555|GDPD5	-0.299394	0.0458794
ENSG00000244187|TMEM141	-0.299518	0.0477949
ENSG00000103254|ANTKMT	-0.299752	0.0471985
ENSG00000135124|P2RX4	-0.300044	0.037898
ENSG00000237441|RGL2	-0.300691	0.0473182
ENSG00000188322|SBK1	-0.301519	0.0473662
ENSG00000224051|CPTP	-0.301639	0.0376089
ENSG00000259431|THTPA	-0.302241	0.0495156
ENSG00000133812|SBF2	-0.303243	0.0430541
ENSG00000230724|LINC01001	-0.30386	0.0381211
ENSG00000231365|WARS2-AS1	-0.304141	0.0464384
ENSG00000148356|LRSAM1	-0.304764	0.0368052
ENSG00000183386|FHL3	-0.304775	0.0375066
ENSG00000147804|SLC39A4	-0.304982	0.0397573
ENSG00000135454|B4GALNT1	-0.305055	0.0448274
ENSG00000221968|FADS3	-0.305356	0.037056
ENSG00000114948|ADAM23	-0.305566	0.0458728
ENSG00000127399|LRRC61	-0.305777	0.0394376
ENSG00000261971|MMP25-AS1	-0.306164	0.035026
ENSG00000068724|TTC7A	-0.306181	0.0334284
ENSG00000186868|MAPT	-0.306692	0.0495987
ENSG00000126456|IRF3	-0.306856	0.0435457
ENSG00000261221|ZNF865	-0.306918	0.0296973
ENSG00000103264|FBXO31	-0.306961	0.0437382
ENSG00000176595|KBTBD11	-0.307047	0.040998
ENSG00000140386|SCAPER	-0.30716	0.0426686
ENSG00000131788|PIAS3	-0.307175	0.0464384
ENSG00000080845|DLGAP4	-0.307673	0.0335669
ENSG00000139835|GRTP1	-0.307981	0.0465451
ENSG00000092036|HAUS4	-0.307989	0.0449627
ENSG00000103260|METRN	-0.308106	0.0419007
ENSG00000179933|C14orf119	-0.308157	0.0409775
ENSG00000136895|GARNL3	-0.308395	0.0483239
ENSG00000168936|TMEM129	-0.308775	0.0383202
ENSG00000143842|SOX13	-0.309527	0.0457
ENSG00000276045|ORAI1	-0.310002	0.0391594
ENSG00000125898|FAM110A	-0.310641	0.0408401
ENSG00000204580|DDR1	-0.310707	0.0393652
ENSG00000031081|ARHGAP31	-0.311018	0.0413957
ENSG00000124508|BTN2A2	-0.311161	0.0418673
ENSG00000180822|PSMG4	-0.311342	0.0449588
ENSG00000085382|HACE1	-0.311398	0.0460379
ENSG00000185187|SIGIRR	-0.312114	0.0471085
ENSG00000250251|PKD1P6	-0.31224	0.0448029
ENSG00000173926|MARCHF3	-0.312546	0.0420039
ENSG00000181788|SIAH2	-0.312854	0.0490828
ENSG00000150471|ADGRL3	-0.31288	0.0473069
ENSG00000138002|IFT172	-0.31295	0.0404195
ENSG00000179832|MROH1	-0.313161	0.0457228
ENSG00000137880|GCHFR	-0.31333	0.0493925
ENSG00000061938|TNK2	-0.31354	0.0382921
ENSG00000160050|CCDC28B	-0.313814	0.0382798
ENSG00000249471|ZNF324B	-0.314439	0.0375234
ENSG00000185813|PCYT2	-0.314478	0.0444262
ENSG00000026297|RNASET2	-0.314552	0.033951
ENSG00000070404|FSTL3	-0.314583	0.0391594
ENSG00000157426|AASDH	-0.314649	0.0471539
ENSG00000248275|TRIM52-AS1	-0.314658	0.0478516
ENSG00000128011|LRFN1	-0.314841	0.0454184
ENSG00000175093|SPSB4	-0.31505	0.0364951
ENSG00000106479|ZNF862	-0.315145	0.0294136
ENSG00000077312|SNRPA	-0.315176	0.0482621
ENSG00000075643|MOCOS	-0.315967	0.0342323
ENSG00000077782|FGFR1	-0.316194	0.0409677
ENSG00000215790|SLC35E2A	-0.316297	0.0488008
ENSG00000114853|ZBTB47	-0.316441	0.04368
ENSG00000178999|AURKB	-0.317132	0.0348971
ENSG00000113319|RASGRF2	-0.317605	0.0406801
ENSG00000120963|ZNF706	-0.317705	0.0471131
ENSG00000169955|ZNF747	-0.317841	0.0344756
ENSG00000205363|INSYN1	-0.317879	0.0366334
ENSG00000225151|GOLGA2P7	-0.317922	0.0435457
ENSG00000116985|BMP8B	-0.318201	0.0394376
ENSG00000163596|ICA1L	-0.318557	0.0448274
ENSG00000178585|CTNNBIP1	-0.318779	0.0280052
ENSG00000158483|FAM86C1	-0.319069	0.0381869
ENSG00000072682|P4HA2	-0.319139	0.0334685
ENSG00000081177|EXD2	-0.319163	0.0441535
ENSG00000130005|GAMT	-0.319484	0.0451126
ENSG00000115325|DOK1	-0.3198	0.0293141
ENSG00000141258|SGSM2	-0.319864	0.0333496
ENSG00000077150|NFKB2	-0.319933	0.0324093
ENSG00000084710|EFR3B	-0.320432	0.0364869
ENSG00000183495|EP400	-0.320657	0.0361406
ENSG00000221829|FANCG	-0.320684	0.029804
ENSG00000167595|PROSER3	-0.320779	0.0337494
ENSG00000141655|TNFRSF11A	-0.321381	0.0483365
ENSG00000124587|PEX6	-0.321389	0.0322791
ENSG00000165175|MID1IP1	-0.32151	0.0497343
ENSG00000103335|PIEZO1	-0.321666	0.0494247
ENSG00000134072|CAMK1	-0.321676	0.033951
ENSG00000130021|PUDP	-0.321881	0.0479099
ENSG00000112304|ACOT13	-0.322008	0.0347159
ENSG00000104976|SNAPC2	-0.322297	0.0280265
ENSG00000158270|COLEC12	-0.322384	0.0497231
ENSG00000243364|EFNA4	-0.322426	0.0448186
ENSG00000115318|LOXL3	-0.322731	0.0407292
ENSG00000174165|ZDHHC24	-0.323048	0.0394376
ENSG00000111752|PHC1	-0.323228	0.0430559
ENSG00000128596|CCDC136	-0.323274	0.0376916
ENSG00000115840|SLC25A12	-0.323469	0.0403632
ENSG00000145911|N4BP3	-0.323966	0.0449627
ENSG00000143479|DYRK3	-0.324008	0.0471131
ENSG00000077942|FBLN1	-0.324242	0.0471085
ENSG00000140406|TLNRD1	-0.32435	0.0417652
ENSG00000155229|MMS19	-0.324924	0.0458881
ENSG00000161920|MED11	-0.325447	0.0185807
ENSG00000163909|HEYL	-0.325519	0.0371683
ENSG00000170425|ADORA2B	-0.325682	0.0402464
ENSG00000196839|ADA	-0.325897	0.0319377
ENSG00000183087|GAS6	-0.326162	0.0277945
ENSG00000119772|DNMT3A	-0.32624	0.0308102
ENSG00000105649|RAB3A	-0.326321	0.0392656
ENSG00000165495|PKNOX2	-0.327239	0.0277347
ENSG00000242732|RTL5	-0.327429	0.0293272
ENSG00000132846|ZBED3	-0.327509	0.0319339
ENSG00000152669|CCNO	-0.327639	0.0397243
ENSG00000272325|NUDT3	-0.327841	0.0450385
ENSG00000016864|GLT8D1	-0.32797	0.0467344
ENSG00000100344|PNPLA3	-0.328291	0.038313
ENSG00000255737|AGAP2-AS1	-0.328441	0.0352747
ENSG00000128944|KNSTRN	-0.328583	0.0361023
ENSG00000170638|TRABD	-0.328808	0.0400789
ENSG00000005189|REXO5	-0.329262	0.0269001
ENSG00000104081|BMF	-0.329304	0.0434072
ENSG00000165521|EML5	-0.32953	0.0466212
ENSG00000134461|ANKRD16	-0.329574	0.0303041
ENSG00000088881|EBF4	-0.329759	0.0469588
ENSG00000044090|CUL7	-0.329812	0.0351502
ENSG00000166341|DCHS1	-0.32986	0.0325427
ENSG00000157869|RAB28	-0.329896	0.0397573
ENSG00000105290|APLP1	-0.329921	0.0305474
ENSG00000126705|AHDC1	-0.330016	0.0227027
ENSG00000132286|TIMM10B	-0.330095	0.0460135
ENSG00000123427|EEF1AKMT3	-0.330294	0.0401069
ENSG00000186222|BLOC1S4	-0.330522	0.0240273
ENSG00000164056|SPRY1	-0.330533	0.0326893
ENSG00000170175|CHRNB1	-0.330564	0.0374561
ENSG00000065882|TBC1D1	-0.330699	0.0332754
ENSG00000138606|SHF	-0.330728	0.0391594
ENSG00000152556|PFKM	-0.330829	0.0333422
ENSG00000121454|LHX4	-0.330963	0.0361023
ENSG00000182712|CMC4	-0.33106	0.0380571
ENSG00000254615|AC027031.2	-0.331104	0.0450458
ENSG00000186564|FOXD2	-0.33113	0.0358835
ENSG00000162496|DHRS3	-0.331154	0.0441535
ENSG00000157870|PRXL2B	-0.331447	0.0231679
ENSG00000021355|SERPINB1	-0.331488	0.0426947
ENSG00000235106|BRD3OS	-0.331573	0.0266919
ENSG00000101400|SNTA1	-0.331628	0.0396453
ENSG00000197429|IPP	-0.331652	0.0484632
ENSG00000213859|KCTD11	-0.33177	0.0493925
ENSG00000100577|GSTZ1	-0.331851	0.0244162
ENSG00000014216|CAPN1	-0.331988	0.0421116
ENSG00000100726|TELO2	-0.332277	0.0433044
ENSG00000095397|WHRN	-0.332316	0.0210576
ENSG00000105221|AKT2	-0.332438	0.0284134
ENSG00000058453|CROCC	-0.332708	0.0311373
ENSG00000076928|ARHGEF1	-0.332881	0.0298752
ENSG00000102195|GPR50	-0.333031	0.038073
ENSG00000174282|ZBTB4	-0.333097	0.0263619
ENSG00000186376|ZNF75D	-0.333108	0.0326893
ENSG00000124570|SERPINB6	-0.333552	0.0335095
ENSG00000214425|LRRC37A4P	-0.333553	0.0467387
ENSG00000066230|SLC9A3	-0.333663	0.0462095
ENSG00000074621|SLC24A1	-0.333737	0.0256455
ENSG00000103168|TAF1C	-0.333947	0.0319213
ENSG00000093217|XYLB	-0.333973	0.0385346
ENSG00000171443|ZNF524	-0.333999	0.0448729
ENSG00000106948|AKNA	-0.334	0.0444566
ENSG00000156990|RPUSD3	-0.33407	0.037372
ENSG00000111490|TBC1D30	-0.334252	0.0308291
ENSG00000099949|LZTR1	-0.334347	0.0432173
ENSG00000274605|PCCA-DT	-0.334408	0.04368
ENSG00000172175|MALT1	-0.334563	0.037228
ENSG00000177045|SIX5	-0.334645	0.0206021
ENSG00000156381|ANKRD9	-0.334649	0.0198788
ENSG00000138641|HERC3	-0.334685	0.0433948
ENSG00000171791|BCL2	-0.334772	0.0462095
ENSG00000145569|OTULINL	-0.334876	0.0424781
ENSG00000137411|VARS2	-0.335253	0.0363862
ENSG00000175701|MTLN	-0.335328	0.0374742
ENSG00000197021|EOLA2	-0.335452	0.0228006
ENSG00000249550|LINC01234	-0.336062	0.0429938
ENSG00000156535|CD109	-0.336111	0.0493896
ENSG00000134330|IAH1	-0.336266	0.0332754
ENSG00000173153|ESRRA	-0.336661	0.0227057
ENSG00000177971|IMP3	-0.336676	0.0245709
ENSG00000105357|MYH14	-0.337304	0.0427006
ENSG00000172465|TCEAL1	-0.337375	0.0445157
ENSG00000160161|CILP2	-0.33757	0.0413234
ENSG00000198917|SPOUT1	-0.337624	0.0321729
ENSG00000167306|MYO5B	-0.337691	0.0163113
ENSG00000147454|SLC25A37	-0.338006	0.0392361
ENSG00000133401|PDZD2	-0.338146	0.0446262
ENSG00000142327|RNPEPL1	-0.338233	0.0292491
ENSG00000178531|CTXN1	-0.338491	0.0413234
ENSG00000177951|BET1L	-0.338584	0.0240926
ENSG00000164976|MYORG	-0.338917	0.0392882
ENSG00000176845|METRNL	-0.339021	0.0320367
ENSG00000160285|LSS	-0.339075	0.0364951
ENSG00000172732|MUS81	-0.339294	0.0267861
ENSG00000157927|RADIL	-0.339428	0.0202157
ENSG00000087266|SH3BP2	-0.339506	0.0322003
ENSG00000168765|GSTM4	-0.339581	0.0263612
ENSG00000145349|CAMK2D	-0.339631	0.0325809
ENSG00000177519|RPRM	-0.339713	0.0400789
ENSG00000254635|WAC-AS1	-0.339729	0.039129
ENSG00000065717|TLE2	-0.339748	0.0221545
ENSG00000185379|RAD51D	-0.340231	0.0151069
ENSG00000076067|RBMS2	-0.340284	0.0209393
ENSG00000063180|CA11	-0.340294	0.0377672
ENSG00000184208|C22orf46	-0.340354	0.0413339
ENSG00000236144|TMEM147-AS1	-0.340463	0.0413234
ENSG00000104059|FAM189A1	-0.340761	0.0352986
ENSG00000173928|SWSAP1	-0.340764	0.0361025
ENSG00000115194|SLC30A3	-0.340784	0.0413234
ENSG00000130707|ASS1	-0.340981	0.0363874
ENSG00000073670|ADAM11	-0.341415	0.0241963
ENSG00000143437|ARNT	-0.341601	0.0434526
ENSG00000120068|HOXB8	-0.341756	0.0220349
ENSG00000100320|RBFOX2	-0.34185	0.0462571
ENSG00000267317|AC027307.2	-0.341883	0.039541
ENSG00000145901|TNIP1	-0.342157	0.0248645
ENSG00000148824|MTG1	-0.342366	0.0297243
ENSG00000111731|C2CD5	-0.342509	0.0488722
ENSG00000196550|FAM72A	-0.342564	0.0495156
ENSG00000105429|MEGF8	-0.342615	0.0448729
ENSG00000130635|COL5A1	-0.342801	0.0231679
ENSG00000260231|KDM7A-DT	-0.342837	0.0274036
ENSG00000160326|SLC2A6	-0.343121	0.0350338
ENSG00000154222|CC2D1B	-0.343129	0.0237566
ENSG00000167264|DUS2	-0.343179	0.0176137
ENSG00000137135|ARHGEF39	-0.343382	0.0215129
ENSG00000101187|SLCO4A1	-0.34346	0.0175475
ENSG00000262580|AC087741.1	-0.343465	0.0381869
ENSG00000130522|JUND	-0.343511	0.0392262
ENSG00000183208|GDPGP1	-0.343929	0.0451218
ENSG00000180354|MTURN	-0.344099	0.0293375
ENSG00000172932|ANKRD13D	-0.344524	0.018018
ENSG00000105419|MEIS3	-0.344835	0.0201805
ENSG00000175662|TOM1L2	-0.344863	0.0191977
ENSG00000204070|SYS1	-0.344886	0.0202772
ENSG00000013563|DNASE1L1	-0.344937	0.0185679
ENSG00000223745|CCDC18-AS1	-0.345052	0.0455103
ENSG00000077092|RARB	-0.345179	0.0387644
ENSG00000131409|LRRC4B	-0.345314	0.0344756
ENSG00000179240|GVQW3	-0.345441	0.0390357
ENSG00000103024|NME3	-0.345655	0.0284986
ENSG00000107736|CDH23	-0.345691	0.0340178
ENSG00000155158|TTC39B	-0.345834	0.0493488
ENSG00000145362|ANK2	-0.345903	0.0293773
ENSG00000135482|ZC3H10	-0.346621	0.0253757
ENSG00000158163|DZIP1L	-0.346675	0.0298752
ENSG00000170852|KBTBD2	-0.346736	0.021156
ENSG00000198597|ZNF536	-0.346872	0.0249201
ENSG00000132478|UNK	-0.346881	0.0174537
ENSG00000145715|RASA1	-0.347179	0.0314265
ENSG00000198963|RORB	-0.347181	0.0452116
ENSG00000153885|KCTD15	-0.347428	0.030068
ENSG00000156500|FAM122C	-0.347543	0.0293751
ENSG00000175287|PHYHD1	-0.347544	0.0209932
ENSG00000154734|ADAMTS1	-0.347576	0.0450892
ENSG00000135912|TTLL4	-0.347612	0.0426233
ENSG00000115295|CLIP4	-0.347771	0.0382921
ENSG00000101695|RNF125	-0.347979	0.0470242
ENSG00000231925|TAPBP	-0.34799	0.0167907
ENSG00000161618|ALDH16A1	-0.34836	0.0305982
ENSG00000116016|EPAS1	-0.348447	0.0236801
ENSG00000169964|TMEM42	-0.348838	0.0172707
ENSG00000039523|RIPOR1	-0.348864	0.0239894
ENSG00000128512|DOCK4	-0.349121	0.0336603
ENSG00000168077|SCARA3	-0.349175	0.0282662
ENSG00000131435|PDLIM4	-0.349317	0.0384231
ENSG00000114115|RBP1	-0.34955	0.0430071
ENSG00000123191|ATP7B	-0.34955	0.0344756
ENSG00000092330|TINF2	-0.349635	0.0132146
ENSG00000108375|RNF43	-0.349644	0.0415049
ENSG00000115207|GTF3C2	-0.349745	0.0297894
ENSG00000167107|ACSF2	-0.350057	0.0227707
ENSG00000188735|TMEM120B	-0.350116	0.01446
ENSG00000136490|LIMD2	-0.350117	0.0178568
ENSG00000122335|SERAC1	-0.350292	0.0311094
ENSG00000254470|AP5B1	-0.350518	0.015284
ENSG00000067057|PFKP	-0.350726	0.0355913
ENSG00000120049|KCNIP2	-0.350802	0.0420221
ENSG00000106785|TRIM14	-0.350811	0.0326564
ENSG00000185973|TMLHE	-0.350947	0.0232078
ENSG00000268573|AC011815.1	-0.350973	0.0373291
ENSG00000240857|RDH14	-0.350993	0.0303423
ENSG00000266820|KPNA2P3	-0.351088	0.0310641
ENSG00000102362|SYTL4	-0.351169	0.025055
ENSG00000144554|FANCD2	-0.351305	0.0294894
ENSG00000076706|MCAM	-0.351335	0.02231
ENSG00000175309|PHYKPL	-0.351427	0.0263612
ENSG00000104524|PYCR3	-0.351473	0.0236801
ENSG00000167747|C19orf48	-0.351684	0.0250079
ENSG00000169228|RAB24	-0.35182	0.0187998
ENSG00000280120|AC073857.1	-0.352002	0.0482621
ENSG00000116574|RHOU	-0.352216	0.0198066
ENSG00000176444|CLK2	-0.352437	0.0321729
ENSG00000125629|INSIG2	-0.352588	0.0348957
ENSG00000230797|YY2	-0.352859	0.0421243
ENSG00000164620|RELL2	-0.35312	0.0313259
ENSG00000170464|DNAJC18	-0.353164	0.0187799
ENSG00000132329|RAMP1	-0.353184	0.0242686
ENSG00000163590|PPM1L	-0.353235	0.037136
ENSG00000159713|TPPP3	-0.353294	0.0482621
ENSG00000198944|SOWAHA	-0.353304	0.0377123
ENSG00000160963|COL26A1	-0.353388	0.0388305
ENSG00000150281|CTF1	-0.35344	0.047645
ENSG00000177459|ERICH5	-0.353712	0.0413616
ENSG00000154134|ROBO3	-0.353734	0.0277339
ENSG00000176788|BASP1	-0.353799	0.0383202
ENSG00000108370|RGS9	-0.353886	0.0395232
ENSG00000046889|PREX2	-0.353888	0.049627
ENSG00000185386|MAPK11	-0.354086	0.0387597
ENSG00000168781|PPIP5K1	-0.354245	0.0245709
ENSG00000179965|ZNF771	-0.354277	0.0122537
ENSG00000165152|PGAP4	-0.354299	0.0270043
ENSG00000135845|PIGC	-0.354713	0.0220798
ENSG00000280187|AC022107.1	-0.354862	0.0422961
ENSG00000275023|MLLT6	-0.355296	0.0186922
ENSG00000135631|RAB11FIP5	-0.355329	0.0172002
ENSG00000004139|SARM1	-0.355351	0.0250633
ENSG00000271122|AC018647.2	-0.355471	0.0334549
ENSG00000112715|VEGFA	-0.355502	0.0327799
ENSG00000163704|PRRT3	-0.355737	0.0273015
ENSG00000136274|NACAD	-0.355804	0.038849
ENSG00000127946|HIP1	-0.355843	0.0453041
ENSG00000132024|CC2D1A	-0.3559	0.0182246
ENSG00000129566|TEP1	-0.355944	0.0154281
ENSG00000129473|BCL2L2	-0.356001	0.0280052
ENSG00000087842|PIR	-0.356026	0.026758
ENSG00000089327|FXYD5	-0.356051	0.0212397
ENSG00000102871|TRADD	-0.356094	0.0225475
ENSG00000105227|PRX	-0.356368	0.0353721
ENSG00000102878|HSF4	-0.356471	0.0447205
ENSG00000173918|C1QTNF1	-0.356536	0.0400789
ENSG00000138031|ADCY3	-0.356594	0.02231
ENSG00000092421|SEMA6A	-0.356975	0.0191977
ENSG00000140400|MAN2C1	-0.357137	0.0292005
ENSG00000176903|PNMA1	-0.357267	0.0310694
ENSG00000179820|MYADM	-0.357268	0.0242739
ENSG00000107560|RAB11FIP2	-0.357628	0.0415663
ENSG00000075651|PLD1	-0.357633	0.0394759
ENSG00000166845|C18orf54	-0.357873	0.0439096
ENSG00000162139|NEU3	-0.358188	0.0239781
ENSG00000272752|STAG3L5P-PVRIG2P-PILRB	-0.358391	0.0253721
ENSG00000076356|PLXNA2	-0.358447	0.0185063
ENSG00000124766|SOX4	-0.358491	0.0323676
ENSG00000173898|SPTBN2	-0.358632	0.029025
ENSG00000182195|LDOC1	-0.358634	0.0188531
ENSG00000186635|ARAP1	-0.358656	0.0261278
ENSG00000171680|PLEKHG5	-0.358685	0.0174537
ENSG00000117153|KLHL12	-0.358739	0.0212353
ENSG00000101190|TCFL5	-0.358782	0.0216509
ENSG00000178573|MAF	-0.35903	0.0280334
ENSG00000174599|TRAM1L1	-0.359295	0.0495987
ENSG00000146648|EGFR	-0.359345	0.0288656
ENSG00000257315|ZBED6	-0.359379	0.0409677
ENSG00000160049|DFFA	-0.35946	0.0294136
ENSG00000198648|STK39	-0.359484	0.029659
ENSG00000136237|RAPGEF5	-0.359487	0.0237559
ENSG00000188610|FAM72B	-0.359608	0.0383202
ENSG00000140950|MEAK7	-0.359627	0.0191928
ENSG00000171163|ZNF692	-0.359752	0.0173736
ENSG00000102384|CENPI	-0.359807	0.0391594
ENSG00000230074|AL162231.2	-0.360045	0.0387661
ENSG00000118965|WDR35	-0.360105	0.0348957
ENSG00000187838|PLSCR3	-0.360187	0.0205163
ENSG00000120832|MTERF2	-0.360337	0.0266612
ENSG00000136059|VILL	-0.360363	0.0370773
ENSG00000134215|VAV3	-0.360365	0.0347159
ENSG00000189362|NEMP2	-0.360576	0.0373904
ENSG00000119547|ONECUT2	-0.36063	0.0430071
ENSG00000149743|TRPT1	-0.360785	0.0242305
ENSG00000185278|ZBTB37	-0.360936	0.0396466
ENSG00000141854|MISP3	-0.361166	0.0446262
ENSG00000198756|COLGALT2	-0.361187	0.0320523
ENSG00000184897|H1-10	-0.361419	0.0394759
ENSG00000107719|PALD1	-0.361614	0.0231772
ENSG00000138030|KHK	-0.361637	0.0219851
ENSG00000174485|DENND4A	-0.36164	0.0349888
ENSG00000134030|CTIF	-0.361826	0.0226554
ENSG00000196208|GREB1	-0.36186	0.0127003
ENSG00000100167|SEPTIN3	-0.362012	0.029025
ENSG00000254682|AP002387.2	-0.362139	0.0339743
ENSG00000196935|SRGAP1	-0.362349	0.0238292
ENSG00000126106|TMEM53	-0.36238	0.0351502
ENSG00000213445|SIPA1	-0.362714	0.0188998
ENSG00000153993|SEMA3D	-0.362758	0.0453362
ENSG00000172493|AFF1	-0.362772	0.0361948
ENSG00000169126|ARMC4	-0.362787	0.0236801
ENSG00000168237|GLYCTK	-0.362923	0.0314265
ENSG00000150764|DIXDC1	-0.362961	0.026808
ENSG00000247572|CKMT2-AS1	-0.363092	0.0349253
ENSG00000073350|LLGL2	-0.363232	0.0146951
ENSG00000168137|SETD5	-0.363263	0.02231
ENSG00000229043|AC091729.3	-0.363386	0.0232078
ENSG00000104365|IKBKB	-0.363449	0.0161746
ENSG00000099899|TRMT2A	-0.363573	0.0227114
ENSG00000147027|TMEM47	-0.363775	0.0355927
ENSG00000164292|RHOBTB3	-0.363806	0.0398277
ENSG00000223802|CERS1	-0.363955	0.0147321
ENSG00000124181|PLCG1	-0.364061	0.0196256
ENSG00000029639|TFB1M	-0.364079	0.0136146
ENSG00000099904|ZDHHC8	-0.364103	0.0165877
ENSG00000040933|INPP4A	-0.36419	0.0251463
ENSG00000134013|LOXL2	-0.364367	0.0252183
ENSG00000115760|BIRC6	-0.364461	0.0391543
ENSG00000111371|SLC38A1	-0.36463	0.0464384
ENSG00000123570|RAB9B	-0.364719	0.039721
ENSG00000183196|CHST6	-0.364796	0.0204378
ENSG00000112159|MDN1	-0.364913	0.0355354
ENSG00000141295|SCRN2	-0.364968	0.0159304
ENSG00000055732|MCOLN3	-0.365195	0.0460339
ENSG00000164638|SLC29A4	-0.365223	0.0187507
ENSG00000171084|FAM86JP	-0.365338	0.0409677
ENSG00000170522|ELOVL6	-0.365434	0.041207
ENSG00000204934|ATP6V0E2-AS1	-0.365515	0.0157177
ENSG00000142949|PTPRF	-0.366127	0.0295398
ENSG00000182704|TSKU	-0.366273	0.0184243
ENSG00000242114|MTFP1	-0.366432	0.0140059
ENSG00000125817|CENPB	-0.366505	0.0220132
ENSG00000166997|CNPY4	-0.366729	0.0170812
ENSG00000104946|TBC1D17	-0.366907	0.0145895
ENSG00000188878|FBF1	-0.367046	0.0189456
ENSG00000131242|RAB11FIP4	-0.367102	0.02231
ENSG00000080224|EPHA6	-0.367228	0.0361023
ENSG00000251602|AL928654.1	-0.367362	0.0247223
ENSG00000006283|CACNA1G	-0.367406	0.043477
ENSG00000133134|BEX2	-0.367432	0.0194912
ENSG00000117020|AKT3	-0.367458	0.0348654
ENSG00000099364|FBXL19	-0.367464	0.0182838
ENSG00000109107|ALDOC	-0.367499	0.0255034
ENSG00000269190|FBXO17	-0.367587	0.0151284
ENSG00000101574|METTL4	-0.367721	0.0344472
ENSG00000177406|NINJ2-AS1	-0.36777	0.0382048
ENSG00000135842|NIBAN1	-0.367784	0.0429182
ENSG00000127561|SYNGR3	-0.367811	0.0243604
ENSG00000163191|S100A11	-0.367824	0.0250215
ENSG00000176531|PHLDB3	-0.367833	0.0190516
ENSG00000162757|C1orf74	-0.367976	0.0347159
ENSG00000077522|ACTN2	-0.36815	0.0169589
ENSG00000086015|MAST2	-0.368189	0.0122809
ENSG00000175063|UBE2C	-0.368331	0.01989
ENSG00000196440|ARMCX4	-0.368367	0.0315658
ENSG00000239911|PRKAG2-AS1	-0.36842	0.0213795
ENSG00000111145|ELK3	-0.368501	0.0400847
ENSG00000118257|NRP2	-0.368641	0.0199975
ENSG00000121361|KCNJ8	-0.368962	0.0205607
ENSG00000187079|TEAD1	-0.369036	0.032137
ENSG00000100490|CDKL1	-0.369187	0.0313817
ENSG00000144712|CAND2	-0.369188	0.0162901
ENSG00000182912|TSPEAR-AS2	-0.369234	0.014299
ENSG00000196371|FUT4	-0.369678	0.0252251
ENSG00000166831|RBPMS2	-0.369723	0.0144607
ENSG00000159184|HOXB13	-0.369923	0.0184708
ENSG00000196659|TTC30B	-0.370177	0.0336304
ENSG00000134086|VHL	-0.370621	0.0240713
ENSG00000054392|HHAT	-0.370665	0.0311727
ENSG00000198707|CEP290	-0.370794	0.0404876
ENSG00000090932|DLL3	-0.370795	0.0245666
ENSG00000170581|STAT2	-0.370802	0.0279365
ENSG00000128833|MYO5C	-0.370822	0.0157177
ENSG00000255561|FDXACB1	-0.370845	0.042247
ENSG00000160223|ICOSLG	-0.370961	0.0359955
ENSG00000135414|GDF11	-0.370967	0.0221711
ENSG00000086758|HUWE1	-0.371038	0.0158781
ENSG00000138621|PPCDC	-0.371151	0.0178054
ENSG00000259959|AC107068.1	-0.37116	0.035989
ENSG00000140854|KATNB1	-0.371198	0.019494
ENSG00000228065|LINC01515	-0.371451	0.0287508
ENSG00000139200|PIANP	-0.371509	0.0299548
ENSG00000142082|SIRT3	-0.371527	0.00924434
ENSG00000124486|USP9X	-0.371787	0.0308577
ENSG00000124126|PREX1	-0.371865	0.0186247
ENSG00000229891|LINC01315	-0.3722	0.0429368
ENSG00000243302|AC018638.4	-0.372219	0.0229487
ENSG00000152348|ATG10	-0.37232	0.026578
ENSG00000198732|SMOC1	-0.372401	0.0327876
ENSG00000198598|MMP17	-0.372685	0.0245987
ENSG00000112414|ADGRG6	-0.372817	0.0241897
ENSG00000155254|MARVELD1	-0.372824	0.0163113
ENSG00000142173|COL6A2	-0.372936	0.0229031
ENSG00000236618|PITPNA-AS1	-0.373299	0.0279365
ENSG00000128283|CDC42EP1	-0.3734	0.01751
ENSG00000133816|MICAL2	-0.373538	0.0216708
ENSG00000250571|GLI4	-0.373729	0.0163678
ENSG00000173992|CCS	-0.373813	0.0198011
ENSG00000271601|LIX1L	-0.374057	0.0324089
ENSG00000136444|RSAD1	-0.374109	0.012826
ENSG00000074527|NTN4	-0.374222	0.0367694
ENSG00000154359|LONRF1	-0.374288	0.0216092
ENSG00000162545|CAMK2N1	-0.374395	0.0161958
ENSG00000224043|CCNT2-AS1	-0.374577	0.0367694
ENSG00000196422|PPP1R26	-0.37458	0.0116162
ENSG00000205593|DENND6B	-0.374604	0.0298752
ENSG00000167548|KMT2D	-0.374607	0.0178974
ENSG00000138101|DTNB	-0.374646	0.0120671
ENSG00000145029|NICN1	-0.374689	0.0164846
ENSG00000005961|ITGA2B	-0.374857	0.02793
ENSG00000158042|MRPL17	-0.375112	0.0144179
ENSG00000129595|EPB41L4A	-0.375239	0.0323453
ENSG00000178252|WDR6	-0.375249	0.0146806
ENSG00000026036|RTEL1-TNFRSF6B	-0.375367	0.0456021
ENSG00000188290|HES4	-0.375399	0.020991
ENSG00000175274|TP53I11	-0.375652	0.0169257
ENSG00000172915|NBEA	-0.375846	0.0194446
ENSG00000159733|ZFYVE28	-0.375951	0.0171893
ENSG00000106733|NMRK1	-0.376094	0.0296601
ENSG00000165379|LRFN5	-0.376252	0.0423341
ENSG00000213889|PPM1N	-0.376266	0.031605
ENSG00000235560|AC002310.1	-0.376286	0.0314265
ENSG00000167281|RBFOX3	-0.376314	0.0287956
ENSG00000112186|CAP2	-0.376435	0.0193221
ENSG00000186665|C17orf58	-0.376637	0.0193642
ENSG00000131016|AKAP12	-0.37664	0.0227248
ENSG00000167705|RILP	-0.376711	0.0355354
ENSG00000154310|TNIK	-0.376776	0.0298215
ENSG00000161243|FBXO27	-0.37689	0.0319795
ENSG00000185630|PBX1	-0.377006	0.0316621
ENSG00000115604|IL18R1	-0.377075	0.0336672
ENSG00000136717|BIN1	-0.377109	0.0142161
ENSG00000060642|PIGV	-0.377244	0.0208201
ENSG00000204642|HLA-F	-0.377342	0.0156951
ENSG00000166189|HPS6	-0.37737	0.014311
ENSG00000144677|CTDSPL	-0.377561	0.0186247
ENSG00000005513|SOX8	-0.377864	0.0118021
ENSG00000145808|ADAMTS19	-0.378017	0.0305474
ENSG00000116833|NR5A2	-0.378105	0.0334549
ENSG00000123815|COQ8B	-0.378154	0.00965731
ENSG00000039650|PNKP	-0.378485	0.0104584
ENSG00000260442|ATP2A1-AS1	-0.378521	0.0261633
ENSG00000272462|U91328.1	-0.378596	0.0309141
ENSG00000167536|DHRS13	-0.378675	0.0162512
ENSG00000203950|RTL8A	-0.379008	0.0103768
ENSG00000247626|MARS2	-0.379014	0.0194981
ENSG00000164048|ZNF589	-0.379419	0.0142364
ENSG00000130475|FCHO1	-0.379553	0.0133696
ENSG00000187713|TMEM203	-0.379817	0.0199247
ENSG00000073711|PPP2R3A	-0.379908	0.0309187
ENSG00000175602|CCDC85B	-0.379927	0.0244663
ENSG00000048707|VPS13D	-0.379945	0.0182838
ENSG00000058668|ATP2B4	-0.380075	0.0310641
ENSG00000157796|WDR19	-0.380312	0.0099424
ENSG00000116830|TTF2	-0.380322	0.0217722
ENSG00000068354|TBC1D25	-0.380402	0.00522673
ENSG00000103876|FAH	-0.380462	0.00890292
ENSG00000184384|MAML2	-0.3805	0.0420271
ENSG00000170689|HOXB9	-0.380728	0.0196674
ENSG00000180834|MAP6D1	-0.380773	0.0269889
ENSG00000179941|BBS10	-0.380863	0.0323715
ENSG00000180730|SHISA2	-0.380894	0.0187359
ENSG00000131697|NPHP4	-0.380897	0.00877269
ENSG00000172840|PDP2	-0.380911	0.0214971
ENSG00000215424|MCM3AP-AS1	-0.381191	0.0139145
ENSG00000148225|WDR31	-0.381223	0.0371683
ENSG00000143224|PPOX	-0.381332	0.0093901
ENSG00000105376|ICAM5	-0.381338	0.0250633
ENSG00000185352|HS6ST3	-0.381472	0.0255262
ENSG00000143147|GPR161	-0.381588	0.0131523
ENSG00000135473|PAN2	-0.381621	0.00901737
ENSG00000273654|AC020904.2	-0.381806	0.047446
ENSG00000095321|CRAT	-0.381818	0.0165042
ENSG00000198720|ANKRD13B	-0.381917	0.0108452
ENSG00000166250|CLMP	-0.382021	0.0400789
ENSG00000213160|KLHL23	-0.382061	0.0364951
ENSG00000224905|AP001347.1	-0.382118	0.0465451
ENSG00000114735|HEMK1	-0.382193	0.0128172
ENSG00000255121|CCDC84-DT	-0.382214	0.0189456
ENSG00000167552|TUBA1A	-0.382291	0.0118021
ENSG00000162241|SLC25A45	-0.382312	0.0158781
ENSG00000188130|MAPK12	-0.382479	0.0135565
ENSG00000269113|TRABD2B	-0.382513	0.0200523
ENSG00000245532|NEAT1	-0.382612	0.0439934
ENSG00000146242|TPBG	-0.382873	0.00928056
ENSG00000138162|TACC2	-0.383032	0.0132922
ENSG00000166851|PLK1	-0.383106	0.0146074
ENSG00000169169|CPT1C	-0.383211	0.0228977
ENSG00000186792|HYAL3	-0.383716	0.0203829
ENSG00000131378|RFTN1	-0.383737	0.0314346
[truncated: 1,479 more rows]

## Sheet: Media_6_Nucl_v_Con_Nucl
mRNA species upregulated/downregulated by ORF6 in the Nucleus (-IFN)
GENE_ID	LOG2FC	p_value(Adjusted)
ENSG00000269693|AC010422.6	40.102	1.53e-37
ENSG00000286165|AC012488.2	38.1593	1.51e-19
ENSG00000278189|RNA5-8SN1	32.119	2.62e-25
ENSG00000285779|AL358472.7	29.7085	1.55e-08
ENSG00000275215|RNA5-8SN3	25.266	6.74e-12
ENSG00000280330|CTBP2P10	23.8349	2.68e-09
ENSG00000215695|RSC1A1	21.5361	6.33e-12
ENSG00000258677|AC022826.2	19.4265	1.28e-10
ENSG00000264545|AL359922.1	8.32996	0.000104
ENSG00000268107|AC003005.1	8.26353	1.64e-08
ENSG00000226869|LHFPL3-AS1	6.98164	2.51e-10
ENSG00000133454|MYO18B	6.46262	1.27e-14
ENSG00000260903|XKR7	6.19003	3.01e-40
ENSG00000148482|SLC39A12	6.1031	9.82e-09
ENSG00000110876|SELPLG	5.90098	2.49e-13
ENSG00000162771|FAM71A	5.89135	1.23e-35
ENSG00000198650|TAT	5.80257	1.79e-23
ENSG00000203972|GLYATL3	5.73407	9.58e-08
ENSG00000234763|AL359378.1	5.63997	3.47e-08
ENSG00000042832|TG	5.6217	4.98e-44
ENSG00000260314|MRC1	5.59936	1.09e-26
ENSG00000167880|EVPL	5.49024	1.98e-46
ENSG00000224655|LINC01823	5.43703	5.62e-15
ENSG00000163817|SLC6A20	5.40584	2.14e-37
ENSG00000119915|ELOVL3	5.38822	4.09e-19
ENSG00000065618|COL17A1	5.34607	2.37e-16
ENSG00000112116|IL17F	5.19067	9.32e-22
ENSG00000257017|HP	5.17341	1.3e-16
ENSG00000183160|TMEM119	5.13506	9.82e-14
ENSG00000134594|RAB33A	5.10458	6.23e-07
ENSG00000261371|PECAM1	5.10128	1.14e-28
ENSG00000214814|FER1L6	5.09556	3.03e-18
ENSG00000172349|IL16	4.90327	9.1e-22
ENSG00000070019|GUCY2C	4.89573	2.68e-06
ENSG00000143768|LEFTY2	4.83801	4.1e-17
ENSG00000169896|ITGAM	4.81773	7.42e-30
ENSG00000245025|AC107959.1	4.79707	2.43e-89
ENSG00000158517|NCF1	4.79159	1.84e-10
ENSG00000250325|IGBP1P4	4.73409	3.42e-11
ENSG00000179520|SLC17A8	4.72382	1.05e-19
ENSG00000116183|PAPPA2	4.72209	1.7e-24
ENSG00000225329|LHFPL3-AS2	4.692	2.59e-14
ENSG00000159899|NPR2	4.68962	3.55e-24
ENSG00000261239|ANKRD26P1	4.67332	1.46e-34
ENSG00000224416|IFNA22P	4.6446	6.7e-06
ENSG00000196092|PAX5	4.63762	2.12e-32
ENSG00000232810|TNF	4.61414	3.71e-11
ENSG00000148377|IDI2	4.58833	3.81e-11
ENSG00000285829|AC005921.5	4.58286	1.34e-12
ENSG00000175894|TSPEAR	4.58062	1.91e-33
ENSG00000119614|VSX2	4.55664	8.81e-13
ENSG00000113389|NPR3	4.54612	2.05e-49
ENSG00000215595|C20orf202	4.52332	4.25e-09
ENSG00000091831|ESR1	4.51977	2.89e-13
ENSG00000273599|AL731571.1	4.50336	8.49e-97
ENSG00000267898|AC026803.2	4.48672	7.68e-21
ENSG00000124557|BTN1A1	4.47764	6.24e-13
ENSG00000178297|TMPRSS9	4.43985	3.58e-36
ENSG00000267122|AC004490.1	4.43977	8.82e-09
ENSG00000138109|CYP2C9	4.39653	5.93e-21
ENSG00000229292|RFPL4AL1	4.38665	1.08e-05
ENSG00000272772|AC104109.3	4.37246	5.7e-05
ENSG00000218016|ZNF192P2	4.36123	3.13e-11
ENSG00000007062|PROM1	4.3484	1.3e-08
ENSG00000267302|RNFT1-DT	4.31017	1.04e-07
ENSG00000224093|BCAR3-AS1	4.26637	7.55e-14
ENSG00000198483|ANKRD35	4.25093	3.35e-10
ENSG00000196724|ZNF418	4.21168	4.19e-21
ENSG00000214544|GTF2IRD2P1	4.18698	2.09e-05
ENSG00000177238|TRIM72	4.15809	1.22e-38
ENSG00000159251|ACTC1	4.15542	3.24e-11
ENSG00000087589|CASS4	4.12185	3.35e-57
ENSG00000173714|WFIKKN2	4.11663	6.98e-28
ENSG00000118137|APOA1	4.09797	2.36e-15
ENSG00000182795|C1orf116	4.09174	2.21e-56
ENSG00000162896|PIGR	4.05741	1.8e-11
ENSG00000215481|BCRP3	4.05428	8.89e-39
ENSG00000244242|IFITM10	4.05146	3.84e-27
ENSG00000176381|PRR18	4.0458	1.61e-20
ENSG00000287839|AL353807.5	4.0302	2e-24
ENSG00000115850|LCT	4.01871	1.84e-26
ENSG00000254872|LINC02688	4.00782	8.22e-28
ENSG00000188959|C9orf152	3.99529	5.65e-23
ENSG00000225647|AC005487.1	3.98356	2.57e-13
ENSG00000103056|SMPD3	3.98182	3.39e-50
ENSG00000135248|FAM71F1	3.9789	3.12e-12
ENSG00000225465|RFPL1S	3.97818	2.96e-15
ENSG00000235411|DRG1P1	3.97217	2.12e-12
ENSG00000117601|SERPINC1	3.95816	9.59e-14
ENSG00000184716|SERINC4	3.9535	2.87e-32
ENSG00000196361|ELAVL3	3.93818	9.99e-14
ENSG00000285269|AL160269.1	3.93384	2.77e-12
ENSG00000255931|AP003108.1	3.91568	5.01e-11
ENSG00000226979|LTA	3.91502	1.47e-20
ENSG00000233558|AL050331.1	3.91397	1.6e-25
ENSG00000091106|NLRC4	3.91287	2.93e-08
ENSG00000116748|AMPD1	3.91185	6.97e-16
ENSG00000214897|PNMA6E	3.90922	2.1e-08
ENSG00000250138|AC139495.2	3.90791	7.11e-08
ENSG00000244471|AL137058.1	3.89516	1e-19
ENSG00000188039|NWD1	3.89508	2.92e-10
ENSG00000246203|AL353807.3	3.85623	1.15e-19
ENSG00000143632|ACTA1	3.85559	8.51e-61
ENSG00000279232|AC008522.1	3.8503	2.83e-10
ENSG00000174945|AMZ1	3.83548	1.06e-11
ENSG00000121075|TBX4	3.82445	3.31e-13
ENSG00000047662|FAM184B	3.81478	1.2e-48
ENSG00000015520|NPC1L1	3.80993	1.73e-61
ENSG00000233873|RPL7P44	3.79652	1.65e-06
ENSG00000157368|IL34	3.79283	1.8e-10
ENSG00000272275|AC092687.3	3.78906	3.15e-20
ENSG00000284640|AL590434.2	3.7725	5.89e-11
ENSG00000213434|VTI1BP2	3.75023	3.49e-06
ENSG00000257743|MGAM2	3.74695	1.26e-17
ENSG00000186529|CYP4F3	3.73479	2.57e-10
ENSG00000255663|AP002373.1	3.73273	3.74e-08
ENSG00000183379|SYNDIG1L	3.72059	3.72e-06
ENSG00000130958|SLC35D2	3.69592	2.51e-23
ENSG00000286342|AC073210.3	3.68652	3.32e-09
ENSG00000276490|AL583836.1	3.68591	0.000137
ENSG00000280587|LINC01348	3.68557	2.92e-12
ENSG00000060709|RIMBP2	3.68542	6.34e-10
ENSG00000175003|SLC22A1	3.68305	4.37e-25
ENSG00000059378|PARP12	3.68063	7.19e-11
ENSG00000157856|DRC1	3.67205	5.31e-17
ENSG00000144834|TAGLN3	3.67124	6.92e-12
ENSG00000132639|SNAP25	3.66875	2.25e-10
ENSG00000171124|FUT3	3.66814	8.86e-24
ENSG00000266677|AC087164.1	3.66361	1.17e-15
ENSG00000130368|MAS1	3.66273	1.21e-13
ENSG00000171989|LDHAL6B	3.63521	1.3e-07
ENSG00000039987|BEST2	3.63313	2.13e-25
ENSG00000189030|VHLL	3.61992	3.24e-07
ENSG00000168477|TNXB	3.61839	2.76e-79
ENSG00000148483|TMEM236	3.61654	2.5e-38
ENSG00000151360|ALLC	3.61482	1.95e-13
ENSG00000082126|MPP4	3.59663	3.13e-10
ENSG00000130518|IQCN	3.59644	3.18e-28
ENSG00000156413|FUT6	3.58525	5.3e-08
ENSG00000010379|SLC6A13	3.58244	1.4e-28
ENSG00000257761|AC078860.2	3.57596	9.98e-12
ENSG00000105219|CNTD2	3.56022	6.08e-33
ENSG00000166359|WDR88	3.55991	1.55e-06
ENSG00000171291|ZNF439	3.53322	7.13e-12
ENSG00000272168|CASC15	3.52287	3.46e-17
ENSG00000258469|CHMP4BP1	3.51316	6.87e-14
ENSG00000137270|GCM1	3.51147	1.96e-24
ENSG00000130513|GDF15	3.50348	2.69e-19
ENSG00000174898|CATSPERD	3.50109	3.43e-10
ENSG00000235672|AC090286.3	3.49842	3.95e-14
ENSG00000188856|RPSAP47	3.49575	3e-08
ENSG00000279569|AC020763.4	3.49403	9.72e-17
ENSG00000179141|MTUS2-AS1	3.48668	2.08e-23
ENSG00000253327|RAD21-AS1	3.48073	3.61e-08
ENSG00000189001|SBSN	3.46263	1.64e-23
ENSG00000279212|AL390961.3	3.45696	8.01e-07
ENSG00000136931|NR5A1	3.45111	3.74e-23
ENSG00000089199|CHGB	3.44234	8.87e-18
ENSG00000165841|CYP2C19	3.44048	6.52e-19
ENSG00000111181|SLC6A12	3.43039	7.39e-30
ENSG00000077080|ACTL6B	3.42047	5.45e-13
ENSG00000166569|CPLX4	3.4154	2.17e-08
ENSG00000163810|TGM4	3.41333	0.000112
ENSG00000186265|BTLA	3.40819	8.47e-12
ENSG00000143107|FNDC7	3.4058	3.56e-32
ENSG00000243709|LEFTY1	3.40361	3.44e-19
ENSG00000280062|AL031719.1	3.40119	1.61e-08
ENSG00000270681|AC095055.1	3.39708	5.39e-26
ENSG00000165805|C12orf50	3.39176	1.18e-14
ENSG00000223638|RFPL4A	3.3912	2.09e-09
ENSG00000214401|KANSL1-AS1	3.38706	1.84e-07
ENSG00000269755|AC008758.6	3.3839	6.17e-06
ENSG00000134242|PTPN22	3.38311	1.52e-15
ENSG00000021488|SLC7A9	3.37845	5.49e-16
ENSG00000270106|TSNAX-DISC1	3.37697	6.6e-07
ENSG00000196289|BECN2	3.37461	2.76e-09
ENSG00000273188|AL022328.3	3.36777	1e-08
ENSG00000168314|MOBP	3.36734	3.03e-24
ENSG00000148735|PLEKHS1	3.36506	5.14e-19
ENSG00000287089|AL138889.3	3.36336	1.58e-09
ENSG00000165917|RAPSN	3.35218	1.59e-11
ENSG00000280213|UCKL1-AS1	3.34442	2.34e-23
ENSG00000138356|AOX1	3.34364	5.89e-06
ENSG00000157423|HYDIN	3.34089	2.65e-25
ENSG00000284128|AP000356.3	3.34085	3.34e-24
ENSG00000242748|RPL23AP81	3.33558	4.35e-10
ENSG00000267561|AC093155.3	3.33392	1.41e-05
ENSG00000171786|NHLH1	3.32129	2.21e-56
ENSG00000230021|AL669831.3	3.321	1.34e-15
ENSG00000151364|KCTD14	3.31534	5.13e-18
ENSG00000168329|CX3CR1	3.31068	1.18e-07
ENSG00000153495|TEX29	3.30995	1.83e-12
ENSG00000186517|ARHGAP30	3.2913	5.74e-13
ENSG00000087237|CETP	3.28902	3.65e-08
ENSG00000225093|RPL3P7	3.2855	2e-07
ENSG00000261678|SCRT1	3.28035	8.69e-31
ENSG00000109667|SLC2A9	3.27397	3.18e-05
ENSG00000267360|AC012309.1	3.27236	1.12e-08
ENSG00000286230|AC010327.7	3.27109	3.74e-10
ENSG00000115266|APC2	3.2706	1.04e-63
ENSG00000141738|GRB7	3.26233	9.91e-20
ENSG00000086730|LAT2	3.2586	7.71e-27
ENSG00000163606|CD200R1	3.25584	3.71e-20
ENSG00000156194|PPEF2	3.24386	5.1e-27
ENSG00000178199|ZC3H12D	3.22857	2.02e-27
ENSG00000286113|AC022868.2	3.22449	6.62e-15
ENSG00000104112|SCG3	3.22403	7.19e-25
ENSG00000147485|PXDNL	3.22046	3.63e-07
ENSG00000268744|AC008758.4	3.21699	4.37e-10
ENSG00000255197|AC090559.1	3.20929	4.84e-08
ENSG00000276966|H4C5	3.2072	1.06e-26
ENSG00000130182|ZSCAN10	3.20408	1.34e-12
ENSG00000224429|LINC00539	3.20057	4.14e-09
ENSG00000183831|ANKRD45	3.19643	6.37e-05
ENSG00000185527|PDE6G	3.1933	1.57e-09
ENSG00000244752|CRYBB2	3.1875	1.39e-07
ENSG00000230358|SPDYE21	3.18279	6.17e-08
ENSG00000174521|TTC9B	3.16889	0.000521
ENSG00000274678|AC106886.3	3.16869	6.33e-12
ENSG00000144671|SLC22A14	3.16167	1.36e-16
ENSG00000185271|KLHL33	3.16082	4.11e-17
ENSG00000146221|TCTE1	3.13716	4.87e-15
ENSG00000159289|GOLGA6A	3.13456	2.39e-21
ENSG00000280087|AC011481.3	3.11668	5.43e-08
ENSG00000124882|EREG	3.10602	2.2e-05
ENSG00000108242|CYP2C18	3.10342	3.2e-14
ENSG00000285830|AL109628.2	3.10301	3.65e-07
ENSG00000159409|CELF3	3.09806	1.83e-40
ENSG00000068976|PYGM	3.09527	5.91e-44
ENSG00000196503|ARL9	3.09014	7.02e-13
ENSG00000166863|TAC3	3.08661	9.58e-14
ENSG00000214612|RPS19P1	3.08581	2.28e-05
ENSG00000101203|COL20A1	3.08566	2e-20
ENSG00000171649|ZIK1	3.07782	5.79e-07
ENSG00000113369|ARRDC3	3.06447	4.15e-63
ENSG00000169403|PTAFR	3.06405	4.48e-41
ENSG00000139438|FAM222A	3.06374	2.05e-58
ENSG00000141434|MEP1B	3.06315	9.93e-18
ENSG00000108576|SLC6A4	3.05763	1.12e-12
ENSG00000187957|DNER	3.05129	2.76e-09
ENSG00000279693|AC099521.3	3.04744	9.65e-09
ENSG00000170458|CD14	3.03888	2.14e-35
ENSG00000187682|ERAS	3.03866	6.9e-07
ENSG00000204420|MPIG6B	3.03806	9.48e-09
ENSG00000260105|AOC4P	3.03415	1.48e-18
ENSG00000105146|AURKC	3.02172	3.53e-19
ENSG00000155026|RSPH10B	3.02069	1.4e-19
ENSG00000169181|GSG1L	3.01638	9.04e-10
ENSG00000100628|ASB2	3.01421	0.0003
ENSG00000256966|AL513165.2	3.00722	1.12e-06
ENSG00000214900|LINC01588	3.00447	2e-52
ENSG00000224261|RPSAP18	2.99808	8.14e-12
ENSG00000158373|H2BC5	2.99649	8.5e-43
ENSG00000257950|P2RX5-TAX1BP3	2.99164	1.05e-09
ENSG00000181378|CFAP65	2.98919	9.08e-10
ENSG00000123901|GPR83	2.98865	4.25e-27
ENSG00000198342|ZNF442	2.98801	2.54e-21
ENSG00000236754|AC007666.1	2.98793	7.52e-16
ENSG00000185955|C7orf61	2.98407	1.83e-14
ENSG00000285737|LINC02680	2.98354	6.65e-08
ENSG00000274460|AC092119.2	2.98067	2.07e-27
ENSG00000222046|DCDC2B	2.97989	9.44e-11
ENSG00000188037|CLCN1	2.97532	2.07e-13
ENSG00000215498|FAM230B	2.9691	1.81e-11
ENSG00000213713|PIGCP1	2.96417	1.47e-05
ENSG00000158683|PKD1L1	2.96397	1.22e-28
ENSG00000260526|AC109347.1	2.96243	5.86e-19
ENSG00000237264|FTH1P11	2.94832	7.92e-05
ENSG00000147647|DPYS	2.94434	2.44e-14
ENSG00000135929|CYP27A1	2.93434	6.54e-32
ENSG00000247675|LRP4-AS1	2.92758	7.42e-08
ENSG00000166825|ANPEP	2.92179	1.66e-16
ENSG00000225899|FRG2B	2.92149	6.78e-05
ENSG00000280422|AC115284.2	2.92029	1.98e-12
ENSG00000279699|AC004264.2	2.91696	7.41e-09
ENSG00000272525|AC099522.2	2.91387	1.09e-25
ENSG00000223573|TINCR	2.91321	7.52e-54
ENSG00000213943|KRT18P17	2.91234	2.08e-11
ENSG00000254806|SYS1-DBNDD2	2.91096	7.19e-07
ENSG00000183791|ELOA3D	2.90191	0.000359
ENSG00000244097|RPS4XP17	2.90184	7.42e-12
ENSG00000197540|GZMM	2.89935	2.15e-07
ENSG00000177932|ZNF354C	2.89679	3.68e-13
ENSG00000140538|NTRK3	2.89502	3.5e-12
ENSG00000227082|LINC02798	2.88441	6.49e-11
ENSG00000259316|AC087632.2	2.8816	2.16e-07
ENSG00000143850|PLEKHA6	2.87901	2.42e-60
ENSG00000180720|CHRM4	2.87394	6.56e-14
ENSG00000130783|CCDC62	2.86614	2.81e-44
ENSG00000107187|LHX3	2.85949	3.26e-20
ENSG00000105708|ZNF14	2.855	1.01e-55
ENSG00000274641|H2BC17	2.85321	4.92e-17
ENSG00000172159|FRMD3	2.85033	5.28e-40
ENSG00000228335|AC073063.1	2.84475	4.5e-11
ENSG00000234290|AC116366.2	2.84365	8.38e-19
ENSG00000227388|AL133410.1	2.84262	3.41e-11
ENSG00000050628|PTGER3	2.84141	1.31e-14
ENSG00000230825|AC005532.1	2.8402	5.32e-19
ENSG00000267041|ZNF850	2.83992	5.68e-55
ENSG00000237927|AL078604.2	2.83736	1.59e-09
ENSG00000184414|IRS3P	2.83387	1.28e-09
ENSG00000152377|SPOCK1	2.82466	1.11e-35
ENSG00000288531|AL669831.7	2.82397	5.8e-08
ENSG00000124772|CPNE5	2.80923	1.27e-11
ENSG00000156966|B3GNT7	2.80355	2.56e-14
ENSG00000286747|AL627095.2	2.79415	3.4e-13
ENSG00000170827|CELP	2.78789	5.26e-09
ENSG00000228242|AC093495.1	2.78591	8.62e-18
ENSG00000140478|GOLGA6D	2.78538	3.58e-10
ENSG00000124657|OR2B6	2.78146	9.73e-21
ENSG00000274290|H2BC6	2.78092	3.3e-20
ENSG00000213937|CLDN9	2.77974	4.1e-09
ENSG00000168298|H1-4	2.77553	4.8e-10
ENSG00000186019|AC021092.1	2.77494	2.04e-14
ENSG00000081148|IMPG2	2.76958	9.31e-18
ENSG00000286379|AL591845.1	2.76231	2.43e-22
ENSG00000204666|AC010624.1	2.75977	2.25e-06
ENSG00000285565|AL671762.1	2.75747	1.57e-13
ENSG00000144821|MYH15	2.75404	1.6e-60
ENSG00000179292|TMEM151A	2.73769	3.85e-16
ENSG00000198569|SLC34A3	2.73733	1.55e-08
ENSG00000161860|SYCE2	2.7284	1.26e-16
ENSG00000220583|RPL35P2	2.71572	6.73e-07
ENSG00000286000|AC234775.4	2.70302	4.21e-16
ENSG00000261359|PYCARD-AS1	2.70264	9.73e-21
ENSG00000272662|AC073352.1	2.70183	7.53e-09
ENSG00000235636|NUS1P1	2.70102	3.5e-12
ENSG00000135407|AVIL	2.69903	1.52e-19
ENSG00000255847|AP003717.1	2.69605	2.37e-07
ENSG00000145244|CORIN	2.69447	1.48e-21
ENSG00000152433|ZNF547	2.69137	1.05e-30
ENSG00000230131|LINC02641	2.69089	1.97e-09
ENSG00000267390|AC036176.1	2.69027	5.84e-05
ENSG00000250075|AC104806.2	2.68888	3.97e-17
ENSG00000275221|H2AC15	2.68583	9.69e-12
ENSG00000151615|POU4F2	2.68462	2.53e-15
ENSG00000243742|RPLP0P2	2.68449	2.7e-08
ENSG00000174844|DNAH12	2.68343	8.71e-14
ENSG00000176840|MIR7-3HG	2.68141	6.08e-08
ENSG00000272822|AC073610.2	2.67307	5.15e-09
ENSG00000223500|RNF14P4	2.67232	3.88e-06
ENSG00000103196|CRISPLD2	2.66608	2.62e-21
ENSG00000133392|MYH11	2.66103	2.88e-10
ENSG00000187492|CDHR4	2.65875	4.01e-06
ENSG00000074706|IPCEF1	2.64356	7.37e-14
ENSG00000102524|TNFSF13B	2.64274	3.5e-06
ENSG00000278677|H2AC17	2.64184	2.39e-12
ENSG00000285650|AL157827.2	2.64078	1.29e-08
ENSG00000115556|PLCD4	2.63806	1.43e-18
ENSG00000136383|ALPK3	2.63515	6.68e-43
ENSG00000168348|INSM2	2.63478	2.98e-14
ENSG00000225335|AC016027.1	2.63378	9.13e-17
ENSG00000114349|GNAT1	2.63105	3.18e-06
ENSG00000261654|AL360270.2	2.63033	7.38e-18
ENSG00000047936|ROS1	2.63025	1.11e-05
ENSG00000174827|PDZK1	2.63	1.18e-22
ENSG00000113924|HGD	2.62992	2.85e-07
ENSG00000250644|AC068580.4	2.62151	2.85e-19
ENSG00000229153|EPHA1-AS1	2.6214	1.41e-07
ENSG00000162711|NLRP3	2.6196	1.85e-05
ENSG00000204677|FAM153CP	2.61536	6.39e-05
ENSG00000197653|DNAH10	2.61443	1.02e-51
ENSG00000184635|ZNF93	2.61248	2.18e-06
ENSG00000168386|FILIP1L	2.6094	1.66e-23
ENSG00000136881|BAAT	2.60755	2.6e-15
ENSG00000235568|NFAM1	2.60395	0.000414
ENSG00000100604|CHGA	2.60037	1.14e-28
ENSG00000235513|L3MBTL2-AS1	2.59486	0.000127
ENSG00000187775|DNAH17	2.59216	3.46e-33
ENSG00000163576|EFHB	2.58775	5.4e-06
ENSG00000162576|MXRA8	2.58696	3.78e-24
ENSG00000156427|FGF18	2.58609	6.13e-18
ENSG00000279568|AC093525.9	2.5858	3.05e-27
ENSG00000273010|AL360270.3	2.58199	4.88e-07
ENSG00000166268|MYRFL	2.57636	5.2e-12
ENSG00000197019|SERTAD1	2.5727	1.77e-49
ENSG00000269318|AC007292.2	2.57162	7.01e-11
ENSG00000286221|AC009070.1	2.57083	0.000406
ENSG00000187994|RINL	2.56968	1.53e-13
ENSG00000128242|GAL3ST1	2.56869	2.89e-18
ENSG00000174776|WDR49	2.56628	1.86e-06
ENSG00000183914|DNAH2	2.56454	3.75e-24
ENSG00000198711|SSBP3-AS1	2.56352	1.45e-14
ENSG00000231784|DBIL5P	2.55396	7.83e-15
ENSG00000169548|ZNF280A	2.55307	6.83e-09
ENSG00000164556|FAM183BP	2.54738	6.9e-17
ENSG00000080573|COL5A3	2.53856	1.24e-08
ENSG00000248746|ACTN3	2.53476	2.91e-06
ENSG00000276445|AC005393.1	2.53254	1.77e-16
ENSG00000280311|AC131212.4	2.5206	3.03e-14
ENSG00000163131|CTSS	2.51684	9.15e-14
ENSG00000288079|AC026329.1	2.51567	6.84e-07
ENSG00000105499|PLA2G4C	2.51459	1.8e-24
ENSG00000240219|AL512306.2	2.51321	1.26e-17
ENSG00000197153|H3C12	2.50821	9.52e-10
ENSG00000187105|HEATR4	2.50783	0.000194
ENSG00000243649|CFB	2.50722	1.47e-10
ENSG00000008056|SYN1	2.50631	3.71e-23
ENSG00000168918|INPP5D	2.50619	2.4e-10
ENSG00000225605|AC092813.1	2.50479	7.24e-08
ENSG00000130287|NCAN	2.49978	4.37e-15
ENSG00000095585|BLNK	2.49908	4.91e-06
ENSG00000181894|ZNF329	2.49775	4.77e-26
ENSG00000181215|C4orf50	2.49545	2.64e-05
ENSG00000287088|AP001066.1	2.49537	1.97e-22
ENSG00000257052|AP003721.4	2.49094	3.29e-05
ENSG00000188868|ZNF563	2.49003	3.19e-11
ENSG00000219665|ZNF433-AS1	2.48426	9.2e-09
ENSG00000170091|NSG2	2.47617	6.58e-05
ENSG00000152454|ZNF256	2.4725	1.14e-31
ENSG00000166922|SCG5	2.47237	8.53e-21
ENSG00000233198|RNF224	2.46936	1.31e-07
ENSG00000261054|AC036108.2	2.46671	1.11e-27
ENSG00000284740|AL645728.2	2.46204	5.83e-14
ENSG00000129654|FOXJ1	2.46136	2.29e-08
ENSG00000188277|C15orf62	2.45986	5.17e-13
ENSG00000127578|WFIKKN1	2.45976	6.3e-41
ENSG00000180353|HCLS1	2.45574	3.89e-13
ENSG00000100302|RASD2	2.45094	1.59e-26
ENSG00000258900|HNRNPCP1	2.44874	4.25e-13
ENSG00000233030|AC243772.2	2.44076	1.88e-07
ENSG00000101638|ST8SIA5	2.43763	2.93e-26
ENSG00000270393|AC000095.1	2.43583	1.92e-07
ENSG00000233822|H2BC15	2.4357	6.48e-40
ENSG00000227110|LMCD1-AS1	2.43301	2.29e-07
ENSG00000278514|AC068831.7	2.43125	2.95e-07
ENSG00000261485|PAN3-AS1	2.42979	4.69e-28
ENSG00000169962|TAS1R3	2.42444	4.67e-10
ENSG00000270240|AC015849.1	2.42305	1.52e-10
ENSG00000177688|SUMO4	2.41817	2.98e-10
ENSG00000197181|PIWIL2	2.41391	2.33e-09
ENSG00000167476|JSRP1	2.41196	2.47e-09
ENSG00000138615|CILP	2.40998	3.16e-08
ENSG00000145491|ROPN1L	2.40915	2.09e-12
ENSG00000260589|STAM-AS1	2.40629	7.8e-20
ENSG00000166592|RRAD	2.40135	6.98e-10
ENSG00000269514|AC024257.3	2.40123	1.86e-20
ENSG00000272173|U47924.2	2.39867	4.05e-11
ENSG00000231551|AC245100.4	2.39054	1.71e-16
ENSG00000267769|AC011498.6	2.3896	3.83e-16
ENSG00000172425|TTC36	2.38899	7.53e-13
ENSG00000204956|PCDHGA1	2.38689	9.85e-09
ENSG00000278828|H3C10	2.38453	1.15e-23
ENSG00000273802|H2BC8	2.38245	1.16e-05
ENSG00000185338|SOCS1	2.38206	1.9e-19
ENSG00000259172|AC023024.1	2.38154	5.66e-36
ENSG00000257225|AC079601.2	2.38091	1.74e-07
ENSG00000178233|TMEM151B	2.37862	4.15e-14
ENSG00000235888|AF064858.1	2.37827	1.78e-18
ENSG00000215014|AL645728.1	2.37773	6.04e-27
ENSG00000276250|AC127024.6	2.37754	2.21e-05
ENSG00000272410|AC022384.1	2.36993	1.25e-05
ENSG00000234773|AC012618.3	2.36878	1.23e-10
ENSG00000219355|RPL31P52	2.36809	0.000203
ENSG00000273129|PACERR	2.36727	1.28e-06
ENSG00000143217|NECTIN4	2.36579	1.39e-12
ENSG00000115896|PLCL1	2.36185	3.84e-26
ENSG00000232656|IDI2-AS1	2.36023	7.9e-21
ENSG00000143278|F13B	2.35781	7.03e-05
ENSG00000147689|FAM83A	2.35423	7.44e-06
ENSG00000243431|RPL5P30	2.35415	6.14e-07
ENSG00000215529|EFCAB8	2.3485	4.63e-08
ENSG00000182687|GALR2	2.34598	1.09e-08
ENSG00000147174|GCNA	2.34591	3.22e-28
ENSG00000203814|H2BC18	2.34273	1.03e-23
ENSG00000285646|AL021155.4	2.3416	1.64e-10
ENSG00000260633|AC010207.1	2.34063	1.36e-06
ENSG00000156265|MAP3K7CL	2.34038	4.82e-08
ENSG00000175592|FOSL1	2.33903	2.63e-24
ENSG00000174527|MYO1H	2.33567	1.62e-08
ENSG00000261302|AC106779.1	2.32891	2.46e-06
ENSG00000287918|AF274853.1	2.32714	5.18e-07
ENSG00000240695|AC117382.1	2.32557	2.97e-05
ENSG00000280571|AC006059.2	2.32402	3.41e-07
ENSG00000260495|AC009148.1	2.32374	1.06e-14
ENSG00000278685|IQCA1L	2.32296	8.09e-08
ENSG00000239617|AC073610.1	2.32293	5.37e-07
ENSG00000039600|SOX30	2.32129	0.000152
ENSG00000105085|MED26	2.32122	8.78e-44
ENSG00000184261|KCNK12	2.31351	0.000664
ENSG00000115523|GNLY	2.31138	1.47e-05
ENSG00000066336|SPI1	2.31058	4.58e-08
ENSG00000213453|FTH1P3	2.30815	1.5e-09
ENSG00000174307|PHLDA3	2.30629	5.36e-46
ENSG00000176236|RPP38-DT	2.30608	6.6e-14
ENSG00000269026|AC003006.1	2.30298	7.91e-10
ENSG00000092607|TBX15	2.30204	8.6e-08
ENSG00000277149|TYW1B	2.30151	7.51e-25
ENSG00000168140|VASN	2.30046	6.64e-26
ENSG00000261610|AP000265.1	2.29604	1.05e-05
ENSG00000088053|GP6	2.29422	2.25e-07
ENSG00000229178|AC233280.1	2.2932	6.4e-07
ENSG00000260997|AC004847.1	2.28881	7.44e-05
ENSG00000260339|HEXA-AS1	2.2859	7.62e-17
ENSG00000188672|RHCE	2.28323	3e-05
ENSG00000105672|ETV2	2.2815	8.44e-07
ENSG00000257335|MGAM	2.27918	2.07e-13
ENSG00000175793|SFN	2.27668	2.11e-06
ENSG00000163701|IL17RE	2.2747	8.28e-28
ENSG00000183091|NEB	2.27148	8.79e-43
ENSG00000263033|AC007220.1	2.26818	0.000185
ENSG00000282988|AL031777.2	2.26761	9.44e-12
ENSG00000176723|ZNF843	2.26526	4.11e-16
ENSG00000286035|AC073840.1	2.26326	9.45e-11
ENSG00000143552|NUP210L	2.2623	7.37e-07
ENSG00000111679|PTPN6	2.26108	3.98e-12
ENSG00000277767|AL442128.2	2.25959	1.18e-12
ENSG00000101194|SLC17A9	2.25127	1.21e-22
ENSG00000219163|HMGB1P20	2.24498	0.000614
ENSG00000226029|LINC01772	2.24487	9.07e-18
ENSG00000287710|AC067852.5	2.23926	1.51e-24
ENSG00000261717|AC009163.5	2.23785	3.11e-07
ENSG00000158445|KCNB1	2.2364	1.4e-22
ENSG00000167178|ISLR2	2.23545	2.58e-06
ENSG00000257913|DDN-AS1	2.23493	3.6e-07
ENSG00000196878|LAMB3	2.23424	8.2e-09
ENSG00000265478|AC107982.3	2.23377	2.09e-08
ENSG00000275880|AL139385.1	2.23265	0.000172
ENSG00000124762|CDKN1A	2.2314	2.22e-34
ENSG00000263884|AP000845.1	2.23095	2.22e-14
ENSG00000287960|AC008567.3	2.22852	0.000139
ENSG00000158865|SLC5A11	2.22457	1.08e-21
ENSG00000164404|GDF9	2.22273	7.85e-19
ENSG00000180596|H2BC4	2.22104	1.79e-09
ENSG00000198939|ZFP2	2.21588	2.41e-15
ENSG00000231407|GORAB-AS1	2.21335	9.59e-06
ENSG00000127831|VIL1	2.21297	5.56e-05
ENSG00000274184|AC011815.2	2.21284	1.35e-19
ENSG00000244617|ASPRV1	2.21249	1.21e-18
ENSG00000172940|SLC22A13	2.21246	1.63e-09
ENSG00000248713|C4orf54	2.21177	0.00139
ENSG00000119681|LTBP2	2.21153	3.82e-35
ENSG00000277879|AL391988.1	2.21001	1.11e-25
ENSG00000237772|LINC02631	2.20889	4.54e-06
ENSG00000233924|RPSAP13	2.20677	4.92e-06
ENSG00000185674|LYG2	2.2065	0.000837
ENSG00000237301|AL121992.1	2.20412	3.63e-05
ENSG00000147883|CDKN2B	2.2006	3.08e-36
ENSG00000278903|CU633906.4	2.20046	4.41e-12
ENSG00000230162|CT45A11P	2.19979	3.57e-07
ENSG00000229321|AC008269.1	2.19957	3.06e-08
ENSG00000158023|WDR66	2.19755	3.24e-20
ENSG00000163746|PLSCR2	2.197	0.00169233
ENSG00000114757|PEX5L	2.19621	1.11e-05
ENSG00000283341|AC068205.2	2.19549	8.86e-24
ENSG00000285791|AC009879.3	2.19368	1.91e-12
ENSG00000266921|AC006213.1	2.18868	0.000207
ENSG00000287979|AC253572.2	2.18781	9.91e-08
ENSG00000188981|MSANTD1	2.18714	7.06e-17
ENSG00000251365|LINC02236	2.18611	2.29e-09
ENSG00000090020|SLC9A1	2.18555	1.79e-38
ENSG00000143199|ADCY10	2.1848	2.11e-13
ENSG00000164855|TMEM184A	2.18422	5.03e-06
ENSG00000146453|PNLDC1	2.18245	3.73e-10
ENSG00000260211|AC139426.1	2.18053	0.00184696
ENSG00000120949|TNFRSF8	2.17944	2.75e-08
ENSG00000204338|CYP21A1P	2.17936	6.26e-05
ENSG00000277383|AC010331.1	2.17123	4.57e-20
ENSG00000131115|ZNF227	2.16508	2.43e-33
ENSG00000205592|MUC19	2.16427	1.47e-06
ENSG00000151025|GPR158	2.16314	5.73e-06
ENSG00000272196|H2AC19	2.15953	1.15e-28
ENSG00000286883|AC005041.5	2.15603	8.6e-06
ENSG00000198835|GJC2	2.1558	3.62e-24
ENSG00000121101|TEX14	2.15237	3.68e-27
ENSG00000256632|AC135586.2	2.15157	5.27e-05
ENSG00000105610|KLF1	2.14878	7.42e-05
ENSG00000266680|AL135905.1	2.14872	1.18e-06
ENSG00000271815|AC008897.3	2.14859	3.49e-06
ENSG00000182450|KCNK4	2.14225	2.46e-07
ENSG00000131379|C3orf20	2.1412	2.59e-08
ENSG00000172818|OVOL1	2.13993	3.9e-05
ENSG00000132801|ZSWIM3	2.13877	3.84e-28
ENSG00000268635|AP003680.1	2.1375	0.000197
ENSG00000132000|PODNL1	2.13708	2.86e-07
ENSG00000275902|AC139530.3	2.13698	6.63e-19
ENSG00000028277|POU2F2	2.13617	3.04e-32
ENSG00000286874|AC072054.1	2.13367	8.14e-07
ENSG00000145920|CPLX2	2.1302	0.000216
ENSG00000287721|AC061975.8	2.12748	1.27e-14
ENSG00000265185|SNORD3B-1	2.12208	6.41e-05
ENSG00000177807|KCNJ10	2.12181	1.17e-07
ENSG00000236528|AL033528.3	2.12178	1.06e-06
ENSG00000286285|AL138778.1	2.12161	1.18e-08
ENSG00000271855|AC073195.2	2.11795	2.71e-20
ENSG00000161664|ASB16	2.1154	1.99e-08
ENSG00000095951|HIVEP1	2.11319	8.9e-48
ENSG00000122728|TAF1L	2.11313	5.14e-05
ENSG00000141837|CACNA1A	2.11154	0.000429
ENSG00000280160|AC135050.7	2.11146	8.51e-05
ENSG00000267265|AC011476.3	2.1103	0.000699
ENSG00000240418|AC020917.1	2.11014	8.69e-13
ENSG00000196152|ZNF79	2.1101	1.97e-29
ENSG00000224376|AC017104.1	2.10783	2.6e-13
ENSG00000286707|AC010896.1	2.10724	2.72e-06
ENSG00000261096|AC073476.3	2.10562	9.87e-15
ENSG00000169194|IL13	2.10507	0.000139
ENSG00000198028|ZNF560	2.10459	0.000825
ENSG00000276523|AC025287.3	2.10414	3.56e-06
ENSG00000114405|C3orf14	2.09668	1.9e-28
ENSG00000164304|CAGE1	2.09286	3.29e-05
ENSG00000119283|TRIM67	2.09252	6.64e-07
ENSG00000011052|NME1-NME2	2.09085	1.76e-12
ENSG00000181016|LSMEM1	2.09034	1.35e-28
ENSG00000273391|AC083880.1	2.08948	1.35e-18
ENSG00000175105|ZNF654	2.07687	3.53e-35
ENSG00000258479|LINC00640	2.07646	1.41e-06
ENSG00000157315|TMED6	2.07569	3.2e-10
ENSG00000118898|PPL	2.07517	5.83e-14
ENSG00000286996|AC099332.2	2.07456	8.51e-06
ENSG00000125531|FNDC11	2.0736	7.13e-09
ENSG00000287853|AL031668.2	2.07306	9.41e-07
ENSG00000259826|AC072061.1	2.06742	3.9e-14
ENSG00000260369|AC120024.1	2.06354	9.72e-09
ENSG00000111319|SCNN1A	2.06282	9.57e-06
ENSG00000203804|ADAMTSL4-AS1	2.06206	9.76e-10
ENSG00000270195|AC016773.2	2.06118	1.75e-23
ENSG00000279539|AC006486.2	2.05728	9.85e-11
ENSG00000279923|AC022417.1	2.05623	2.86e-06
ENSG00000204947|ZNF425	2.05541	1.46e-25
ENSG00000130203|APOE	2.05531	2.42e-31
ENSG00000273151|AC073957.3	2.05438	1.55e-10
ENSG00000251143|AP002490.1	2.05226	4.19e-15
ENSG00000265907|AP000919.1	2.04742	0.00326939
ENSG00000286522|H3C2	2.04728	1.33e-05
ENSG00000159885|ZNF222	2.04699	2.88e-25
ENSG00000105278|ZFR2	2.04525	1.24e-05
ENSG00000272896|AL355987.3	2.04308	4.82e-05
ENSG00000268403|AC132192.2	2.04221	8.01e-20
ENSG00000235453|SMIM27	2.0388	4.15e-14
ENSG00000229983|AL606468.1	2.03848	0.000828
ENSG00000139890|REM2	2.03669	4.21e-11
ENSG00000279187|AC027601.5	2.0349	0.000706
ENSG00000163631|ALB	2.03401	2.46e-07
ENSG00000183773|AIFM3	2.03322	1.69e-12
ENSG00000101096|NFATC2	2.02626	1.97e-14
ENSG00000276110|AC242988.1	2.0261	7.07e-05
ENSG00000163659|TIPARP	2.02261	8.93e-35
ENSG00000100767|PAPLN	2.02238	3.92e-06
ENSG00000171827|ZNF570	2.01742	3.35e-25
ENSG00000186834|HEXIM1	2.01482	3.59e-32
ENSG00000232040|ZBED9	2.0144	2.34e-32
ENSG00000197044|ZNF441	2.01438	7.77e-29
ENSG00000261570|AC073878.1	2.01347	1.59e-05
ENSG00000265480|KRT18P55	2.01344	1.2e-05
ENSG00000138823|MTTP	2.01045	2.05e-06
ENSG00000111886|GABRR2	2.00961	1.19e-21
ENSG00000260081|AF274858.1	2.00958	7.53e-13
ENSG00000253785|AC008429.2	2.00848	0.000687
ENSG00000277224|H2BC7	2.00816	0.000298
ENSG00000173451|THAP2	2.00531	4.98e-22
ENSG00000144550|CPNE9	2.00308	7.21e-08
ENSG00000232626|AC099336.1	2.00176	0.000144
ENSG00000221883|ARIH2OS	1.99899	3.72e-18
ENSG00000234219|CDCA4P4	1.99781	0.00032
ENSG00000137265|IRF4	1.9945	7.98e-06
ENSG00000260350|AC012173.1	1.99273	4.99e-05
ENSG00000109743|BST1	1.98884	1.04e-05
ENSG00000286952|AC093928.1	1.98818	5.62e-11
ENSG00000122641|INHBA	1.98741	8.25e-11
ENSG00000176054|RPL23P2	1.98543	2.03e-11
ENSG00000255432|AP001458.2	1.98252	0.00428684
ENSG00000189275|LINC01164	1.98067	7.17e-05
ENSG00000163806|SPDYA	1.98042	2.44e-10
ENSG00000162772|ATF3	1.97788	8.86e-21
ENSG00000108309|RUNDC3A	1.97669	3.86e-14
ENSG00000228238|AL096803.1	1.9747	1.29e-06
ENSG00000101049|SGK2	1.97353	1.06e-16
ENSG00000198551|ZNF627	1.97113	6.48e-24
ENSG00000225125|RANP4	1.96885	4.29e-12
ENSG00000164463|CREBRF	1.96872	1.24e-32
ENSG00000172183|ISG20	1.96523	1.08e-17
ENSG00000214212|C19orf38	1.96439	6.75e-09
ENSG00000160255|ITGB2	1.96318	1.99e-06
ENSG00000178229|ZNF543	1.9569	2.03e-31
ENSG00000224046|AC005076.2	1.95622	5.75e-11
ENSG00000124216|SNAI1	1.95611	2.37e-17
ENSG00000189334|S100A14	1.95593	7.42e-05
ENSG00000010671|BTK	1.95477	4.58e-10
ENSG00000128510|CPA4	1.95471	0.000664
ENSG00000060558|GNA15	1.95268	0.000993
ENSG00000285658|AC127035.1	1.95258	7.31e-07
ENSG00000250490|LINC02145	1.95182	1.79e-05
ENSG00000105261|OVOL3	1.94794	5.91e-06
ENSG00000254226|LINC01933	1.94415	8.97e-05
ENSG00000250673|REELD1	1.93949	1.72e-14
ENSG00000096654|ZNF184	1.93585	2.96e-25
ENSG00000284686|AC119674.2	1.93568	2.19e-05
ENSG00000167195|GOLGA6C	1.93489	0.00426467
ENSG00000188033|ZNF490	1.93451	3.82e-24
ENSG00000219891|ZSCAN12P1	1.93421	4.53e-18
ENSG00000168060|NAALADL1	1.93112	5.05e-08
ENSG00000152822|GRM1	1.93074	0.000675
ENSG00000273419|AC004877.1	1.93049	1.71e-24
ENSG00000196296|ATP2A1	1.92767	4.56e-29
ENSG00000185739|SRL	1.92746	0.000326
ENSG00000259158|ADAM20P1	1.92591	1.25e-06
ENSG00000269533|AC003002.3	1.92392	0.000677
ENSG00000130055|GDPD2	1.923	1.42e-05
ENSG00000179921|GPBAR1	1.9223	5.97e-06
ENSG00000083817|ZNF416	1.92084	5.14e-22
ENSG00000236814|AC046176.1	1.9205	5.16e-05
ENSG00000265451|AC012447.1	1.9184	0.000525
ENSG00000240877|RN7SL521P	1.91677	2.09e-07
ENSG00000177679|SRRM3	1.91489	1.69e-27
ENSG00000080031|PTPRH	1.91416	9.24e-08
ENSG00000121577|POPDC2	1.90917	1.65e-10
ENSG00000227376|FTH1P16	1.90869	0.00122708
ENSG00000261305|AC005586.2	1.89887	0.000109
ENSG00000163435|ELF3	1.8963	3.26e-08
ENSG00000285999|AC025442.2	1.89596	5.19e-08
ENSG00000273189|AC010619.3	1.89446	7.53e-09
ENSG00000141934|PLPP2	1.89203	0.000164
ENSG00000269399|AC008764.6	1.88915	1.22e-16
ENSG00000101665|SMAD7	1.88756	9.83e-28
ENSG00000279019|AC009090.4	1.88701	4.3e-07
ENSG00000274997|H2AC12	1.88637	7.03e-05
ENSG00000113749|HRH2	1.88391	0.000274
ENSG00000116819|TFAP2E	1.88075	1.57e-14
ENSG00000188368|PRR19	1.87974	3.98e-13
ENSG00000177710|SLC35G5	1.87735	0.00100312
ENSG00000256771|ZNF253	1.87505	0.00136623
ENSG00000173530|TNFRSF10D	1.87459	1.09e-25
ENSG00000215840|AL592295.1	1.87426	0.000132
ENSG00000146757|ZNF92	1.87411	3.01e-23
ENSG00000261360|AC010491.1	1.87176	6.75e-09
ENSG00000147655|RSPO2	1.86864	0.000193
ENSG00000108733|PEX12	1.86563	4.71e-24
ENSG00000219814|RPL23AP47	1.86013	0.000387
ENSG00000238269|PAGE2B	1.85702	0.000175
ENSG00000124721|DNAH8	1.85573	9.68e-08
ENSG00000197808|ZNF461	1.85545	6.36e-19
ENSG00000256625|AC092747.2	1.85424	2.31e-05
ENSG00000272948|AP001412.1	1.85324	3.84e-10
ENSG00000164082|GRM2	1.85296	7.94e-10
ENSG00000072182|ASIC4	1.85038	1.38e-11
ENSG00000142528|ZNF473	1.84841	5.8e-34
ENSG00000169118|CSNK1G1	1.84554	2.03e-32
ENSG00000255559|ZNF252P-AS1	1.84517	5.89e-10
ENSG00000174837|ADGRE1	1.84138	0.000494
ENSG00000260368|AC027373.1	1.83844	1.84e-07
ENSG00000175267|VWA3A	1.83476	1.64e-08
ENSG00000272843|AC211476.4	1.83438	7.7e-06
ENSG00000267260|AC020928.1	1.82991	9.83e-11
ENSG00000236021|AL591043.2	1.82679	8.42e-07
ENSG00000088827|SIGLEC1	1.82284	0.00019
ENSG00000155265|GOLGA7B	1.8221	1.73e-17
ENSG00000281591|DBET	1.82153	1.03e-07
ENSG00000261341|AC010325.1	1.81955	0.000432
ENSG00000109927|TECTA	1.81778	3.44e-24
ENSG00000278771|RN7SL3	1.81712	0.000464
ENSG00000173575|CHD2	1.81358	1.74e-40
ENSG00000260572|AC069224.2	1.81306	3.8e-12
ENSG00000099769|IGFALS	1.81226	0.00017
ENSG00000261136|AC023908.3	1.81067	1.66e-12
ENSG00000197847|SLC22A20P	1.81066	1.56e-08
ENSG00000125650|PSPN	1.81063	8.56e-19
ENSG00000107242|PIP5K1B	1.81062	4.38e-16
ENSG00000279691|AC113410.4	1.81029	0.000142
ENSG00000213096|ZNF254	1.80975	2.86e-20
ENSG00000273175|BX323046.1	1.80722	0.000303
ENSG00000170222|ADPRM	1.80688	3.94e-19
ENSG00000287553|AC090617.10	1.80665	1.6e-10
ENSG00000284602|AL031432.4	1.8053	1.73e-13
ENSG00000233435|AGGF1P2	1.80503	6.61e-17
ENSG00000185869|ZNF829	1.80486	2.92e-15
ENSG00000273038|AL365203.2	1.80074	4.99e-08
ENSG00000099812|MISP	1.80056	0.00016
ENSG00000133958|UNC79	1.80039	2.97e-12
ENSG00000286782|AL355377.3	1.80036	0.000332
ENSG00000115956|PLEK	1.79955	7.87e-05
ENSG00000272459|AC139795.3	1.79761	0.000276
ENSG00000153531|ADPRHL1	1.79719	6.28e-27
ENSG00000204581|ACOXL-AS1	1.79526	0.0018344
ENSG00000150347|ARID5B	1.7951	1.89e-31
ENSG00000270589|AL158163.1	1.79225	2.06e-06
ENSG00000186790|FOXE3	1.79181	9.12e-05
ENSG00000198855|FICD	1.79085	1.63e-29
ENSG00000164061|BSN	1.78941	3.15e-29
ENSG00000233862|AC016907.2	1.78827	0.00105235
ENSG00000278970|HEIH	1.78824	1.6e-18
ENSG00000179119|SPTY2D1	1.78818	5.39e-26
ENSG00000172748|ZNF596	1.78771	2.03e-19
ENSG00000286156|AC026273.1	1.78764	1.28e-12
ENSG00000127528|KLF2	1.78532	2.81e-17
ENSG00000227617|CERS6-AS1	1.78453	6.04e-06
ENSG00000206535|LNP1	1.78352	6.12e-17
ENSG00000185947|ZNF267	1.7835	3.15e-17
ENSG00000158406|H4C8	1.78204	2.38e-12
ENSG00000181649|PHLDA2	1.78202	4.27e-14
ENSG00000140795|MYLK3	1.77851	4.29e-10
ENSG00000180573|H2AC6	1.77744	1.32e-14
ENSG00000105732|ZNF574	1.77524	4.61e-36
ENSG00000204264|PSMB8	1.77513	0.0013385
ENSG00000279086|AC073130.3	1.77507	0.00102538
ENSG00000206559|ZCWPW2	1.77426	5.33e-08
ENSG00000261242|AL136038.5	1.7739	0.00108746
ENSG00000213799|ZNF845	1.7728	3.82e-24
ENSG00000277399|GPR179	1.77118	4.22e-08
ENSG00000267475|AC008736.1	1.76888	7.31e-05
ENSG00000260698|AL591848.3	1.76864	1.18e-07
ENSG00000255185|PDXDC2P	1.76659	0.00025
ENSG00000166225|FRS2	1.76368	8.74e-24
ENSG00000124103|FAM209A	1.76234	0.000766
ENSG00000197903|H2BC12	1.76197	8.62e-22
ENSG00000227888|FAM66A	1.76195	0.00175922
ENSG00000125449|ARMC7	1.76149	6.24e-26
ENSG00000157335|CLEC18C	1.76117	0.0047573
ENSG00000278982|AL139125.1	1.76077	4.64e-06
ENSG00000240668|KRT8P36	1.76055	0.000186
ENSG00000279140|AL590326.1	1.76053	1.5e-09
ENSG00000159388|BTG2	1.76048	2.02e-25
ENSG00000124635|H2BC11	1.75486	5.37e-15
ENSG00000288095|AC005618.4	1.75461	0.000533
ENSG00000174010|KLHL15	1.75445	3.59e-22
ENSG00000196150|ZNF250	1.75094	4.62e-23
ENSG00000283031|AC009242.1	1.74999	0.000239
ENSG00000255384|AP001267.2	1.74927	0.000283
ENSG00000247679|AC139795.2	1.74917	7.57e-16
ENSG00000185437|SH3BGR	1.7488	0.000119
ENSG00000197933|ZNF823	1.74879	3.82e-24
ENSG00000161509|GRIN2C	1.74739	7.94e-23
ENSG00000255224|AC109322.1	1.74716	2.8e-12
ENSG00000196967|ZNF585A	1.74704	1.04e-18
ENSG00000262152|LINC00514	1.74677	0.000456
ENSG00000277182|AC006449.5	1.74507	2.29e-12
ENSG00000188483|IER5L	1.74481	2.4e-18
ENSG00000274750|H3C6	1.74479	4.66e-18
ENSG00000250474|WBP1LP2	1.74308	2.24e-06
ENSG00000272345|AL031775.1	1.74233	2.02e-07
ENSG00000267022|AC067968.1	1.73994	0.00600571
ENSG00000226803|ZNF451-AS1	1.73974	2.24e-05
ENSG00000267309|AC092295.2	1.73951	4.57e-11
ENSG00000164309|CMYA5	1.73839	1.31e-27
ENSG00000204920|ZNF155	1.73677	1.25e-21
ENSG00000102387|TAF7L	1.7357	4.58e-14
ENSG00000230366|DSCR9	1.73433	0.000187
ENSG00000166317|SYNPO2L	1.73116	1.03e-05
ENSG00000173110|HSPA6	1.72978	2.09e-09
ENSG00000171970|ZNF57	1.72872	4.71e-24
ENSG00000148677|ANKRD1	1.72793	4.5e-08
ENSG00000261351|AC116913.1	1.72768	7.78e-18
ENSG00000274653|AC106782.5	1.72417	9.08e-05
ENSG00000197050|ZNF420	1.72036	1.11e-19
ENSG00000226721|EEF1DP2	1.71978	1.22e-09
ENSG00000251201|TMED7-TICAM2	1.71898	4.79e-18
ENSG00000076662|ICAM3	1.71755	7.68e-14
ENSG00000175985|PLEKHD1	1.71672	1.8e-09
ENSG00000161270|NPHS1	1.7155	0.000282
ENSG00000110169|HPX	1.71399	2.89e-12
ENSG00000166272|WBP1L	1.712	8.95e-28
ENSG00000139988|RDH12	1.71054	7.89e-05
ENSG00000186976|EFCAB6	1.70873	3.28e-16
ENSG00000279196|AC135048.4	1.70851	4.87e-07
ENSG00000009413|REV3L	1.70841	4.25e-26
ENSG00000184735|DDX53	1.70743	0.00387763
ENSG00000258458|AL160314.2	1.70737	1.89e-08
ENSG00000197863|ZNF790	1.70431	5.3e-13
ENSG00000260272|AC093525.2	1.70412	0.00649825
ENSG00000184678|H2BC21	1.70352	5.14e-15
ENSG00000163141|BNIPL	1.70237	1.63e-16
ENSG00000261251|Z97055.2	1.69835	1.09e-12
ENSG00000130477|UNC13A	1.69456	1.9e-24
ENSG00000143127|ITGA10	1.69453	2.63e-18
ENSG00000126803|HSPA2	1.69408	6.86e-21
ENSG00000181524|RPL24P4	1.69395	4.85e-07
ENSG00000231304|SGO1-AS1	1.69216	0.0005
ENSG00000180209|MYLPF	1.69053	0.00162884
ENSG00000197714|ZNF460	1.69021	7.76e-14
ENSG00000260777|AC061975.1	1.68958	1.96e-07
ENSG00000183775|KCTD16	1.68825	2.92e-06
ENSG00000170608|FOXA3	1.68743	7.9e-08
ENSG00000284934|AC048338.2	1.68679	0.00266613
ENSG00000107864|CPEB3	1.68658	7.06e-27
ENSG00000107742|SPOCK2	1.68519	3.32e-22
ENSG00000286511|Z95118.2	1.68298	4.74e-05
ENSG00000188766|SPRED3	1.68208	7.24e-21
ENSG00000180015|AC093909.1	1.67863	5.42e-09
ENSG00000277602|AC005363.2	1.67848	1.27e-05
ENSG00000160207|HSF2BP	1.67814	1.98e-12
ENSG00000106328|FSCN3	1.67786	1.05e-06
ENSG00000272205|AL451050.2	1.67618	2.41e-12
ENSG00000118307|CASC1	1.67395	1.04e-06
ENSG00000165443|PHYHIPL	1.67233	6.56e-08
ENSG00000286760|AL022069.3	1.67169	7.59e-09
ENSG00000136286|MYO1G	1.66991	2.07e-08
ENSG00000117036|ETV3	1.6697	1.99e-29
ENSG00000223922|ASS1P2	1.66864	1.99e-08
ENSG00000269439|AC010618.3	1.66768	7.32e-15
ENSG00000279529|AC008764.8	1.66394	3.09e-14
ENSG00000131471|AOC3	1.66347	2.79e-31
ENSG00000220323|H2BC19P	1.66107	4e-21
ENSG00000262202|AC007952.4	1.65966	8.53e-09
ENSG00000184786|TCTE3	1.65931	4.95e-12
ENSG00000125954|CHURC1-FNTB	1.65772	0.00351991
ENSG00000287725|AP003071.5	1.65707	2.85e-12
ENSG00000173013|CCDC96	1.657	5.77e-11
ENSG00000272145|NFYC-AS1	1.65689	3.89e-20
ENSG00000145861|C1QTNF2	1.65649	7.06e-05
ENSG00000265100|AC005332.1	1.6552	0.00178541
ENSG00000273141|AP001269.4	1.65471	0.00401693
ENSG00000278238|AL359513.1	1.64931	1.33e-08
ENSG00000213513|IMPDH1P5	1.64912	1.17e-05
ENSG00000272070|AC005618.1	1.64731	2.64e-05
ENSG00000261186|LINC01238	1.64491	4.37e-05
ENSG00000267053|AC092296.2	1.64392	0.000309
ENSG00000114670|NEK11	1.64119	2.2e-14
ENSG00000277200|AC005696.4	1.63945	1.34e-15
ENSG00000135913|USP37	1.63856	2.89e-21
ENSG00000013364|MVP	1.63851	6.16e-13
ENSG00000287387|AC010883.3	1.63737	2.21e-07
ENSG00000285877|AC007448.5	1.63688	1.58e-05
ENSG00000229808|AL391825.1	1.63625	9.17e-08
ENSG00000130035|GALNT8	1.63581	4.83e-11
ENSG00000185900|POMK	1.63571	4.53e-16
ENSG00000237575|PYY2	1.63356	1.75e-11
ENSG00000122482|ZNF644	1.62996	2.45e-17
ENSG00000182902|SLC25A18	1.62834	1.93e-06
ENSG00000213762|ZNF134	1.62795	1.42e-24
ENSG00000274340|AC032011.1	1.62609	0.000446
ENSG00000113742|CPEB4	1.62576	7.08e-22
ENSG00000235100|AL157400.3	1.62566	9.09e-06
ENSG00000083844|ZNF264	1.62445	2.61e-16
ENSG00000091592|NLRP1	1.62201	5.91e-10
ENSG00000154783|FGD5	1.62041	1.99e-08
ENSG00000148572|NRBF2	1.61918	4.41e-22
ENSG00000150594|ADRA2A	1.61756	0.000126
ENSG00000260942|CAPN10-DT	1.61673	1.28e-17
ENSG00000255073|ZFP91-CNTF	1.61443	0.00108514
ENSG00000287957|AC007695.1	1.61394	0.000327
ENSG00000139722|VPS37B	1.61318	5.32e-29
ENSG00000197647|ZNF433	1.60962	1.1e-11
ENSG00000137947|GTF2B	1.60722	1.49e-21
ENSG00000280287|AC131212.3	1.60591	4.13e-21
ENSG00000258430|AL583722.2	1.60419	0.000998
ENSG00000230863|AL137803.1	1.60121	0.00168336
ENSG00000087074|PPP1R15A	1.59985	1.92e-24
ENSG00000187686|KRT18P59	1.59795	4.58e-07
ENSG00000261716|H2BC20P	1.59633	1.88e-18
ENSG00000164045|CDC25A	1.59595	5.99e-26
ENSG00000130803|ZNF317	1.59472	5.39e-26
ENSG00000272103|AC026741.1	1.59387	6.25e-08
ENSG00000275897|AC021491.4	1.59357	5.77e-05
ENSG00000268093|AC022154.1	1.59135	8.41e-05
ENSG00000260285|AL133367.1	1.58926	1.23e-21
ENSG00000131759|RARA	1.58911	2.18e-25
ENSG00000275441|AC020765.2	1.58907	1.43e-06
ENSG00000287425|AP003717.4	1.58815	2.85e-06
ENSG00000117000|RLF	1.58743	1.06e-22
ENSG00000256249|AC026333.3	1.5874	0.000399
ENSG00000275740|AC091959.3	1.58685	8.56e-16
ENSG00000260613|Z98885.2	1.58679	0.00178541
ENSG00000275709|AC090527.4	1.58605	0.00175115
ENSG00000075426|FOSL2	1.58539	6.57e-24
ENSG00000141527|CARD14	1.58263	0.00033
ENSG00000069020|MAST4	1.5823	2.42e-31
ENSG00000104221|BRF2	1.58015	1.17e-25
ENSG00000158486|DNAH3	1.57893	2.28e-05
ENSG00000272455|AL391244.2	1.57883	2.96e-15
ENSG00000259933|AC009065.3	1.57856	2.38e-06
ENSG00000256294|ZNF225	1.57752	6.59e-15
ENSG00000158055|GRHL3	1.57735	0.000257
ENSG00000260111|AC012184.1	1.57668	5.67e-05
ENSG00000162998|FRZB	1.57542	4.52e-06
ENSG00000166159|LRTM2	1.57479	2.54e-05
ENSG00000185019|UBOX5	1.57375	1.17e-21
ENSG00000226864|ATE1-AS1	1.57323	7.26e-08
ENSG00000259706|HSP90B2P	1.5732	1.38e-06
ENSG00000095713|CRTAC1	1.5723	5.25e-10
ENSG00000197748|CFAP43	1.57117	1.22e-21
ENSG00000169981|ZNF35	1.57028	5.67e-16
ENSG00000262049|AC139530.1	1.56867	1.2e-25
ENSG00000059728|MXD1	1.56836	7.48e-22
ENSG00000244607|CCDC13	1.56617	1.3e-07
ENSG00000118620|ZNF430	1.56528	2.63e-19
ENSG00000051180|RAD51	1.56273	4.91e-20
ENSG00000187559|FOXD4L3	1.56035	0.000463
ENSG00000226363|HAGLROS	1.55947	4.91e-05
ENSG00000166455|C16orf46	1.55922	1.08e-06
ENSG00000286669|AC008532.1	1.55637	0.000805
ENSG00000286650|AL139234.1	1.55634	2.86e-06
ENSG00000152439|ZNF773	1.55605	1.95e-22
ENSG00000231806|PCAT7	1.55604	2e-07
ENSG00000126759|CFP	1.55479	9.83e-14
ENSG00000204524|ZNF805	1.55417	4.51e-19
ENSG00000283515|AC020915.5	1.55231	0.00784802
ENSG00000261812|TUBB8P7	1.55197	1.55e-05
ENSG00000164938|TP53INP1	1.55144	5.68e-16
ENSG00000260063|AL512408.1	1.55039	4.54e-07
ENSG00000230423|AL672310.1	1.54956	0.00636911
ENSG00000171790|SLFNL1	1.54953	0.00110832
ENSG00000124171|PARD6B	1.54257	3.79e-18
ENSG00000223969|AC002456.1	1.54053	1.27e-06
ENSG00000136449|MYCBPAP	1.53864	2.47e-06
ENSG00000279369|AC046185.3	1.53837	3.64e-05
ENSG00000277969|AC006449.7	1.53705	1.16e-09
ENSG00000204569|PPP1R10	1.53556	1.46e-23
ENSG00000135046|ANXA1	1.53411	1.9e-06
ENSG00000182179|UBA7	1.53382	2.93e-17
ENSG00000256566|AL049650.2	1.53339	0.000684
ENSG00000178502|KLHL11	1.53194	1.51e-19
ENSG00000205085|FAM71F2	1.53156	2.65e-08
ENSG00000100285|NEFH	1.53127	1.05e-07
ENSG00000273342|AP000553.3	1.53088	9.81e-07
ENSG00000081386|ZNF510	1.5297	1.05e-22
ENSG00000204099|NEU4	1.52935	0.000313
ENSG00000130772|MED18	1.52908	1.08e-24
ENSG00000167384|ZNF180	1.52774	1.01e-15
ENSG00000198393|ZNF26	1.52768	9.44e-16
ENSG00000169155|ZBTB43	1.52532	3.08e-22
ENSG00000132274|TRIM22	1.52483	0.000927
ENSG00000174564|IL20RB	1.52427	4.56e-12
ENSG00000183864|TOB2	1.52267	3.16e-21
ENSG00000270872|SRGAP2D	1.52253	0.00158452
ENSG00000162236|STX5	1.52101	2.87e-25
ENSG00000136167|LCP1	1.51923	3.44e-10
ENSG00000241735|FABP5P3	1.5186	0.00180097
ENSG00000272434|AC137630.3	1.51786	1.94e-09
ENSG00000178201|VN1R1	1.51733	1.27e-08
ENSG00000276071|AC074138.1	1.51559	2.51e-05
ENSG00000139549|DHH	1.51448	1.96e-06
ENSG00000213760|ATP6V1G2	1.51298	3.6e-10
ENSG00000267676|THA1P	1.51279	0.00033
ENSG00000224831|TMEM183B	1.51219	0.000323
ENSG00000266490|AC127024.5	1.51122	4.71e-12
ENSG00000136802|LRRC8A	1.51101	8.83e-22
ENSG00000276216|AC245014.3	1.51066	3.33e-05
ENSG00000137843|PAK6	1.50973	4.53e-10
ENSG00000197013|ZNF429	1.50697	7.48e-15
ENSG00000281756|C2-AS1	1.50666	0.000271
ENSG00000082701|GSK3B	1.50464	1.29e-21
ENSG00000279696|AP001273.1	1.502	2.04e-12
ENSG00000267740|AC024592.3	1.49905	1.79e-05
ENSG00000188199|NUTM2B	1.49818	1.09e-11
ENSG00000186642|PDE2A	1.4974	5.52e-10
ENSG00000064787|BCAS1	1.49687	0.00113072
ENSG00000155592|ZKSCAN2	1.49643	1.17e-22
ENSG00000100815|TRIP11	1.49569	7.17e-18
ENSG00000228701|TNKS2-AS1	1.49566	4.32e-06
ENSG00000141505|ASGR1	1.49528	2.57e-11
ENSG00000267059|AC005943.1	1.49508	0.00220523
ENSG00000144031|ANKRD53	1.49499	0.00195463
ENSG00000106034|CPED1	1.4919	0.000181
ENSG00000183598|H3C13	1.49103	0.00239762
ENSG00000259112|NDUFC2-KCTD14	1.49004	0.00483806
ENSG00000114019|AMOTL2	1.48934	1.24e-25
ENSG00000196787|H2AC11	1.4891	5.67e-14
ENSG00000126062|TMEM115	1.48831	7.16e-22
ENSG00000197951|ZNF71	1.48826	4.89e-17
ENSG00000204624|DISP3	1.48666	4.23e-13
ENSG00000279765|AC013394.1	1.48131	0.000162
ENSG00000031691|CENPQ	1.48099	5.5e-16
ENSG00000276814|AC004801.6	1.4788	3.11e-07
ENSG00000269176|AP001160.3	1.47861	3.3e-13
ENSG00000275004|ZNF280B	1.47673	3.79e-17
ENSG00000265254|AC015917.2	1.47629	2.14e-10
ENSG00000275763|ZNF516-DT	1.47401	0.00014
ENSG00000262904|TMPOP2	1.47332	0.000924
ENSG00000172409|CLP1	1.47215	1.72e-20
ENSG00000140932|CMTM2	1.47095	0.00100398
ENSG00000198346|ZNF813	1.47051	1.14e-14
ENSG00000273254|AF129075.3	1.46972	0.000164
ENSG00000221909|FAM200A	1.46871	1.63e-16
ENSG00000130479|MAP1S	1.4678	2.45e-23
ENSG00000255571|MIR9-3HG	1.46712	0.000105
ENSG00000175564|UCP3	1.46473	1.37e-13
ENSG00000234776|C11orf94	1.4631	4.45e-05
ENSG00000177551|NHLH2	1.46297	3.37e-12
ENSG00000196387|ZNF140	1.46277	9.32e-16
ENSG00000285886|AC211476.12	1.46228	2.3e-11
ENSG00000285278|AL138885.3	1.45949	1.48e-10
ENSG00000197857|ZNF44	1.45924	1.03e-17
ENSG00000186409|CCDC30	1.45837	1.25e-14
ENSG00000172264|MACROD2	1.45816	7.14e-13
ENSG00000274259|SYNGAP1-AS1	1.45797	0.00140822
ENSG00000129028|THAP10	1.45687	8.13e-13
ENSG00000178467|P4HTM	1.45628	6.99e-05
ENSG00000223820|CFL1P1	1.45614	3.51e-09
ENSG00000187796|CARD9	1.45598	4.33e-13
ENSG00000205853|RFPL3S	1.45551	7.28e-20
ENSG00000181472|ZBTB2	1.45501	3.92e-20
ENSG00000260708|AL118516.1	1.45468	2.62e-16
ENSG00000125966|MMP24	1.45391	2.07e-05
ENSG00000167981|ZNF597	1.45249	1e-15
ENSG00000130383|FUT5	1.45246	0.020303
ENSG00000279259|AC087741.3	1.4501	8.79e-09
ENSG00000285162|AC004593.2	1.44934	0.00334365
ENSG00000279692|AC110285.6	1.4483	2.91e-13
ENSG00000105750|ZNF85	1.4481	2.34e-08
ENSG00000107831|FGF8	1.4474	2.15e-07
ENSG00000095932|SMIM24	1.44731	0.00136162
ENSG00000254732|AP001931.1	1.44534	0.0101669
ENSG00000113070|HBEGF	1.44225	2.17e-17
ENSG00000248710|AC079594.2	1.4415	3.63e-05
ENSG00000267575|AC006504.5	1.44071	2.85e-19
ENSG00000102057|KCND1	1.44023	6.21e-18
ENSG00000157540|DYRK1A	1.43806	1.02e-22
ENSG00000258525|AL049830.3	1.43772	0.000586
ENSG00000186871|ERCC6L	1.43469	5.28e-19
ENSG00000258947|TUBB3	1.43097	8.26e-17
ENSG00000196081|ZNF724	1.43066	4.89e-16
ENSG00000167711|SERPINF2	1.42891	0.000315
ENSG00000174137|FAM53A	1.42883	7.3e-18
ENSG00000083454|P2RX5	1.42866	1.55e-06
ENSG00000196453|ZNF777	1.42856	3.77e-21
ENSG00000146426|TIAM2	1.42833	1.17e-21
ENSG00000144847|IGSF11	1.42796	7.37e-10
ENSG00000204611|ZNF616	1.42513	1.67e-17
ENSG00000170836|PPM1D	1.42288	1.32e-18
ENSG00000271344|AC018638.6	1.42282	5.27e-05
ENSG00000272854|AC004839.2	1.422	0.00239424
ENSG00000187800|PEAR1	1.42143	8.18e-05
ENSG00000267254|ZNF790-AS1	1.42105	4.72e-05
ENSG00000152763|WDR78	1.42041	2.28e-12
ENSG00000174332|GLIS1	1.41965	6.57e-09
ENSG00000183508|TENT5C	1.41941	3.44e-14
ENSG00000239791|AC002310.2	1.41887	3.04e-12
ENSG00000176024|ZNF613	1.41881	2.8e-13
ENSG00000144566|RAB5A	1.41711	3.54e-15
ENSG00000122986|HVCN1	1.41685	2.11e-06
ENSG00000136960|ENPP2	1.41625	1.09e-08
ENSG00000175356|SCUBE2	1.41556	6.74e-08
ENSG00000259349|AC011921.1	1.41403	6.42e-09
ENSG00000124688|MAD2L1BP	1.41367	2.91e-20
ENSG00000147576|ADHFE1	1.41333	2.93e-12
ENSG00000198538|ZNF28	1.41285	3.03e-14
ENSG00000165118|C9orf64	1.41267	2.44e-18
ENSG00000145632|PLK2	1.41238	1.93e-14
ENSG00000168621|GDNF	1.41165	1.07e-12
ENSG00000186026|ZNF284	1.41139	8.16e-08
ENSG00000259426|AC027237.5	1.40966	1.03e-05
ENSG00000126368|NR1D1	1.40868	1.63e-15
ENSG00000261433|AC002347.1	1.40848	0.000589
ENSG00000267405|AC005180.1	1.40846	0.000218
ENSG00000270800|RPS10-NUDT3	1.40753	2.56e-07
ENSG00000267424|AC020934.1	1.40695	0.000279
ENSG00000023445|BIRC3	1.40685	3.06e-07
ENSG00000198753|PLXNB3	1.40482	1.3e-05
ENSG00000172361|CFAP53	1.4047	2.34e-09
ENSG00000239653|PSMD6-AS2	1.40443	4.85e-17
ENSG00000091513|TF	1.40364	9.11e-13
ENSG00000170734|POLH	1.40349	3.56e-19
ENSG00000146278|PNRC1	1.40248	5.86e-19
ENSG00000165194|PCDH19	1.40242	2.09e-15
ENSG00000106624|AEBP1	1.40054	3.45e-06
ENSG00000271553|AC018638.7	1.39894	0.00017
ENSG00000134489|HRH4	1.39886	0.000152
ENSG00000274925|ZKSCAN2-DT	1.39812	5.43e-11
ENSG00000182308|DCAF4L1	1.39496	1.16e-13
ENSG00000288156|AC104530.1	1.3944	0.00372052
ENSG00000275413|AC002553.2	1.39439	0.00029
ENSG00000146005|PSD2	1.39364	0.000152
ENSG00000260806|AL163051.1	1.39348	8.67e-09
ENSG00000250874|AC010595.1	1.3919	5.94e-07
ENSG00000133019|CHRM3	1.39154	6.1e-10
ENSG00000088356|PDRG1	1.39122	6.21e-21
ENSG00000107796|ACTA2	1.38891	1.93e-09
ENSG00000112245|PTP4A1	1.3887	3.51e-13
ENSG00000214009|PCNAP3	1.38757	0.000893
ENSG00000177791|MYOZ1	1.38734	0.00852317
ENSG00000108602|ALDH3A1	1.38726	9.82e-12
ENSG00000218823|PAPOLB	1.38406	0.000177
ENSG00000185088|RPS27L	1.3817	1.1e-13
ENSG00000196652|ZKSCAN5	1.38169	5.53e-20
ENSG00000124302|CHST8	1.38089	1.77e-10
ENSG00000233586|AC246785.2	1.38066	0.000935
ENSG00000279504|AD001527.2	1.37856	0.00558087
ENSG00000214546|AC087491.1	1.37849	0.00344918
ENSG00000284879|AC133644.2	1.37837	6.79e-08
ENSG00000108551|RASD1	1.37792	6.45e-05
ENSG00000272269|AL138724.2	1.37605	1.22e-06
ENSG00000173809|TDRD12	1.37401	1.52e-07
ENSG00000196890|H2BU1	1.37309	8.32e-14
ENSG00000140259|MFAP1	1.37266	3.45e-16
ENSG00000234123|RHBDF1P1	1.37261	0.00740765
ENSG00000230314|ELOVL2-AS1	1.36996	0.000445
ENSG00000131845|ZNF304	1.36979	2.92e-16
ENSG00000276302|AL021997.3	1.36834	0.000505
ENSG00000188786|MTF1	1.36693	3.58e-17
ENSG00000268947|AC002128.1	1.36631	4.72e-05
ENSG00000008517|IL32	1.36378	0.00271896
ENSG00000116717|GADD45A	1.36368	9.1e-16
ENSG00000148339|SLC25A25	1.36224	2.84e-21
ENSG00000245888|NSMCE1-DT	1.36133	1.34e-07
ENSG00000196646|ZNF136	1.36084	6.02e-12
ENSG00000260317|AC009812.4	1.36046	6.61e-08
ENSG00000169184|MN1	1.35909	4.94e-15
ENSG00000279048|AC080080.1	1.35867	1.26e-05
ENSG00000121417|ZNF211	1.35852	3.78e-18
ENSG00000102786|INTS6	1.35775	1.03e-14
ENSG00000286045|AC005034.7	1.35595	0.000382
ENSG00000287868|AL355377.4	1.35567	0.00414506
ENSG00000196812|ZSCAN16	1.35379	1.28e-13
ENSG00000273199|AP000692.2	1.35135	1.36e-06
ENSG00000197372|ZNF675	1.35047	2.59e-14
ENSG00000188295|ZNF669	1.35016	2e-12
ENSG00000197483|ZNF628	1.34973	1e-19
ENSG00000285693|AP002381.2	1.34914	5.71e-08
ENSG00000273306|AC018690.1	1.34871	4.76e-11
ENSG00000287870|AC093433.2	1.34813	2.05e-05
ENSG00000103888|CEMIP	1.34771	9.99e-05
ENSG00000176749|CDK5R1	1.34717	3.61e-19
ENSG00000171169|NAIF1	1.34678	6.9e-17
ENSG00000203865|ATP1A1-AS1	1.3466	1.32e-07
ENSG00000169136|ATF5	1.34603	3.51e-13
ENSG00000224418|STK24-AS1	1.34588	0.000252
ENSG00000237840|FAM21FP	1.3455	4.52e-07
ENSG00000286138|AC010336.8	1.34495	1.92e-10
ENSG00000105497|ZNF175	1.34486	3.12e-14
ENSG00000112782|CLIC5	1.34373	2.94e-06
ENSG00000256683|ZNF350	1.34283	6.56e-13
ENSG00000135870|RC3H1	1.34225	1.45e-15
ENSG00000167977|KCTD5	1.34219	1.93e-19
ENSG00000010219|DYRK4	1.34186	2.06e-18
ENSG00000189143|CLDN4	1.34174	5.01e-06
ENSG00000160229|ZNF66	1.34105	2.13e-11
ENSG00000142556|ZNF614	1.34048	3.95e-14
ENSG00000196267|ZNF836	1.34007	5.21e-07
ENSG00000176927|EFCAB5	1.33972	9.07e-06
ENSG00000132141|CCT6B	1.33851	3.38e-06
ENSG00000130818|ZNF426	1.33755	3.79e-15
ENSG00000263412|AC004477.1	1.33738	3.03e-10
ENSG00000186130|ZBTB6	1.33705	1.89e-11
ENSG00000118160|SLC8A2	1.33601	1.16e-08
ENSG00000103723|AP3B2	1.33568	2.76e-14
ENSG00000160951|PTGER1	1.33436	0.000455
ENSG00000229214|LINC00242	1.33272	1.24e-05
ENSG00000254838|GVINP1	1.33167	0.000214
ENSG00000159720|ATP6V0D1	1.33135	1.15e-17
ENSG00000251692|PTX4	1.33101	0.000287
ENSG00000284959|AC007262.2	1.33043	2.16e-05
ENSG00000276255|LINC02809	1.33019	0.000256
ENSG00000184619|KRBA2	1.33005	3.25e-14
ENSG00000286634|AC146507.3	1.33004	2.81e-05
ENSG00000102128|RAB40AL	1.32996	1.78e-07
ENSG00000188215|DCUN1D3	1.32964	2.26e-15
ENSG00000173991|TCAP	1.32963	2.29e-07
ENSG00000109321|AREG	1.32869	0.00236417
ENSG00000164532|TBX20	1.32764	1.27e-13
ENSG00000276867|AC074050.4	1.32654	0.000839
ENSG00000100311|PDGFB	1.32562	0.00595797
ENSG00000167772|ANGPTL4	1.32556	0.00341457
ENSG00000155719|OTOA	1.32511	0.00794955
ENSG00000119508|NR4A3	1.32402	1.71e-11
ENSG00000215866|LINC01356	1.32156	0.0049448
ENSG00000234465|PINLYP	1.32033	9.56e-06
ENSG00000144655|CSRNP1	1.32028	4.58e-14
ENSG00000259033|AL356804.1	1.31992	0.00622795
ENSG00000178623|GPR35	1.31835	2.43e-11
ENSG00000173065|FAM222B	1.31713	3.34e-19
ENSG00000286408|AC113410.5	1.3168	5.91e-05
ENSG00000261061|AC092718.4	1.31642	6.4e-11
ENSG00000253559|OSGEPL1-AS1	1.31633	0.000161
ENSG00000137449|CPEB2	1.31452	3.05e-16
ENSG00000249459|ZNF286B	1.31431	7.31e-13
ENSG00000206028|Z99774.1	1.31419	0.00065
ENSG00000175213|ZNF408	1.31393	2.59e-17
ENSG00000250608|AC010210.1	1.31305	1.57e-09
ENSG00000125945|ZNF436	1.31292	4.6e-16
ENSG00000270757|HSPE1-MOB4	1.31261	6.68e-12
ENSG00000138080|EMILIN1	1.31193	1.09e-09
ENSG00000155034|FBXL18	1.31106	7.77e-17
ENSG00000197599|CCDC154	1.31099	2.69e-05
ENSG00000260648|AC020658.3	1.31067	0.00180595
ENSG00000202198|AL162581.1	1.30951	0.000139
ENSG00000229676|ZNF492	1.30918	1.73e-08
ENSG00000178403|NEUROG2	1.30908	1.31e-08
ENSG00000272696|AL359091.3	1.30669	3.96e-05
ENSG00000103740|ACSBG1	1.3055	2.01e-05
ENSG00000198453|ZNF568	1.30446	1.62e-11
ENSG00000227210|AC079145.1	1.3043	1.16e-06
ENSG00000254473|AL354920.1	1.30395	5.68e-06
ENSG00000177125|ZBTB34	1.30326	2.35e-15
ENSG00000272079|AC004233.2	1.30101	1.18e-06
ENSG00000182545|RNASE10	1.29986	0.000872
ENSG00000260805|AC092803.1	1.29828	4.81e-07
ENSG00000259804|AC027682.1	1.29778	0.000234
ENSG00000129194|SOX15	1.29629	9.67e-05
ENSG00000090612|ZNF268	1.29596	2.32e-13
ENSG00000180257|ZNF816	1.29414	4.49e-11
ENSG00000164972|C9orf24	1.29288	0.00185123
ENSG00000179761|PIPOX	1.29178	0.000364
ENSG00000055208|TAB2	1.29114	6.3e-16
ENSG00000261441|AC124068.2	1.29108	6.49e-05
ENSG00000266993|AL050343.2	1.29052	3.41e-05
ENSG00000141026|MED9	1.28965	8.96e-18
ENSG00000166866|MYO1A	1.28963	7.71e-09
ENSG00000264522|OTUD7B	1.28633	6.77e-20
ENSG00000287222|AC234917.3	1.28632	2.33e-09
ENSG00000249709|ZNF564	1.28628	1.04e-08
ENSG00000261582|AL121753.1	1.28583	0.00211465
ENSG00000198440|ZNF583	1.28525	1.44e-11
ENSG00000131944|FAAP24	1.28454	3.75e-14
ENSG00000151687|ANKAR	1.28339	2.51e-11
ENSG00000248593|DSTNP2	1.28332	4.59e-11
ENSG00000227896|AL731569.1	1.28328	7.39e-11
ENSG00000156232|WHAMM	1.28314	2.2e-20
ENSG00000272092|AC087623.2	1.28275	4.59e-06
ENSG00000168301|KCTD6	1.28155	1.71e-12
ENSG00000275329|AL138781.1	1.28034	0.000796
ENSG00000150722|PPP1R1C	1.2797	0.00821339
ENSG00000101773|RBBP8	1.27895	4.87e-15
ENSG00000271989|AL139424.1	1.27801	0.001324
ENSG00000280383|Z95331.1	1.27736	3.91e-16
ENSG00000267321|SNHG30	1.27577	8.08e-15
ENSG00000182318|ZSCAN22	1.27509	3.51e-18
ENSG00000143110|C1orf162	1.27499	1e-10
ENSG00000170385|SLC30A1	1.27288	5.59e-12
ENSG00000167487|KLHL26	1.27111	2.56e-17
ENSG00000176945|MUC20	1.27108	2.97e-07
ENSG00000260924|LINC01311	1.27077	1.9e-12
ENSG00000224097|AC021148.1	1.27024	0.000144
ENSG00000092969|TGFB2	1.26983	6.05e-09
ENSG00000111452|ADGRD1	1.26935	0.000249
ENSG00000186280|KDM4D	1.26917	5.19e-13
ENSG00000142686|C1orf216	1.26881	1.18e-18
ENSG00000218537|MIF-AS1	1.26808	0.00142935
ENSG00000117707|PROX1	1.26717	4.47e-13
ENSG00000226763|SRRM5	1.26638	1.18e-08
ENSG00000168126|OR2W6P	1.26623	0.00137674
ENSG00000166278|C2	1.26604	1.28e-07
ENSG00000223891|OSER1-DT	1.26557	9.78e-12
ENSG00000116954|RRAGC	1.26492	2.19e-14
ENSG00000155749|FLACC1	1.26441	1.91e-05
ENSG00000048471|SNX29	1.26413	1.26e-15
ENSG00000076321|KLHL20	1.26395	8.49e-14
ENSG00000259399|TGIF2-RAB5IF	1.2623	0.00474293
ENSG00000275111|ZNF2	1.26136	1.05e-15
ENSG00000196378|ZNF34	1.26024	1.32e-13
ENSG00000248905|FMN1	1.25821	3.4e-05
ENSG00000135406|PRPH	1.25694	2.21e-05
ENSG00000128408|RIBC2	1.25583	6.78e-11
ENSG00000198039|ZNF273	1.25503	3.75e-10
ENSG00000177738|AC025171.1	1.25468	5.3e-08
ENSG00000280367|AP002364.1	1.25434	3.38e-05
ENSG00000245680|ZNF585B	1.25307	1.36e-11
ENSG00000272541|AL021368.3	1.25272	0.00295163
ENSG00000161653|NAGS	1.25224	1.03e-05
ENSG00000253223|AC110998.1	1.25175	0.00516874
ENSG00000244945|AC136604.2	1.25071	3.85e-05
ENSG00000255966|AC006064.3	1.25009	0.00823619
ENSG00000280211|AC106886.5	1.25005	0.000998
ENSG00000197380|DACT3	1.24908	3.89e-13
ENSG00000135617|PRADC1	1.24865	2.59e-11
ENSG00000099940|SNAP29	1.2486	1.01e-15
ENSG00000131931|THAP1	1.24824	3.47e-12
ENSG00000288056|AL023806.4	1.24739	3.92e-08
ENSG00000170236|USP50	1.24723	0.00441079
ENSG00000216895|AC009403.1	1.2472	7.4e-12
ENSG00000286819|Z98745.1	1.24581	0.000669
ENSG00000250397|AP006623.1	1.24503	2.52e-08
ENSG00000254595|AC084337.1	1.24416	0.00259521
ENSG00000047249|ATP6V1H	1.24243	6.77e-15
ENSG00000138433|CIR1	1.24187	1.94e-12
ENSG00000269293|ZSCAN16-AS1	1.24127	6.41e-11
ENSG00000286252|FP671120.12	1.23917	0.00900111
ENSG00000273723|AL139089.1	1.23887	1.5e-05
ENSG00000164002|EXO5	1.23788	9.57e-13
ENSG00000063978|RNF4	1.23761	5.52e-17
ENSG00000235618|FAM21EP	1.23689	1.79e-06
ENSG00000256690|AP001160.1	1.23678	0.00415414
ENSG00000258711|AL358334.2	1.23653	0.00247039
ENSG00000141194|OR4D1	1.23553	0.000188
ENSG00000266498|AC055811.3	1.23513	0.00143076
ENSG00000197124|ZNF682	1.23503	8.13e-05
ENSG00000286088|AC073585.1	1.23341	0.0134535
ENSG00000164610|RP9	1.23287	7.58e-15
ENSG00000123411|IKZF4	1.23255	3.63e-20
ENSG00000111678|C12orf57	1.23222	2.4e-16
ENSG00000233885|YEATS2-AS1	1.23195	3.55e-05
ENSG00000085465|OVGP1	1.23181	1.8e-16
ENSG00000100985|MMP9	1.23173	0.0121689
ENSG00000163961|RNF168	1.23165	3.96e-16
ENSG00000146834|MEPCE	1.23162	5e-16
ENSG00000215186|GOLGA6B	1.23157	0.00884814
ENSG00000168993|CPLX1	1.2302	2.64e-18
ENSG00000170684|ZNF296	1.23006	7.22e-14
ENSG00000221944|TIGD1	1.22913	2.59e-14
ENSG00000263823|AC009831.1	1.22872	1.1e-07
ENSG00000268434|AC011530.1	1.22729	0.0223828
ENSG00000163449|TMEM169	1.22697	3.5e-06
ENSG00000263826|AC112907.3	1.22579	0.000768
ENSG00000285280|AL390957.1	1.22546	0.000971
ENSG00000146856|AGBL3	1.22529	1.26e-13
ENSG00000198156|NPIPB6	1.22512	2.74e-05
ENSG00000177602|HASPIN	1.22496	3.77e-20
ENSG00000109771|LRP2BP	1.2247	6.36e-06
ENSG00000286070|GGT1	1.22323	5.65e-12
ENSG00000280351|AC127496.7	1.22252	1.83e-08
ENSG00000214273|AGGF1P1	1.22244	0.00081
ENSG00000228878|SEPTIN7-DT	1.22239	3.34e-06
ENSG00000280073|AL157996.1	1.22196	7.73e-05
ENSG00000112031|MTRF1L	1.22094	3e-14
ENSG00000285854|AC010197.2	1.2198	0.00102885
ENSG00000196172|ZNF681	1.21924	1.06e-06
ENSG00000280278|AC009108.5	1.21921	2.09e-06
ENSG00000275457|AL117332.1	1.2192	2.59e-07
ENSG00000179021|C3orf38	1.21895	1.55e-11
ENSG00000265972|TXNIP	1.21863	1.33e-14
ENSG00000261542|AC011978.2	1.2177	0.000235
ENSG00000204406|MBD5	1.21735	1.72e-14
ENSG00000258644|SYNJ2BP-COX16	1.21684	0.0028565
ENSG00000272906|AL353708.3	1.21657	1.52e-06
ENSG00000259952|AC009133.2	1.21588	6.64e-06
ENSG00000177946|CENPBD1	1.21512	5.23e-14
ENSG00000186446|ZNF501	1.21384	8.27e-09
ENSG00000165632|TAF3	1.21309	4.27e-15
ENSG00000272468|AL021807.1	1.21242	7.91e-06
ENSG00000286104|AC016629.3	1.21194	9.74e-06
ENSG00000165244|ZNF367	1.21151	2.09e-12
ENSG00000090339|ICAM1	1.21034	0.00353387
ENSG00000130165|ELOF1	1.21008	3.92e-15
ENSG00000153037|SRP19	1.20954	1.09e-13
ENSG00000041988|THAP3	1.20861	1.79e-16
ENSG00000285331|AC090517.5	1.20837	0.0059838
ENSG00000254634|SMG1P6	1.20807	2.86e-08
ENSG00000151014|NOCT	1.20756	4.53e-18
ENSG00000070366|SMG6	1.20752	1.44e-16
ENSG00000287236|Z73420.2	1.20712	0.00178
ENSG00000157653|C9orf43	1.2071	0.00163928
ENSG00000124713|GNMT	1.20678	2.08e-06
ENSG00000283208|AC001226.2	1.20625	0.0170115
ENSG00000197238|H4C11	1.20613	0.0183368
ENSG00000171931|FBXW10	1.20542	0.000265
ENSG00000270673|YTHDF3-AS1	1.2036	6.68e-05
ENSG00000242622|AC092910.3	1.20343	4.36e-09
ENSG00000161905|ALOX15	1.20315	0.000265
ENSG00000179363|TMEM31	1.2028	0.000158
ENSG00000287507|AP001053.1	1.20177	0.00622795
ENSG00000167992|VWCE	1.20128	3.11e-11
ENSG00000270006|AC010531.6	1.20125	0.000494
ENSG00000149600|COMMD7	1.20121	1.9e-13
ENSG00000242852|ZNF709	1.19935	0.000278
ENSG00000146707|POMZP3	1.19848	3.88e-11
ENSG00000172379|ARNT2	1.1978	3.94e-17
ENSG00000139515|PDX1	1.19771	1.06e-09
ENSG00000259663|AC010478.1	1.19767	2.29e-10
ENSG00000241547|ACTG1P20	1.19728	1.19e-07
ENSG00000241357|AC092849.1	1.19687	0.00305207
ENSG00000275294|LINC02340	1.19295	0.000127
ENSG00000279306|AL139288.2	1.19183	1.48e-05
ENSG00000116514|RNF19B	1.19154	5.31e-15
ENSG00000276744|AC105137.2	1.1914	9.05e-05
ENSG00000273064|AC017083.1	1.19124	3.06e-05
ENSG00000099617|EFNA2	1.19111	9.2e-09
ENSG00000257167|TMPO-AS1	1.19108	5.11e-12
ENSG00000279168|AC105052.4	1.19094	0.0018073
ENSG00000260167|AC093249.2	1.19082	0.00197891
ENSG00000197579|TOPORS	1.19071	4.25e-13
ENSG00000287104|AC097382.3	1.18674	3.76e-08
ENSG00000175189|INHBC	1.18623	0.00309661
ENSG00000104856|RELB	1.18601	7.26e-09
ENSG00000267030|AC011498.2	1.18585	4.13e-10
ENSG00000100867|DHRS2	1.1855	4.83e-07
ENSG00000184523|PTGER4P2	1.18532	0.00128371
ENSG00000164609|SLU7	1.18463	2.72e-13
ENSG00000266306|AC061975.5	1.18338	0.00203712
ENSG00000269959|SPACA6P-AS	1.1832	0.000541
ENSG00000188283|ZNF383	1.18283	1.42e-10
ENSG00000134297|PLEKHA8P1	1.18281	1.51e-09
ENSG00000267422|AC016582.2	1.1828	0.000961
ENSG00000081913|PHLPP1	1.18263	5.47e-18
ENSG00000129596|CDO1	1.182	2.56e-07
ENSG00000164117|FBXO8	1.18083	2.11e-09
ENSG00000181222|POLR2A	1.18077	1.99e-16
ENSG00000254369|HOXA-AS3	1.17958	1.52e-08
ENSG00000224934|AL391684.1	1.17858	2.93e-10
ENSG00000084093|REST	1.17818	1.23e-12
ENSG00000062370|ZNF112	1.17818	1.74e-10
ENSG00000140941|MAP1LC3B	1.17791	2.48e-13
ENSG00000089234|BRAP	1.17738	2.43e-14
ENSG00000148798|INA	1.17683	2.9e-13
ENSG00000279838|AL356273.6	1.17671	2.42e-09
ENSG00000272841|AL139393.3	1.17629	1.23e-10
ENSG00000078814|MYH7B	1.17626	1.23e-06
ENSG00000167494|NOS2P2	1.17608	0.0294071
ENSG00000128342|LIF	1.17581	4.1e-13
ENSG00000131480|AOC2	1.17578	4.22e-15
ENSG00000261606|AC091230.1	1.17545	0.000121
ENSG00000128564|VGF	1.17524	1.45e-08
ENSG00000270332|SMC2-AS1	1.17428	0.000116
ENSG00000116539|ASH1L	1.17392	1.75e-14
ENSG00000274270|AL137060.3	1.17391	2.25e-06
ENSG00000169946|ZFPM2	1.1737	4.38e-13
ENSG00000198964|SGMS1	1.17355	9.21e-11
ENSG00000260342|AC138811.2	1.17218	3.66e-11
ENSG00000139697|SBNO1	1.17112	6.01e-14
ENSG00000078902|TOLLIP	1.17029	6.2e-14
ENSG00000287535|AC009630.4	1.1679	8.17e-06
ENSG00000158480|SPATA2	1.16774	1.45e-13
ENSG00000112406|HECA	1.16766	3.88e-12
ENSG00000273148|LINC00653	1.16648	4.81e-07
ENSG00000204438|GPANK1	1.16546	3e-13
ENSG00000163877|SNIP1	1.165	9.98e-13
ENSG00000109220|CHIC2	1.1646	7.76e-12
ENSG00000139597|N4BP2L1	1.16315	3.94e-08
ENSG00000197889|MEIG1	1.16041	0.00461275
ENSG00000198182|ZNF607	1.15972	3.19e-11
ENSG00000286239|AC093884.1	1.15915	0.0202891
ENSG00000128482|RNF112	1.15855	1.56e-05
ENSG00000257176|AC009318.1	1.15819	2.63e-09
ENSG00000154309|DISP1	1.15778	1.34e-12
ENSG00000139718|SETD1B	1.1564	2.84e-17
ENSG00000117614|SYF2	1.15399	3.88e-10
ENSG00000260278|AC098818.2	1.15365	0.00457677
ENSG00000223356|AL590666.1	1.15321	8.08e-07
ENSG00000284830|AL049557.1	1.15264	0.00942314
ENSG00000182585|EPGN	1.15178	0.00652405
ENSG00000130176|CNN1	1.15157	0.00864102
ENSG00000197619|ZNF615	1.15145	1.44e-11
ENSG00000176746|MAGEB6	1.15125	0.00786186
ENSG00000155252|PI4K2A	1.15094	1.66e-15
ENSG00000286585|AC104472.4	1.15092	0.00225207
ENSG00000166024|R3HCC1L	1.15077	2.71e-14
ENSG00000277938|AL035252.4	1.15075	2.68e-09
ENSG00000111269|CREBL2	1.15065	6.49e-10
ENSG00000206344|HCG27	1.15052	4.46e-07
ENSG00000197191|CYSRT1	1.14933	2.18e-08
ENSG00000169402|RSPH10B2	1.14921	0.0127625
ENSG00000280387|AL109806.1	1.14846	0.00109218
ENSG00000258938|AL162311.3	1.14842	2.2e-06
ENSG00000172602|RND1	1.14692	2.04e-08
ENSG00000172071|EIF2AK3	1.14685	1.31e-13
ENSG00000176593|AC008969.1	1.14685	4.36e-09
ENSG00000135127|BICDL1	1.14618	2.75e-13
ENSG00000119718|EIF2B2	1.14556	3.08e-16
ENSG00000078401|EDN1	1.14402	0.000745
ENSG00000104228|TRIM35	1.14366	2.22e-16
ENSG00000287817|AL096701.4	1.14327	2.73e-07
ENSG00000236255|AC009404.1	1.1432	2.4e-16
ENSG00000229422|AL512625.2	1.14244	2.6e-08
ENSG00000168286|THAP11	1.14226	4.63e-14
ENSG00000272768|AC004854.2	1.14169	0.00152112
ENSG00000077935|SMC1B	1.1405	0.000789
ENSG00000165029|ABCA1	1.13918	3.52e-10
ENSG00000173281|PPP1R3B	1.13903	1.42e-12
ENSG00000146859|TMEM140	1.13858	0.0108711
ENSG00000275367|AC092111.1	1.13754	9.49e-06
ENSG00000273080|AC009309.2	1.13684	7.11e-05
ENSG00000234473|ZNF101P2	1.13648	0.00298795
ENSG00000160888|IER2	1.1363	3.26e-13
ENSG00000279434|AL049776.1	1.13585	0.011483
ENSG00000235863|B3GALT4	1.13557	0.0141357
ENSG00000117461|PIK3R3	1.13464	1.88e-11
ENSG00000175073|VCPIP1	1.1338	7.86e-11
ENSG00000273416|AL732292.2	1.13328	0.00129345
ENSG00000135636|DYSF	1.13317	2.47e-07
ENSG00000275318|AL136981.2	1.13246	4.07e-05
ENSG00000287022|AC079841.2	1.13209	2.35e-07
ENSG00000272444|AL118558.4	1.1313	0.00379212
ENSG00000108924|HLF	1.13105	1.45e-10
ENSG00000245146|MALINC1	1.13076	2.01e-08
ENSG00000047346|FAM214A	1.13063	1.1e-12
ENSG00000232727|YWHAEP1	1.13025	0.0274954
ENSG00000057468|MSH4	1.12965	3.53e-10
ENSG00000165511|ZNF22-AS1	1.12944	6.25e-06
ENSG00000227543|SPAG5-AS1	1.12785	0.000683
ENSG00000159915|ZNF233	1.12734	8.67e-05
ENSG00000165861|ZFYVE1	1.12654	7.76e-15
ENSG00000175697|GPR156	1.12587	4.31e-08
ENSG00000242265|PEG10	1.12569	1.61e-05
ENSG00000127124|HIVEP3	1.12356	3.62e-12
ENSG00000177614|PGBD5	1.12297	1.98e-13
ENSG00000171206|TRIM8	1.12295	1.22e-17
ENSG00000260103|AC012435.2	1.12277	5.6e-05
ENSG00000105737|GRIK5	1.12254	8.45e-13
ENSG00000135436|FAM186B	1.12241	0.000204
ENSG00000161551|ZNF577	1.12066	9.65e-11
ENSG00000273008|AC010864.1	1.12028	2.95e-07
ENSG00000241322|CDRT1	1.11937	3.93e-09
ENSG00000125834|STK35	1.11922	8.58e-15
ENSG00000149781|FERMT3	1.11907	5.64e-08
ENSG00000143367|TUFT1	1.11903	5.73e-14
ENSG00000215472|RPL17-C18orf32	1.11717	0.000248
ENSG00000256950|AC069503.2	1.11691	0.00424173
ENSG00000279742|AP000974.1	1.11642	0.00339213
ENSG00000140839|CLEC18B	1.1161	0.00011
ENSG00000124201|ZNFX1	1.11599	4.68e-17
ENSG00000119943|PYROXD2	1.11575	1.05e-07
ENSG00000118412|CASP8AP2	1.11543	6.14e-12
ENSG00000024862|CCDC28A	1.11528	8.46e-12
ENSG00000263874|LINC00672	1.11393	0.000199
ENSG00000132646|PCNA	1.11393	2.64e-12
ENSG00000176407|KCMF1	1.11352	4.44e-13
ENSG00000205323|SARNP	1.11351	5.32e-10
ENSG00000137331|IER3	1.11322	4.95e-10
ENSG00000159882|ZNF230	1.11268	2.16e-09
ENSG00000269058|CALR3	1.11185	0.0170426
ENSG00000175611|LINC00476	1.11136	2.95e-10
ENSG00000261386|AC027682.4	1.11031	0.00293215
ENSG00000272086|AC025181.2	1.11026	1.16e-06
ENSG00000253741|LNCOC1	1.11011	3.62e-06
ENSG00000163026|WDCP	1.10778	7.2e-13
ENSG00000243176|AC092944.1	1.10767	1.2e-06
ENSG00000117318|ID3	1.10735	7.11e-11
ENSG00000270882|H4C14	1.10702	0.00206637
ENSG00000163016|ALMS1P1	1.10681	0.000861
ENSG00000078687|TNRC6C	1.1068	2.01e-15
ENSG00000010818|HIVEP2	1.10665	6.96e-17
ENSG00000176624|MEX3C	1.10513	2.81e-13
ENSG00000213714|FAM209B	1.10509	0.00461714
ENSG00000196247|ZNF107	1.10461	1.83e-08
ENSG00000240591|AL096701.3	1.10408	5.18e-06
ENSG00000095587|TLL2	1.10375	4.33e-10
ENSG00000176842|IRX5	1.10185	6.28e-13
ENSG00000198843|SELENOT	1.1017	1.95e-09
ENSG00000274751|AC120498.9	1.10139	3.52e-05
ENSG00000236609|ZNF853	1.10066	3.81e-11
ENSG00000134955|SLC37A2	1.10061	2.51e-11
ENSG00000182903|ZNF721	1.09983	2.74e-10
ENSG00000128218|VPREB3	1.09971	0.00457286
ENSG00000196993|NPIPB9	1.09876	4.2e-08
ENSG00000280077|AL353763.2	1.09853	6.7e-08
ENSG00000152137|HSPB8	1.09808	5.62e-05
ENSG00000164296|TIGD6	1.09794	1.05e-10
ENSG00000132837|DMGDH	1.09758	0.000967
ENSG00000269068|AC009955.4	1.09753	0.00290651
ENSG00000124444|ZNF576	1.09723	5.99e-13
ENSG00000274070|CASTOR2	1.09697	6.65e-16
ENSG00000180901|KCTD2	1.0968	1.68e-13
ENSG00000183423|LRIT3	1.09653	5.19e-10
ENSG00000149531|FRG1BP	1.09635	6.47e-08
ENSG00000188573|FBLL1	1.09604	1.02e-06
ENSG00000135679|MDM2	1.09462	4.22e-11
ENSG00000214553|LRRC37A11P	1.09412	0.00904644
ENSG00000274322|AL136531.2	1.09308	0.0066539
ENSG00000173545|ZNF622	1.09306	2.81e-13
ENSG00000148841|ITPRIP	1.09167	3.42e-14
ENSG00000175197|DDIT3	1.09161	2.4e-12
ENSG00000100292|HMOX1	1.09117	1.07e-09
ENSG00000162814|SPATA17	1.09102	1.99e-06
ENSG00000171295|ZNF440	1.09039	7.01e-11
ENSG00000125352|RNF113A	1.08942	1.11e-13
ENSG00000204604|ZNF468	1.08939	2.49e-09
ENSG00000287126|AC108488.3	1.08845	4.15e-11
ENSG00000131043|AAR2	1.0884	1.09e-12
ENSG00000283580|AC098484.3	1.0883	0.00115457
ENSG00000172000|ZNF556	1.08715	0.00015
ENSG00000279608|AL353795.3	1.08707	0.0034663
ENSG00000198265|HELZ	1.08671	1.35e-10
ENSG00000152443|ZNF776	1.08654	1.58e-10
ENSG00000143476|DTL	1.08627	3.66e-11
ENSG00000276168|RN7SL1	1.0862	8.54e-05
ENSG00000183307|TMEM121B	1.08619	3.78e-12
ENSG00000083812|ZNF324	1.08583	4.92e-14
ENSG00000273355|AP000894.4	1.08547	0.0105609
ENSG00000245498|AP000866.1	1.08529	1.01e-08
ENSG00000286176|AC116317.1	1.08518	0.00171976
ENSG00000240370|RPL13P5	1.08426	7.49e-10
ENSG00000225793|AL080250.1	1.08423	2.93e-05
ENSG00000136720|HS6ST1	1.08366	4.95e-12
ENSG00000175938|ORAI3	1.08341	2.84e-09
ENSG00000255583|AC084357.3	1.08323	5.4e-05
ENSG00000117682|DHDDS	1.08269	8.6e-13
ENSG00000204498|NFKBIL1	1.08195	1.86e-12
ENSG00000270276|H4C15	1.08111	1.28e-08
ENSG00000258984|UBE2F-SCLY	1.08099	0.0298121
ENSG00000109846|CRYAB	1.08064	0.023756
ENSG00000127081|ZNF484	1.07976	8.12e-09
ENSG00000178381|ZFAND2A	1.07955	2.09e-11
ENSG00000232611|AL683813.2	1.07937	2.48e-09
ENSG00000264247|LINC00909	1.0782	2.14e-10
ENSG00000242689|CNTF	1.07775	2.01e-07
ENSG00000203326|ZNF525	1.07753	3.27e-07
ENSG00000251503|CENPS-CORT	1.0766	0.000464
ENSG00000113615|SEC24A	1.07551	2.15e-11
ENSG00000251615|AC104825.1	1.07537	1.34e-05
ENSG00000268533|AC003002.2	1.07423	0.0352193
ENSG00000248971|KRT8P46	1.07423	3.67e-06
ENSG00000134201|GSTM5	1.0741	0.00656553
ENSG00000111729|CLEC4A	1.07394	0.0223193
ENSG00000116731|PRDM2	1.07393	1.98e-13
ENSG00000173825|TIGD3	1.07391	4.67e-08
ENSG00000272991|AF129408.1	1.07382	0.0118003
ENSG00000067798|NAV3	1.07234	0.00283832
ENSG00000156735|BAG4	1.07133	1.91e-09
ENSG00000272056|AC013472.2	1.07104	0.00139538
ENSG00000177721|ANXA2R	1.071	1.31e-05
ENSG00000120262|CCDC170	1.07074	1.24e-05
ENSG00000279138|AP002847.1	1.06978	0.00239355
ENSG00000073861|TBX21	1.06893	0.000193
ENSG00000147316|MCPH1	1.0686	2.11e-11
ENSG00000187944|C2orf66	1.06838	4.37e-05
ENSG00000126903|SLC10A3	1.06692	6.32e-13
ENSG00000287016|AC010996.1	1.06664	8.35e-06
ENSG00000235280|MCF2L-AS1	1.06635	5.03e-05
ENSG00000113163|CERT1	1.06622	7.01e-11
ENSG00000165949|IFI27	1.06503	1.32e-08
ENSG00000166860|ZBTB39	1.06479	8.33e-14
ENSG00000186395|KRT10	1.06432	6.9e-11
ENSG00000164168|TMEM184C	1.0642	1.62e-09
ENSG00000235527|HIPK1-AS1	1.06403	7.27e-05
ENSG00000105656|ELL	1.06377	1.1e-11
ENSG00000179562|GCC1	1.06293	4.31e-12
ENSG00000181588|MEX3D	1.06291	5.96e-12
ENSG00000120616|EPC1	1.06288	1.7e-11
ENSG00000279277|AC012020.1	1.0624	8.8e-05
ENSG00000272183|AC005041.3	1.06202	0.000771
ENSG00000121931|LRIF1	1.0618	1.23e-08
ENSG00000114933|INO80D	1.06079	8e-10
ENSG00000102554|KLF5	1.06052	3.08e-12
ENSG00000187522|HSPA14	1.05995	1.51e-10
ENSG00000205659|LIN52	1.05973	2.04e-10
ENSG00000102174|PHEX	1.05954	0.000936
ENSG00000228393|LINC01004	1.05885	2.12e-05
ENSG00000102385|DRP2	1.05879	8.59e-13
ENSG00000111276|CDKN1B	1.05877	4.72e-10
ENSG00000184163|C1QTNF12	1.05838	9.75e-11
ENSG00000287064|AL606500.1	1.05825	0.00232699
ENSG00000152242|C18orf25	1.05785	1.97e-10
ENSG00000143032|BARHL2	1.05666	8.34e-11
ENSG00000233013|FAM157B	1.05638	0.025477
ENSG00000113068|PFDN1	1.05628	7.25e-10
ENSG00000256060|TRAPPC2B	1.05608	1.85e-07
ENSG00000260233|ZNRD2-AS1	1.05586	1.27e-06
ENSG00000235499|AC073046.1	1.0553	0.000129
ENSG00000280734|LINC01232	1.0552	1.78e-05
ENSG00000062650|WAPL	1.05498	3.03e-10
ENSG00000140836|ZFHX3	1.05496	9.11e-12
ENSG00000180479|ZNF571	1.05471	1.87e-09
ENSG00000261512|AC092368.3	1.0547	2.13e-05
ENSG00000176095|IP6K1	1.05453	7.52e-12
ENSG00000261342|AC006538.1	1.05447	9.67e-05
ENSG00000089163|SIRT4	1.05382	1.43e-07
ENSG00000011677|GABRA3	1.05382	0.00175743
ENSG00000177105|RHOG	1.05379	1.55e-11
ENSG00000102935|ZNF423	1.05372	3.49e-09
ENSG00000189042|ZNF567	1.05367	8.82e-09
ENSG00000267419|ZNF56	1.05173	0.000113
ENSG00000127220|ABHD8	1.05146	1.68e-09
ENSG00000117748|RPA2	1.05064	6.8e-11
ENSG00000272667|AC012306.2	1.05057	2.01e-05
ENSG00000232022|FAAHP1	1.05029	7.42e-05
ENSG00000213188|YBX1P4	1.04978	0.00401988
ENSG00000178764|ZHX2	1.0491	2.31e-12
ENSG00000283635|AC012485.3	1.04908	0.01167
ENSG00000178031|ADAMTSL1	1.04873	0.00262183
ENSG00000259736|CRTC3-AS1	1.04818	0.00496627
ENSG00000125968|ID1	1.04793	4.34e-10
ENSG00000101126|ADNP	1.04785	1.29e-13
ENSG00000251867|AC009812.1	1.04779	1.86e-05
ENSG00000273204|AC104506.1	1.04742	0.000977
ENSG00000258377|AL139099.2	1.04683	0.00231699
ENSG00000156050|FAM161B	1.04659	1.91e-09
ENSG00000152133|GPATCH11	1.04592	9.82e-09
ENSG00000256087|ZNF432	1.04515	6.83e-10
ENSG00000140506|LMAN1L	1.04491	0.00895548
ENSG00000287234|AL592211.2	1.04379	0.00211435
ENSG00000253200|AC037459.2	1.04371	1.25e-08
ENSG00000160007|ARHGAP35	1.04297	3.37e-13
ENSG00000266053|NDUFV2-AS1	1.04232	0.000764
ENSG00000066455|GOLGA5	1.042	2.26e-11
ENSG00000103449|SALL1	1.04165	4.95e-12
ENSG00000271793|AL589666.1	1.04132	1.32e-06
ENSG00000186272|ZNF17	1.04094	2.73e-08
ENSG00000285816|AP000944.5	1.0403	5.1e-06
ENSG00000171135|JAGN1	1.03942	1.08e-12
ENSG00000280007|AC008079.1	1.03925	1.28e-05
ENSG00000272899|ATP6V1FNB	1.03922	6.79e-08
ENSG00000101443|WFDC2	1.03836	0.00241175
ENSG00000275395|FCGBP	1.03817	5.52e-09
ENSG00000185022|MAFF	1.03751	1.01e-06
ENSG00000244405|ETV5	1.03702	0.000205
ENSG00000072364|AFF4	1.03695	2.31e-10
ENSG00000165501|LRR1	1.03691	5.13e-11
ENSG00000197279|ZNF165	1.03685	7.3e-09
ENSG00000085185|BCORL1	1.03649	1.44e-12
ENSG00000225159|NPM1P39	1.0363	0.00109083
ENSG00000166451|CENPN	1.0361	1.89e-10
ENSG00000070495|JMJD6	1.03598	2.79e-13
ENSG00000154479|CCDC173	1.03551	6.59e-06
ENSG00000286431|BX842570.1	1.03544	0.0030219
ENSG00000259115|AL357153.3	1.03543	1.1e-06
ENSG00000196218|RYR1	1.03534	1.69e-06
ENSG00000137767|SQOR	1.03515	0.000126
ENSG00000211445|GPX3	1.03514	5.61e-11
ENSG00000198746|GPATCH3	1.03432	3.41e-13
ENSG00000280537|AC068946.1	1.0336	1.05e-05
ENSG00000225265|TAF1A-AS1	1.03329	3.2e-05
ENSG00000116663|FBXO6	1.03289	0.0125793
ENSG00000198113|TOR4A	1.03245	2.5e-09
ENSG00000242220|TCP10L	1.03161	0.0243223
ENSG00000125347|IRF1	1.03136	2.93e-11
ENSG00000263002|ZNF234	1.03077	2.19e-07
ENSG00000218073|AL021407.3	1.03062	0.00126851
ENSG00000261366|MANEA-DT	1.03046	0.0013204
ENSG00000227740|LINC02803	1.03042	0.00180316
ENSG00000268364|SMC5-AS1	1.02954	0.000159
ENSG00000261202|Z83847.1	1.02924	0.0108003
ENSG00000262585|LINC01979	1.02898	0.00316123
ENSG00000169905|TOR1AIP2	1.02867	3.31e-10
ENSG00000279108|AC008537.3	1.02758	0.000124
ENSG00000085840|ORC1	1.02731	8.21e-10
ENSG00000163431|LMOD1	1.02711	7.92e-07
ENSG00000221866|PLXNA4	1.02631	2.93e-07
ENSG00000278627|AC005962.1	1.02613	0.00185059
ENSG00000121406|ZNF549	1.0255	9.82e-10
ENSG00000272256|AC044849.1	1.02496	0.00371125
ENSG00000143079|CTTNBP2NL	1.02496	5.22e-09
ENSG00000274012|RN7SL2	1.0249	0.00107893
ENSG00000185838|GNB1L	1.02424	4.74e-13
ENSG00000085644|ZNF213	1.02417	7.55e-14
ENSG00000173875|ZNF791	1.02407	3.15e-11
ENSG00000083223|TUT7	1.0238	7.66e-11
ENSG00000155099|PIP4P2	1.02358	9.77e-07
ENSG00000258725|PRC1-AS1	1.02298	1.21e-07
ENSG00000168505|GBX2	1.02265	5.16e-07
ENSG00000163125|RPRD2	1.02251	1.27e-10
ENSG00000186575|NF2	1.02247	6.46e-12
ENSG00000167103|PIP5KL1	1.02202	9.14e-09
ENSG00000120149|MSX2	1.02201	3.91e-09
ENSG00000159674|SPON2	1.02165	0.000108
ENSG00000198482|ZNF808	1.02137	0.0137398
ENSG00000271551|AL355297.3	1.02053	2.86e-05
ENSG00000276023|DUSP14	1.02053	3.08e-10
ENSG00000170296|GABARAP	1.01997	6.15e-08
ENSG00000105642|KCNN1	1.01959	8.25e-07
ENSG00000124659|TBCC	1.01915	7.68e-11
ENSG00000137075|RNF38	1.01909	4.26e-10
ENSG00000170604|IRF2BP1	1.0176	2.91e-13
ENSG00000136928|GABBR2	1.01757	1.37e-08
ENSG00000177469|CAVIN1	1.01737	9.16e-11
ENSG00000239305|RNF103	1.0173	2.28e-11
ENSG00000108510|MED13	1.01713	2.67e-09
ENSG00000174109|C16orf91	1.01708	4.33e-10
ENSG00000133069|TMCC2	1.01706	2.86e-11
ENSG00000177106|EPS8L2	1.01693	1.11e-08
ENSG00000185262|UBALD2	1.01693	4.73e-14
ENSG00000008516|MMP25	1.01643	2.8e-05
ENSG00000162946|DISC1	1.01639	2.54e-09
ENSG00000198841|KTI12	1.01612	2.99e-13
ENSG00000275778|AC018630.2	1.01605	2.28e-06
ENSG00000171992|SYNPO	1.01591	2.46e-06
ENSG00000038219|BOD1L1	1.01572	2.66e-11
ENSG00000172247|C1QTNF4	1.01543	0.000185
ENSG00000272733|AP000345.2	1.01458	0.00109583
ENSG00000198093|ZNF649	1.01438	4.1e-08
ENSG00000276180|H4C9	1.01369	0.00120579
ENSG00000158859|ADAMTS4	1.01348	0.00069
ENSG00000099822|HCN2	1.0132	1.32e-12
ENSG00000183779|ZNF703	1.01315	7.49e-15
ENSG00000221923|ZNF880	1.01272	0.00145234
ENSG00000179604|CDC42EP4	1.01245	7.85e-12
ENSG00000165655|ZNF503	1.01207	9.8e-11
ENSG00000144597|EAF1	1.01174	1.4e-10
ENSG00000120539|MASTL	1.01169	1.72e-10
ENSG00000145217|SLC26A1	1.01138	0.0032235
ENSG00000261609|GAN	1.01136	1.62e-07
ENSG00000119669|IRF2BPL	1.01126	2.89e-12
ENSG00000229719|MIR194-2HG	1.01115	0.000622
ENSG00000260144|AC100827.2	1.01064	0.00125132
ENSG00000196588|MRTFA	1.01057	3.97e-15
ENSG00000260743|AC007823.1	1.01056	0.00166364
ENSG00000113732|ATP6V0E1	1.01037	3.01e-10
ENSG00000130544|ZNF557	1.01003	5.06e-11
ENSG00000184047|DIABLO	1.00995	1.35e-11
ENSG00000180245|RRH	1.00981	1.08e-07
ENSG00000164574|GALNT10	1.00933	9.11e-13
ENSG00000198369|SPRED2	1.00933	1.72e-12
ENSG00000196214|ZNF766	1.00902	1.57e-09
ENSG00000142444|TIMM29	1.00833	9.17e-13
ENSG00000241506|PSMC1P1	1.00833	0.000143
ENSG00000074276|CDHR2	1.00778	0.00551541
ENSG00000237594|AP000251.1	1.00773	6.2e-08
ENSG00000167565|SERTAD3	1.00766	1.67e-10
ENSG00000168273|SMIM4	1.0068	7.14e-08
ENSG00000143450|OAZ3	1.00584	4.74e-05
ENSG00000166896|ATP23	1.00417	3.95e-07
ENSG00000105523|FAM83E	1.00355	0.0003
ENSG00000236194|AC099811.1	1.00353	0.000371
ENSG00000286207|AC012443.2	1.00235	1.99e-08
ENSG00000120656|TAF12	1.00178	5.23e-09
ENSG00000075420|FNDC3B	1.00168	7.97e-10
ENSG00000141219|C17orf80	1.00134	2.34e-10
ENSG00000128908|INO80	1.0011	7.01e-13
ENSG00000198870|STKLD1	1.00094	0.000849
ENSG00000272677|AC124016.2	1.00057	4.75e-05
ENSG00000286319|AL135978.2	1.00053	0.0235491
ENSG00000005483|KMT2E	0.999679	4.58e-12
ENSG00000164621|SMAD5-AS1	0.999676	0.00725922
ENSG00000151151|IPMK	0.998133	8.42e-07
ENSG00000227268|KLLN	0.996775	0.000113
ENSG00000188729|OSTN	0.99611	0.000724
ENSG00000235272|RAMACL	0.996073	5.42e-06
ENSG00000080802|CNOT4	0.99561	3.83e-10
ENSG00000121274|TENT4B	0.995604	2.01e-08
ENSG00000163888|CAMK2N2	0.995538	2.74e-06
ENSG00000260260|SNHG19	0.995327	3.44e-10
ENSG00000126464|PRR12	0.994565	2.78e-12
ENSG00000183475|ASB7	0.994288	1.03e-10
ENSG00000165494|PCF11	0.993677	9.35e-11
ENSG00000261963|CCDC92B	0.992796	0.000735
ENSG00000169635|HIC2	0.992417	1.42e-14
ENSG00000196747|H2AC13	0.991398	0.00240877
ENSG00000186566|GPATCH8	0.991298	9.03e-13
ENSG00000228412|LNC-LBCS	0.991048	0.0118536
ENSG00000130749|ZC3H4	0.988572	1.12e-11
ENSG00000171984|SHLD1	0.988171	1.22e-05
ENSG00000274818|AC004825.2	0.987981	0.00967097
ENSG00000058091|CDK14	0.987844	1.96e-08
ENSG00000280145|CU638689.4	0.987674	0.00200008
ENSG00000204386|NEU1	0.987649	1.6e-10
ENSG00000136099|PCDH8	0.987407	0.000102
ENSG00000277782|AC068870.2	0.987387	0.0151984
ENSG00000120697|ALG5	0.986462	7.1e-09
ENSG00000182208|MOB2	0.986431	1.1e-11
ENSG00000145982|FARS2	0.986408	2.16e-09
ENSG00000113312|TTC1	0.986282	1.18e-08
ENSG00000259205|PRKXP1	0.986196	1.15e-07
ENSG00000104880|ARHGEF18	0.986006	2.26e-13
ENSG00000148516|ZEB1	0.985816	3.09e-10
ENSG00000229267|SNHG31	0.985591	0.00226984
ENSG00000134256|CD101	0.98537	3.1e-08
ENSG00000272693|AC073107.1	0.984918	0.000586
ENSG00000286116|AL157394.3	0.984884	0.000533
ENSG00000164758|MED30	0.984059	4.9e-08
ENSG00000285410|GABPB1-IT1	0.98334	4.05e-09
ENSG00000156218|ADAMTSL3	0.983037	1.43e-05
ENSG00000226849|AL109811.1	0.982702	0.00200293
ENSG00000154040|CABYR	0.982212	8.56e-11
ENSG00000116752|BCAS2	0.981859	2.5e-08
ENSG00000288187|CU633906.7	0.981403	2.79e-06
ENSG00000080546|SESN1	0.980733	1.92e-08
ENSG00000278601|AL158163.2	0.98064	0.0243223
ENSG00000280239|AC011498.7	0.980399	6.47e-08
ENSG00000272008|AL139274.2	0.980367	0.00282032
ENSG00000100554|ATP6V1D	0.9793	1.1e-08
ENSG00000167703|SLC43A2	0.979002	1.77e-10
ENSG00000111266|DUSP16	0.978196	7.57e-11
ENSG00000260018|AC040169.1	0.977885	4.29e-05
ENSG00000204219|TCEA3	0.977421	0.001018
ENSG00000131015|ULBP2	0.977385	4.76e-08
ENSG00000167550|RHEBL1	0.97726	0.000229
ENSG00000149295|DRD2	0.977247	0.000572
ENSG00000245573|BDNF-AS	0.977104	0.00013
ENSG00000184545|DUSP8	0.976876	1.58e-12
ENSG00000257390|AC023055.1	0.976835	6.96e-09
ENSG00000213608|SLC25A14P1	0.975484	0.020736
ENSG00000171988|JMJD1C	0.975335	2.48e-09
ENSG00000260672|AC100827.4	0.975268	0.00578916
ENSG00000134802|SLC43A3	0.975041	0.000503
ENSG00000169554|ZEB2	0.974157	2.77e-10
ENSG00000259495|AC016705.2	0.973626	8.3e-07
ENSG00000187626|ZKSCAN4	0.973396	1.03e-09
ENSG00000184492|FOXD4L1	0.973222	0.000257
ENSG00000145780|FEM1C	0.973099	3.19e-08
ENSG00000063169|BICRA	0.973053	3.62e-13
ENSG00000270130|AC068790.7	0.972346	0.00329468
ENSG00000167900|TK1	0.971185	1.33e-11
ENSG00000164715|LMTK2	0.971143	1.97e-11
ENSG00000073803|MAP3K13	0.97099	1.9e-08
ENSG00000009844|VTA1	0.970303	9.51e-09
ENSG00000002834|LASP1	0.969843	2.66e-11
ENSG00000174446|SNAPC5	0.969807	3.8e-10
ENSG00000166704|ZNF606	0.969702	3.68e-08
ENSG00000246283|AC090510.1	0.969516	0.00681928
ENSG00000185105|MYADML2	0.968785	0.0175565
ENSG00000185130|H2BC13	0.967971	0.0119363
ENSG00000049541|RFC2	0.967403	9.31e-11
ENSG00000007968|E2F2	0.96737	3.72e-12
ENSG00000131848|ZSCAN5A	0.967164	2.66e-07
ENSG00000164631|ZNF12	0.966855	9.48e-09
ENSG00000151322|NPAS3	0.966827	0.000315
ENSG00000163848|ZNF148	0.9668	1.68e-07
ENSG00000179593|ALOX15B	0.966673	0.0103513
ENSG00000261845|AC124283.1	0.966381	0.00787904
ENSG00000158195|WASF2	0.966276	1.1e-11
ENSG00000172007|RAB33B	0.96606	1.98e-08
ENSG00000172331|BPGM	0.96602	1.53e-08
ENSG00000196437|ZNF569	0.965294	2.35e-07
ENSG00000258924|AC002094.1	0.965078	4.22e-06
ENSG00000198924|DCLRE1A	0.965032	2.01e-09
ENSG00000170949|ZNF160	0.965026	5.67e-10
ENSG00000140986|RPL3L	0.964301	0.000826
ENSG00000164175|SLC45A2	0.963416	0.0121815
ENSG00000232934|AL157786.1	0.96164	0.00192821
ENSG00000278000|AC139100.2	0.961617	1.98e-05
ENSG00000128581|IFT22	0.961424	5.24e-09
ENSG00000162972|MAIP1	0.961408	1.08e-08
ENSG00000260804|LINC01963	0.961406	1.09e-06
ENSG00000231871|IPO9-AS1	0.961137	0.00044
ENSG00000160551|TAOK1	0.961038	1.19e-08
ENSG00000186432|KPNA4	0.960953	2.17e-08
ENSG00000123243|ITIH5	0.96068	0.000736
ENSG00000136935|GOLGA1	0.960608	1.3e-12
ENSG00000100354|TNRC6B	0.960555	2.92e-10
ENSG00000255046|AC069185.1	0.959457	0.00996648
ENSG00000164815|ORC5	0.959116	1.21e-07
ENSG00000048392|RRM2B	0.959001	2e-07
ENSG00000171681|ATF7IP	0.958809	7.08e-09
ENSG00000111737|RAB35	0.958557	3.35e-10
ENSG00000275765|AC091982.3	0.958297	0.0016856
ENSG00000132823|OSER1	0.958006	3.08e-12
ENSG00000214249|CTAGE11P	0.957679	0.041059
ENSG00000272368|AC074032.1	0.957373	0.0035399
ENSG00000083168|KAT6A	0.957134	2.46e-10
ENSG00000233426|EIF3FP3	0.957075	1.85e-05
ENSG00000109270|LAMTOR3	0.956935	1.74e-07
[truncated: 6,618 more rows]

## Sheet: IFN_6_Cyto_v_Con_Cyto
mRNA species upregulated/downregulated by ORF6 in the Cytoplasm (+IFN)
GENE_ID	LOG2FC	p_value(Adjusted)
ENSG00000203852|H3C15	22.7661	1.92e-07
ENSG00000278233|RNA5-8SN2	22.5046	3.2e-10
ENSG00000282416|AC092299.1	19.9284	3.74e-13
ENSG00000269693|AC010422.6	15.7828	8.93e-06
ENSG00000214940|NPIPA8	14.9685	8.96e-09
ENSG00000261371|PECAM1	6.11983	8.81e-08
ENSG00000273734|AC005258.1	5.65781	8.68e-05
ENSG00000232882|PHKA1P1	5.60769	2.94e-05
ENSG00000183160|TMEM119	5.53461	7.88e-07
ENSG00000236754|AC007666.1	5.15449	4.06e-06
ENSG00000285269|AL160269.1	4.6185	4.1e-05
ENSG00000224416|IFNA22P	4.52569	6.38e-05
ENSG00000234763|AL359378.1	4.51763	5.24e-05
ENSG00000119915|ELOVL3	4.48626	5.39e-05
ENSG00000165841|CYP2C19	4.47064	5.71e-05
ENSG00000168314|MOBP	4.44438	6.95e-10
ENSG00000225647|AC005487.1	4.44303	6.54e-05
ENSG00000227388|AL133410.1	4.43776	7.44e-05
ENSG00000166569|CPLX4	4.39433	9.48e-05
ENSG00000144671|SLC22A14	4.36996	9.05e-05
ENSG00000010379|SLC6A13	4.28246	9.88e-07
ENSG00000285829|AC005921.5	4.20376	0.00016
ENSG00000244242|IFITM10	4.19186	1.9e-06
ENSG00000257017|HP	4.18107	0.000167
ENSG00000164556|FAM183BP	4.12383	3.03e-06
ENSG00000188039|NWD1	4.12252	0.000233
ENSG00000169896|ITGAM	4.12026	7.91e-08
ENSG00000255931|AP003108.1	4.10121	0.000184
ENSG00000172349|IL16	4.09559	1.97e-09
ENSG00000261239|ANKRD26P1	4.0785	1.77e-14
ENSG00000130513|GDF15	4.07164	1.3e-22
ENSG00000162771|FAM71A	4.01755	3.77e-09
ENSG00000167195|GOLGA6C	3.97525	0.000763
ENSG00000214273|AGGF1P1	3.95469	0.000297
ENSG00000243709|LEFTY1	3.92478	9.11e-08
ENSG00000218016|ZNF192P2	3.85355	0.000451
ENSG00000267122|AC004490.1	3.84997	0.000484
ENSG00000138109|CYP2C9	3.83189	0.000429
ENSG00000156194|PPEF2	3.83056	1.4e-06
ENSG00000224389|C4B	3.8105	0.00107722
ENSG00000268744|AC008758.4	3.79625	2.06e-05
ENSG00000130518|IQCN	3.76743	3.04e-06
ENSG00000224093|BCAR3-AS1	3.7467	0.00062
ENSG00000124557|BTN1A1	3.73168	0.000591
ENSG00000179520|SLC17A8	3.72762	0.000628
ENSG00000175894|TSPEAR	3.72627	1.73e-11
ENSG00000198569|SLC34A3	3.70673	0.000671
ENSG00000171124|FUT3	3.6976	4.81e-06
ENSG00000232810|TNF	3.6888	0.000329
ENSG00000167880|EVPL	3.68855	6.05e-07
ENSG00000042832|TG	3.67641	3.66e-09
ENSG00000159899|NPR2	3.66362	0.000714
ENSG00000163606|CD200R1	3.65423	3.21e-10
ENSG00000171786|NHLH1	3.65079	9.82e-32
ENSG00000226869|LHFPL3-AS1	3.64852	0.000766
ENSG00000115850|LCT	3.64329	7.04e-06
ENSG00000250325|IGBP1P4	3.61421	0.000107
ENSG00000198650|TAT	3.57061	1.48e-05
ENSG00000260903|XKR7	3.47542	7.56e-12
ENSG00000039987|BEST2	3.4635	2.7e-08
ENSG00000280160|AC135050.7	3.4538	1.58e-06
ENSG00000133454|MYO18B	3.44901	5.04e-05
ENSG00000143632|ACTA1	3.42413	3.69e-25
ENSG00000186265|BTLA	3.41732	0.000939
ENSG00000188959|C9orf152	3.41138	5.73e-12
ENSG00000224655|LINC01823	3.4075	5.96e-05
ENSG00000287515|AL929602.1	3.40143	0.00145908
ENSG00000148377|IDI2	3.37331	1.7e-05
ENSG00000273599|AL731571.1	3.35746	5.48e-22
ENSG00000151360|ALLC	3.34179	0.000984
ENSG00000178199|ZC3H12D	3.3391	1.07e-08
ENSG00000179141|MTUS2-AS1	3.32972	5.04e-05
ENSG00000163815|CLEC3B	3.32892	1.57e-05
ENSG00000177238|TRIM72	3.31249	8.03e-08
ENSG00000186517|ARHGAP30	3.29966	0.00137022
ENSG00000087589|CASS4	3.2832	4.34e-23
ENSG00000280422|AC115284.2	3.26223	0.00125574
ENSG00000258469|CHMP4BP1	3.25554	1.46e-06
ENSG00000254872|LINC02688	3.25492	8.11e-05
ENSG00000261678|SCRT1	3.24422	2.7e-08
ENSG00000279568|AC093525.9	3.22665	1.73e-08
ENSG00000260314|MRC1	3.22392	7.35e-07
ENSG00000110876|SELPLG	3.22062	3.05e-09
ENSG00000105219|CNTD2	3.1896	8.92e-05
ENSG00000274184|AC011815.2	3.18617	1.28e-08
ENSG00000176381|PRR18	3.18121	4.1e-07
ENSG00000108576|SLC6A4	3.17058	0.000566
ENSG00000215481|BCRP3	3.15697	4.48e-07
ENSG00000272275|AC092687.3	3.15049	1.94e-15
ENSG00000224097|AC021148.1	3.10963	5.45e-05
ENSG00000135407|AVIL	3.09205	1.59e-05
ENSG00000183379|SYNDIG1L	3.08792	0.00532808
ENSG00000111886|GABRR2	3.04942	1.37e-21
ENSG00000167178|ISLR2	3.03055	5.59e-07
ENSG00000223638|RFPL4A	3.02654	4.77e-07
ENSG00000148483|TMEM236	3.01087	7.12e-11
ENSG00000163817|SLC6A20	3.00918	1.89e-07
ENSG00000196289|BECN2	3.00667	0.00265592
ENSG00000113369|ARRDC3	3.00494	7.55e-59
ENSG00000068976|PYGM	2.98204	2.82e-18
ENSG00000189001|SBSN	2.97333	3.57e-05
ENSG00000116748|AMPD1	2.97329	0.00199581
ENSG00000215498|FAM230B	2.94153	0.00110688
ENSG00000260105|AOC4P	2.93334	0.000424
ENSG00000159289|GOLGA6A	2.92688	3.5e-09
ENSG00000186529|CYP4F3	2.91919	0.00075
ENSG00000214814|FER1L6	2.91426	2.76e-06
ENSG00000230358|SPDYE21	2.91068	0.0069249
ENSG00000196092|PAX5	2.90965	7.2e-10
ENSG00000158517|NCF1	2.90439	0.00295658
ENSG00000255663|AP002373.1	2.89079	0.000193
ENSG00000284128|AP000356.3	2.8752	0.000161
ENSG00000107187|LHX3	2.85512	2.7e-08
ENSG00000213453|FTH1P3	2.84605	0.000251
ENSG00000183773|AIFM3	2.84542	0.00138874
ENSG00000198711|SSBP3-AS1	2.84217	0.000655
ENSG00000116183|PAPPA2	2.83715	2.99e-06
ENSG00000137270|GCM1	2.83658	1.63e-07
ENSG00000015520|NPC1L1	2.83146	1.84e-18
ENSG00000226979|LTA	2.8152	6.06e-05
ENSG00000245025|AC107959.1	2.79322	3.31e-22
ENSG00000257264|AC136443.3	2.77599	0.00291524
ENSG00000101049|SGK2	2.77424	3.31e-06
ENSG00000047662|FAM184B	2.77025	3.45e-20
ENSG00000225329|LHFPL3-AS2	2.76491	2.93e-05
ENSG00000184414|IRS3P	2.75654	6.74e-07
ENSG00000276255|LINC02809	2.75452	0.000495
ENSG00000270681|AC095055.1	2.73332	9.32e-14
ENSG00000272822|AC073610.2	2.72546	4.02e-07
ENSG00000173714|WFIKKN2	2.72478	1.28e-08
ENSG00000113389|NPR3	2.7232	1.67e-12
ENSG00000162896|PIGR	2.71953	0.00368332
ENSG00000261359|PYCARD-AS1	2.71913	7.9e-07
ENSG00000117601|SERPINC1	2.71064	0.000214
ENSG00000134242|PTPN22	2.71045	0.000513
ENSG00000178297|TMPRSS9	2.67221	5.3e-05
ENSG00000170458|CD14	2.66575	2.18e-16
ENSG00000143217|NECTIN4	2.64315	6.39e-08
ENSG00000274751|AC120498.9	2.64157	2.64e-07
ENSG00000225465|RFPL1S	2.64136	5.8e-05
ENSG00000250075|AC104806.2	2.6297	0.00223955
ENSG00000230021|AL669831.3	2.62612	5.48e-05
ENSG00000144834|TAGLN3	2.61262	0.00377392
ENSG00000171989|LDHAL6B	2.59919	0.00464426
ENSG00000183914|DNAH2	2.59458	6.15e-06
ENSG00000168477|TNXB	2.59081	1.68e-23
ENSG00000123901|GPR83	2.58239	2.75e-08
ENSG00000171649|ZIK1	2.58116	0.00280794
ENSG00000237772|LINC02631	2.5808	0.0110267
ENSG00000146221|TCTE1	2.57693	0.000147
ENSG00000287839|AL353807.5	2.57055	0.00272965
ENSG00000180720|CHRM4	2.57025	1.81e-09
ENSG00000136286|MYO1G	2.569	0.00252761
ENSG00000196878|LAMB3	2.54391	4.68e-05
ENSG00000181016|LSMEM1	2.52845	1.71e-22
ENSG00000112116|IL17F	2.52501	0.00178743
ENSG00000257761|AC078860.2	2.52461	0.00493461
ENSG00000173991|TCAP	2.5213	7.9e-08
ENSG00000130958|SLC35D2	2.51435	1.44e-05
ENSG00000185271|KLHL33	2.51244	0.00280112
ENSG00000182795|C1orf116	2.48951	1.78e-14
ENSG00000103056|SMPD3	2.48945	2.55e-16
ENSG00000246203|AL353807.3	2.48697	0.00490675
ENSG00000229983|AL606468.1	2.48314	0.00535088
ENSG00000166922|SCG5	2.4782	1.52e-10
ENSG00000166592|RRAD	2.47568	2.17e-05
ENSG00000102387|TAF7L	2.4519	9.71e-14
ENSG00000173530|TNFRSF10D	2.44631	1.06e-34
ENSG00000156265|MAP3K7CL	2.44106	0.000837
ENSG00000146453|PNLDC1	2.40856	1.68e-05
ENSG00000145244|CORIN	2.40431	1.43e-06
ENSG00000250673|REELD1	2.39968	5.24e-07
ENSG00000159409|CELF3	2.39395	1.26e-15
ENSG00000233558|AL050331.1	2.39386	1.72e-07
ENSG00000110169|HPX	2.39123	0.000198
ENSG00000156966|B3GNT7	2.38758	2.94e-07
ENSG00000108242|CYP2C18	2.38625	0.00128118
ENSG00000225125|RANP4	2.37456	0.000921
ENSG00000276966|H4C5	2.37144	5.73e-12
ENSG00000232656|IDI2-AS1	2.36733	1.07e-07
ENSG00000286000|AC234775.4	2.36239	0.00386279
ENSG00000280213|UCKL1-AS1	2.36081	0.000209
ENSG00000148735|PLEKHS1	2.35233	6.77e-05
ENSG00000147485|PXDNL	2.32516	0.00560086
ENSG00000163435|ELF3	2.3206	0.000495
ENSG00000086730|LAT2	2.31701	1.46e-07
ENSG00000092607|TBX15	2.31246	8.97e-05
ENSG00000165917|RAPSN	2.30296	0.00628074
ENSG00000141738|GRB7	2.28841	0.000266
ENSG00000282988|AL031777.2	2.28326	1.22e-07
ENSG00000226721|EEF1DP2	2.27834	2.91e-06
ENSG00000105146|AURKC	2.26118	6.21e-06
ENSG00000157856|DRC1	2.2596	0.000336
ENSG00000116819|TFAP2E	2.24844	0.000724
ENSG00000179698|WDR97	2.24067	7.35e-07
ENSG00000175267|VWA3A	2.23711	0.00113423
ENSG00000279901|AC092117.2	2.23458	0.000495
ENSG00000238269|PAGE2B	2.23436	0.0159169
ENSG00000168329|CX3CR1	2.23181	7.15e-05
ENSG00000235888|AF064858.1	2.23174	2.58e-06
ENSG00000257743|MGAM2	2.226	0.00168003
ENSG00000126759|CFP	2.22026	1.74e-10
ENSG00000280571|AC006059.2	2.21862	0.000381
ENSG00000261654|AL360270.2	2.20572	3.46e-05
ENSG00000164304|CAGE1	2.20544	0.00352994
ENSG00000240520|UOX	2.17465	0.00547178
ENSG00000257052|AP003721.4	2.16597	0.00594467
ENSG00000141434|MEP1B	2.1625	5.32e-05
ENSG00000274678|AC106886.3	2.1595	0.00449247
ENSG00000284640|AL590434.2	2.11297	0.00653936
ENSG00000260729|AC009690.1	2.11285	0.00449247
ENSG00000172818|OVOL1	2.11187	0.00831015
ENSG00000271551|AL355297.3	2.10603	4.18e-05
ENSG00000273189|AC010619.3	2.09789	0.000123
ENSG00000277767|AL442128.2	2.08972	8.15e-05
ENSG00000197153|H3C12	2.08628	3.34e-05
ENSG00000141527|CARD14	2.08341	0.00706759
ENSG00000225899|FRG2B	2.07983	0.00460795
ENSG00000276110|AC242988.1	2.07843	0.0200652
ENSG00000276071|AC074138.1	2.07256	0.00195115
ENSG00000267041|ZNF850	2.07163	3.69e-25
ENSG00000144821|MYH15	2.06696	2.29e-16
ENSG00000224429|LINC00539	2.06537	0.00922617
ENSG00000286379|AL591845.1	2.04852	0.00176789
ENSG00000197653|DNAH10	2.04749	1.64e-15
ENSG00000151364|KCTD14	2.04501	1.56e-06
ENSG00000261485|PAN3-AS1	2.03679	1.7e-09
ENSG00000158023|WDR66	2.03139	4.65e-08
ENSG00000119614|VSX2	2.02581	0.000869
ENSG00000183785|TUBA8	2.01645	0.000158
ENSG00000121577|POPDC2	2.00744	3.57e-05
ENSG00000224376|AC017104.1	1.9961	8.08e-06
ENSG00000130182|ZSCAN10	1.99408	0.00346215
ENSG00000182308|DCAF4L1	1.99321	2e-14
ENSG00000267561|AC093155.3	1.98697	0.00736099
ENSG00000215595|C20orf202	1.97065	0.00631936
ENSG00000255384|AP001267.2	1.9705	0.0128098
ENSG00000256966|AL513165.2	1.96648	0.00208267
ENSG00000240418|AC020917.1	1.96145	0.000276
ENSG00000270195|AC016773.2	1.9557	1.78e-14
ENSG00000215529|EFCAB8	1.95146	0.00411348
ENSG00000228393|LINC01004	1.94937	0.000322
ENSG00000091831|ESR1	1.94838	0.00787631
ENSG00000280367|AP002364.1	1.94407	0.000192
ENSG00000185955|C7orf61	1.94304	0.000115
ENSG00000240219|AL512306.2	1.94284	0.00101889
ENSG00000130368|MAS1	1.9425	0.00521812
ENSG00000285791|AC009879.3	1.93975	0.000134
ENSG00000115266|APC2	1.93036	8.32e-17
ENSG00000204420|MPIG6B	1.92791	0.00949869
ENSG00000147647|DPYS	1.92073	0.00381044
ENSG00000187994|RINL	1.91526	0.000424
ENSG00000263826|AC112907.3	1.90731	0.00245663
ENSG00000235672|AC090286.3	1.90622	0.00459183
ENSG00000158865|SLC5A11	1.8977	1.2e-06
ENSG00000174776|WDR49	1.89311	0.0250745
ENSG00000140839|CLEC18B	1.89258	0.00599658
ENSG00000269399|AC008764.6	1.89086	2.01e-14
ENSG00000259316|AC087632.2	1.88717	0.00126985
ENSG00000205853|RFPL3S	1.87483	3.27e-11
ENSG00000184716|SERINC4	1.86884	6.28e-05
ENSG00000274333|CU633967.1	1.86469	1.28e-07
ENSG00000148677|ANKRD1	1.85989	2.66e-06
ENSG00000214900|LINC01588	1.85374	7.72e-08
ENSG00000132000|PODNL1	1.85303	0.000961
ENSG00000163806|SPDYA	1.85105	0.00141617
ENSG00000285799|AL645929.3	1.84731	0.000187
ENSG00000230131|LINC02641	1.84565	0.0112334
ENSG00000164776|PHKG1	1.83954	7.59e-07
ENSG00000286342|AC073210.3	1.8386	0.0120642
ENSG00000239617|AC073610.1	1.8384	0.00638654
ENSG00000008056|SYN1	1.83141	3.52e-13
ENSG00000196296|ATP2A1	1.82364	1.36e-16
ENSG00000166159|LRTM2	1.81975	0.00241411
ENSG00000258377|AL139099.2	1.81876	0.00281676
ENSG00000285646|AL021155.4	1.80686	0.000134
ENSG00000185527|PDE6G	1.80133	0.00357399
ENSG00000223573|TINCR	1.80015	1.01e-15
ENSG00000147174|GCNA	1.79812	1.62e-11
ENSG00000285565|AL671762.1	1.79371	1e-05
ENSG00000280287|AC131212.3	1.79367	2.04e-16
ENSG00000254912|AC135983.4	1.78537	0.0015944
ENSG00000175564|UCP3	1.77969	7.54e-08
ENSG00000131379|C3orf20	1.77308	0.00485567
ENSG00000158683|PKD1L1	1.76216	1.69e-05
ENSG00000257379|AC023509.1	1.7603	0.00328427
ENSG00000229153|EPHA1-AS1	1.75645	0.00793451
ENSG00000229808|AL391825.1	1.75584	0.00215372
ENSG00000285851|AL359762.3	1.7501	0.01314
ENSG00000143107|FNDC7	1.74951	0.00492968
ENSG00000136099|PCDH8	1.74787	1.6e-06
ENSG00000198342|ZNF442	1.73907	7.65e-05
ENSG00000101203|COL20A1	1.73596	0.0129898
ENSG00000124216|SNAI1	1.72956	1.03e-11
ENSG00000261096|AC073476.3	1.71968	6.73e-05
ENSG00000230162|CT45A11P	1.71926	0.00653936
ENSG00000288531|AL669831.7	1.71866	0.0107323
ENSG00000184163|C1QTNF12	1.71812	8.08e-06
ENSG00000065618|COL17A1	1.71673	0.0128098
ENSG00000153495|TEX29	1.7159	0.0117883
ENSG00000163131|CTSS	1.71569	0.00309113
ENSG00000182326|C1S	1.71341	6.61e-09
ENSG00000261054|AC036108.2	1.71294	9.22e-05
ENSG00000103196|CRISPLD2	1.7095	1.22e-07
ENSG00000229178|AC233280.1	1.70458	0.00260238
ENSG00000255197|AC090559.1	1.70042	0.0308164
ENSG00000274925|ZKSCAN2-DT	1.69725	5.32e-12
ENSG00000155026|RSPH10B	1.69638	0.000599
ENSG00000260698|AL591848.3	1.69009	0.00914749
ENSG00000259172|AC023024.1	1.68085	1.88e-08
ENSG00000168060|NAALADL1	1.67916	0.013424
ENSG00000224261|RPSAP18	1.67539	0.00696558
ENSG00000174827|PDZK1	1.67516	0.00102911
ENSG00000274290|H2BC6	1.66235	2.99e-06
ENSG00000168140|VASN	1.65949	8.81e-14
ENSG00000276867|AC074050.4	1.65913	0.0132015
ENSG00000169403|PTAFR	1.64822	3.07e-11
ENSG00000100604|CHGA	1.64442	2.7e-12
ENSG00000267121|AC008105.3	1.64007	0.000365
ENSG00000059378|PARP12	1.63832	0.0141941
ENSG00000178233|TMEM151B	1.63064	0.000736
ENSG00000136931|NR5A1	1.61579	0.000523
ENSG00000261798|AL033527.3	1.60052	0.000526
ENSG00000101638|ST8SIA5	1.5946	1.21e-06
ENSG00000203814|H2BC18	1.58904	2.7e-08
ENSG00000104112|SCG3	1.58012	6.56e-08
ENSG00000060709|RIMBP2	1.57642	0.0105137
ENSG00000213999|MEF2B	1.56439	3.37e-05
ENSG00000129654|FOXJ1	1.56165	0.00430964
ENSG00000175003|SLC22A1	1.5558	0.00327572
ENSG00000158373|H2BC5	1.55473	1.33e-12
ENSG00000107742|SPOCK2	1.55377	1.31e-11
ENSG00000215440|NPEPL1	1.55307	2.74e-09
ENSG00000261136|AC023908.3	1.5523	2.7e-06
ENSG00000272205|AL451050.2	1.54928	0.000114
ENSG00000287088|AP001066.1	1.54305	0.000713
ENSG00000278156|TSC22D1-AS1	1.53958	0.00259012
ENSG00000239653|PSMD6-AS2	1.53328	6.29e-06
ENSG00000102057|KCND1	1.52849	3.49e-09
ENSG00000279520|AC093525.8	1.51756	7.88e-07
ENSG00000264324|AC006030.1	1.51753	0.0141126
ENSG00000166866|MYO1A	1.50939	0.00272254
ENSG00000072182|ASIC4	1.50554	0.00478975
ENSG00000258725|PRC1-AS1	1.50483	0.0012097
ENSG00000213943|KRT18P17	1.50108	0.00199498
ENSG00000183423|LRIT3	1.49927	3.49e-06
ENSG00000127578|WFIKKN1	1.49495	5.74e-08
ENSG00000143369|ECM1	1.48318	2.2e-05
ENSG00000166863|TAC3	1.48311	0.0133413
ENSG00000124657|OR2B6	1.48175	0.00231276
ENSG00000172183|ISG20	1.47694	5.3e-05
ENSG00000260495|AC009148.1	1.47535	8.97e-05
ENSG00000213434|VTI1BP2	1.47077	0.0404658
ENSG00000059728|MXD1	1.47069	9.29e-17
ENSG00000233822|H2BC15	1.4701	7.16e-12
ENSG00000162711|NLRP3	1.46927	0.0183526
ENSG00000198156|NPIPB6	1.46662	0.000312
ENSG00000283341|AC068205.2	1.46606	9.45e-10
ENSG00000198835|GJC2	1.46593	1.93e-08
ENSG00000179921|GPBAR1	1.45918	0.0172337
ENSG00000261251|Z97055.2	1.45213	3.13e-06
ENSG00000274641|H2BC17	1.44309	0.000163
ENSG00000269755|AC008758.6	1.43077	0.0146657
ENSG00000223356|AL590666.1	1.42898	0.01826
ENSG00000258900|HNRNPCP1	1.42505	0.00104025
ENSG00000170835|CEL	1.41993	8.93e-06
ENSG00000163141|BNIPL	1.41952	4.08e-06
ENSG00000287721|AC061975.8	1.41689	0.00410513
ENSG00000272103|AC026741.1	1.41517	0.00618728
ENSG00000279696|AP001273.1	1.41026	1.21e-06
ENSG00000260589|STAM-AS1	1.40611	2.03e-06
ENSG00000280537|AC068946.1	1.40316	0.00594467
ENSG00000284602|AL031432.4	1.4027	1.21e-06
ENSG00000121101|TEX14	1.40078	9.42e-09
ENSG00000186026|ZNF284	1.39585	5.24e-05
ENSG00000011052|NME1-NME2	1.39044	6.11e-06
ENSG00000175197|DDIT3	1.37609	3.91e-15
ENSG00000263798|AC018521.1	1.36937	0.0194488
ENSG00000166670|MMP10	1.3692	0.020022
ENSG00000280388|AC006330.1	1.36606	0.00463401
ENSG00000251143|AP002490.1	1.36253	0.00271625
ENSG00000136383|ALPK3	1.36214	1.08e-07
ENSG00000287502|AC092418.3	1.36099	0.0130285
ENSG00000269910|AL049840.4	1.36046	0.018422
ENSG00000130783|CCDC62	1.35924	4.82e-07
ENSG00000262304|AC027796.3	1.35746	0.0186241
ENSG00000250644|AC068580.4	1.35335	6.21e-06
ENSG00000287725|AP003071.5	1.35115	7.14e-06
ENSG00000186790|FOXE3	1.35014	0.0132786
ENSG00000085465|OVGP1	1.34693	4.54e-11
ENSG00000174564|IL20RB	1.34554	1.05e-06
ENSG00000187682|ERAS	1.34267	0.0219487
ENSG00000183091|NEB	1.34214	1.51e-09
ENSG00000234773|AC012618.3	1.34022	0.00725013
ENSG00000261242|AL136038.5	1.33833	0.0117191
ENSG00000284740|AL645728.2	1.33598	0.00266143
ENSG00000131471|AOC3	1.32877	2.63e-10
ENSG00000134802|SLC43A3	1.32339	0.0053773
ENSG00000260339|HEXA-AS1	1.32108	0.000179
ENSG00000280145|CU638689.4	1.31944	0.00151939
ENSG00000105085|MED26	1.31381	7.06e-14
ENSG00000250608|AC010210.1	1.31361	0.000472
ENSG00000177688|SUMO4	1.30975	0.0138046
ENSG00000176593|AC008969.1	1.30941	6.29e-06
ENSG00000204524|ZNF805	1.30875	1.31e-11
ENSG00000275902|AC139530.3	1.30193	0.000107
ENSG00000186715|MST1L	1.29511	0.0134339
ENSG00000108556|CHRNE	1.2931	0.00922617
ENSG00000165244|ZNF367	1.29189	5.31e-12
ENSG00000130477|UNC13A	1.28968	1.01e-09
ENSG00000172159|FRMD3	1.28319	2.88e-07
ENSG00000167103|PIP5KL1	1.27936	2.7e-05
ENSG00000168348|INSM2	1.27868	0.00326309
ENSG00000233435|AGGF1P2	1.27062	0.000158
ENSG00000260369|AC120024.1	1.27002	0.00639832
ENSG00000236017|ASMTL-AS1	1.26864	0.000856
ENSG00000105708|ZNF14	1.26585	7.46e-11
ENSG00000229321|AC008269.1	1.26307	0.0169596
ENSG00000184786|TCTE3	1.26017	9.49e-07
ENSG00000124103|FAM209A	1.25681	0.02486
ENSG00000164463|CREBRF	1.25246	5.31e-12
ENSG00000155428|TRIM74	1.24962	0.0199869
ENSG00000028277|POU2F2	1.24938	2.49e-07
ENSG00000260572|AC069224.2	1.24642	0.000267
ENSG00000198939|ZFP2	1.24192	0.000689
ENSG00000197808|ZNF461	1.24001	7.54e-08
ENSG00000196503|ARL9	1.23816	0.00954449
ENSG00000178201|VN1R1	1.23139	0.00459515
ENSG00000159251|ACTC1	1.22951	0.0186903
ENSG00000268403|AC132192.2	1.22858	3.42e-07
ENSG00000245149|RNF139-AS1	1.22278	2.88e-07
ENSG00000143127|ITGA10	1.22145	0.000378
ENSG00000171291|ZNF439	1.21983	0.0127838
ENSG00000113070|HBEGF	1.21037	9.81e-12
ENSG00000196361|ELAVL3	1.20952	0.019985
ENSG00000170160|CCDC144A	1.20857	0.0178037
ENSG00000257176|AC009318.1	1.207	5.2e-05
ENSG00000280278|AC009108.5	1.20608	0.000599
ENSG00000258674|AC011448.1	1.206	2.16e-06
ENSG00000143110|C1orf162	1.20582	0.000373
ENSG00000109927|TECTA	1.20556	1.7e-08
ENSG00000196724|ZNF418	1.20406	0.0112461
ENSG00000259205|PRKXP1	1.1969	0.000107
ENSG00000204248|COL11A2	1.19534	5.57e-05
ENSG00000164082|GRM2	1.1931	0.000664
ENSG00000262202|AC007952.4	1.19154	0.000175
ENSG00000283352|AL021368.4	1.1893	0.00208267
ENSG00000204666|AC010624.1	1.18833	0.0243085
ENSG00000185900|POMK	1.18653	1.47e-07
ENSG00000143552|NUP210L	1.18647	0.0203828
ENSG00000129194|SOX15	1.1862	0.0147558
ENSG00000219891|ZSCAN12P1	1.18452	1.83e-05
ENSG00000189334|S100A14	1.18227	0.0207851
ENSG00000269821|KCNQ1OT1	1.17749	9.24e-07
ENSG00000235081|AC245052.3	1.17233	0.0262367
ENSG00000178623|GPR35	1.16654	0.000222
ENSG00000288053|AC231657.3	1.16146	0.0245704
ENSG00000214967|NPIPA7	1.16031	0.026845
ENSG00000228335|AC073063.1	1.16004	0.00912938
ENSG00000286285|AL138778.1	1.15969	0.0199056
ENSG00000130653|PNPLA7	1.15388	9.8e-08
ENSG00000280239|AC011498.7	1.14791	3.99e-06
ENSG00000057468|MSH4	1.14168	2.9e-05
ENSG00000286035|AC073840.1	1.14163	0.00737695
ENSG00000286138|AC010336.8	1.14006	0.000386
ENSG00000252690|AC105339.2	1.13955	6.41e-06
ENSG00000177551|NHLH2	1.13931	2.6e-05
ENSG00000255073|ZFP91-CNTF	1.13876	0.0132954
ENSG00000197540|GZMM	1.13765	0.0289098
ENSG00000145632|PLK2	1.13464	2.19e-08
ENSG00000174844|DNAH12	1.13014	0.0225822
ENSG00000142871|CCN1	1.1301	8e-12
ENSG00000115896|PLCL1	1.12962	7.76e-07
ENSG00000278677|H2AC17	1.1283	0.00168428
ENSG00000223855|AC147651.1	1.12773	0.0245704
ENSG00000272145|NFYC-AS1	1.12706	2.55e-08
ENSG00000176840|MIR7-3HG	1.12603	0.0184807
ENSG00000267898|AC026803.2	1.12548	0.0226176
ENSG00000265451|AC012447.1	1.12346	0.0237317
ENSG00000186834|HEXIM1	1.12196	3.84e-09
ENSG00000128242|GAL3ST1	1.12167	0.000192
ENSG00000085514|PILRA	1.11715	0.00253691
ENSG00000213937|CLDN9	1.11649	0.0297381
ENSG00000106328|FSCN3	1.11421	0.00953487
ENSG00000198855|FICD	1.11295	2.26e-10
ENSG00000236255|AC009404.1	1.10666	2.54e-09
ENSG00000280383|Z95331.1	1.10084	4.05e-07
ENSG00000285886|AC211476.12	1.09825	0.000236
ENSG00000270240|AC015849.1	1.0936	0.0194793
ENSG00000083454|P2RX5	1.09231	0.0143521
ENSG00000080166|DCT	1.08956	0.00159603
ENSG00000260942|CAPN10-DT	1.08855	1.17e-07
ENSG00000279539|AC006486.2	1.0885	0.00245663
ENSG00000288056|AL023806.4	1.08156	0.0043902
ENSG00000132801|ZSWIM3	1.08061	2.15e-07
ENSG00000242622|AC092910.3	1.07727	2.12e-05
ENSG00000175592|FOSL1	1.07498	5.01e-06
ENSG00000112599|GUCA1B	1.06911	1.8e-05
ENSG00000116717|GADD45A	1.06807	1.07e-08
ENSG00000105499|PLA2G4C	1.06426	0.00025
ENSG00000256029|AL590560.2	1.06307	0.0255193
ENSG00000114757|PEX5L	1.06225	0.0215061
ENSG00000227082|LINC02798	1.05489	0.00751328
ENSG00000259826|AC072061.1	1.0504	0.000591
ENSG00000196152|ZNF79	1.04983	1.76e-07
ENSG00000272662|AC073352.1	1.04887	0.0125599
ENSG00000274460|AC092119.2	1.04817	0.00027
ENSG00000233930|KRTAP5-AS1	1.04613	0.0302558
ENSG00000102385|DRP2	1.04494	3.02e-06
ENSG00000277149|TYW1B	1.04303	2.42e-05
ENSG00000247679|AC139795.2	1.04012	0.00113423
ENSG00000180245|RRH	1.0383	0.000491
ENSG00000140538|NTRK3	1.03816	0.025631
ENSG00000172748|ZNF596	1.03411	1.79e-05
ENSG00000270589|AL158163.1	1.0339	0.0277746
ENSG00000133958|UNC79	1.03128	0.00252137
ENSG00000263412|AC004477.1	1.02962	0.000147
ENSG00000223922|ASS1P2	1.02595	0.00824069
ENSG00000121417|ZNF211	1.02294	4.32e-09
ENSG00000224934|AL391684.1	1.02002	6.36e-06
ENSG00000124171|PARD6B	1.01973	9.48e-08
ENSG00000212694|LINC01089	1.01698	6.13e-07
ENSG00000107864|CPEB3	1.01644	9.45e-10
ENSG00000224066|AL049795.1	1.01577	0.00426388
ENSG00000163746|PLSCR2	1.01548	0.0337679
ENSG00000142233|NTN5	1.01341	0.0131543
ENSG00000244607|CCDC13	1.01271	0.00683088
ENSG00000147883|CDKN2B	1.00537	3.67e-08
ENSG00000103269|RHBDL1	1.00353	0.000287
ENSG00000260633|AC010207.1	0.999915	0.0336767
ENSG00000140478|GOLGA6D	0.996607	0.01826
ENSG00000091106|NLRC4	0.986905	0.0359819
ENSG00000161860|SYCE2	0.984922	0.00597219
ENSG00000285650|AL157827.2	0.984798	0.0362387
ENSG00000116254|CHD5	0.984217	0.000201
ENSG00000176945|MUC20	0.984046	0.00907355
ENSG00000118514|ALDH8A1	0.974864	7.26e-05
ENSG00000277383|AC010331.1	0.972042	0.000628
ENSG00000269318|AC007292.2	0.970006	0.0301197
ENSG00000157423|HYDIN	0.968257	0.00424573
ENSG00000125966|MMP24	0.967831	0.00266143
ENSG00000260111|AC012184.1	0.966762	0.0316016
ENSG00000142178|SIK1	0.966314	0.00485578
ENSG00000245888|NSMCE1-DT	0.964315	0.00347735
ENSG00000284879|AC133644.2	0.96329	0.00202097
ENSG00000196993|NPIPB9	0.962401	0.000693
ENSG00000255559|ZNF252P-AS1	0.960791	0.00268824
ENSG00000272455|AL391244.2	0.960407	2.7e-05
ENSG00000274340|AC032011.1	0.959358	0.022909
ENSG00000287553|AC090617.10	0.950454	0.00728079
ENSG00000121075|TBX4	0.949982	0.0257279
ENSG00000230825|AC005532.1	0.948255	0.0101568
ENSG00000156427|FGF18	0.946878	0.00532679
ENSG00000204920|ZNF155	0.941804	9e-06
ENSG00000263884|AP000845.1	0.938699	0.00488972
ENSG00000182511|FES	0.938387	0.00444475
ENSG00000233873|RPL7P44	0.937676	0.0384643
ENSG00000159885|ZNF222	0.937281	1.33e-05
ENSG00000174137|FAM53A	0.93644	6.01e-06
ENSG00000260793|AC003102.1	0.935195	0.00101889
ENSG00000166825|ANPEP	0.933997	0.0165505
ENSG00000175356|SCUBE2	0.933382	0.00941096
ENSG00000111215|PRR4	0.932937	0.036308
ENSG00000232611|AL683813.2	0.932659	0.000176
ENSG00000170748|RBMXL2	0.932046	0.025631
ENSG00000154016|GRAP	0.931591	0.0369287
ENSG00000196967|ZNF585A	0.930604	1.48e-05
ENSG00000257225|AC079601.2	0.930361	0.0283598
ENSG00000244055|AC007566.1	0.930015	5.32e-05
ENSG00000135929|CYP27A1	0.929705	0.000989
ENSG00000261845|AC124283.1	0.928759	0.0388843
ENSG00000239791|AC002310.2	0.925654	0.000397
ENSG00000068028|RASSF1	0.924916	4.29e-10
ENSG00000243819|RN7SL832P	0.922982	1.2e-05
ENSG00000162231|NXF1	0.918026	4.52e-08
ENSG00000105523|FAM83E	0.91767	0.0232886
ENSG00000227210|AC079145.1	0.91167	0.0041915
ENSG00000119681|LTBP2	0.910618	7.58e-06
ENSG00000265972|TXNIP	0.909546	1.74e-07
ENSG00000105737|GRIK5	0.908942	2.16e-05
ENSG00000125740|FOSB	0.90781	0.00174883
ENSG00000229292|RFPL4AL1	0.90749	0.0402656
ENSG00000135870|RC3H1	0.906634	1.62e-06
ENSG00000173805|HAP1	0.901656	2.1e-07
ENSG00000204947|ZNF425	0.899853	1.28e-05
ENSG00000272196|H2AC19	0.897586	4.1e-06
ENSG00000010671|BTK	0.89485	0.00353444
ENSG00000174307|PHLDA3	0.894562	7.6e-08
ENSG00000165805|C12orf50	0.894507	0.0319077
ENSG00000173110|HSPA6	0.890546	0.0144092
ENSG00000184678|H2BC21	0.888867	6.03e-05
ENSG00000273897|AC211476.5	0.888667	0.0317216
ENSG00000215472|RPL17-C18orf32	0.886435	0.00432636
ENSG00000178229|ZNF543	0.886165	7.59e-07
ENSG00000159388|BTG2	0.884964	5.24e-07
ENSG00000256950|AC069503.2	0.884094	0.0417765
ENSG00000144802|NFKBIZ	0.882622	6.52e-08
ENSG00000186019|AC021092.1	0.881077	0.00851742
ENSG00000198113|TOR4A	0.878241	2.17e-05
ENSG00000182687|GALR2	0.873218	0.00581567
ENSG00000173575|CHD2	0.87228	1.7e-08
ENSG00000188766|SPRED3	0.870591	0.000189
ENSG00000286861|AL049779.4	0.864232	0.0212674
ENSG00000278685|IQCA1L	0.863955	0.0405481
ENSG00000231160|KLF3-AS1	0.862804	0.0203254
ENSG00000251562|MALAT1	0.858657	5.12e-06
ENSG00000159450|TCHH	0.854215	0.00593605
ENSG00000111181|SLC6A12	0.853463	0.00837822
ENSG00000134489|HRH4	0.849148	0.0265693
ENSG00000108309|RUNDC3A	0.847811	0.00226562
ENSG00000273416|AL732292.2	0.847572	0.0223681
ENSG00000146021|KLHL3	0.84659	2.77e-06
ENSG00000223820|CFL1P1	0.845481	0.00354821
ENSG00000162772|ATF3	0.843299	0.000319
ENSG00000272541|AL021368.3	0.84144	0.0444041
ENSG00000269091|AC010624.3	0.839493	0.045439
ENSG00000220323|H2BC19P	0.837975	1.4e-05
ENSG00000175985|PLEKHD1	0.837007	0.0183688
ENSG00000254995|STX16-NPEPL1	0.8369	0.0107565
ENSG00000274750|H3C6	0.834508	0.000179
ENSG00000148482|SLC39A12	0.83165	0.045439
ENSG00000287001|AC010624.5	0.829	0.000709
ENSG00000101665|SMAD7	0.828219	7.06e-06
ENSG00000227896|AL731569.1	0.827276	0.000155
ENSG00000219163|HMGB1P20	0.826196	0.0444041
ENSG00000133392|MYH11	0.825548	0.0129519
ENSG00000127220|ABHD8	0.825396	2.38e-06
ENSG00000168621|GDNF	0.821139	0.000147
ENSG00000153234|NR4A2	0.81936	3.33e-06
ENSG00000234345|AC234782.2	0.816892	0.0298027
ENSG00000087074|PPP1R15A	0.815923	1.86e-06
ENSG00000196890|H2BU1	0.814412	5.3e-05
ENSG00000240370|RPL13P5	0.812212	0.000419
ENSG00000135248|FAM71F1	0.811067	0.0453009
ENSG00000267030|AC011498.2	0.810554	0.00546001
ENSG00000240583|AQP1	0.806899	0.0100759
ENSG00000170836|PPM1D	0.806222	4.27e-06
ENSG00000188761|BCL2L15	0.800838	0.0114856
ENSG00000171606|ZNF274	0.800806	7.35e-07
ENSG00000231551|AC245100.4	0.800038	0.00945182
ENSG00000174898|CATSPERD	0.799925	0.0435197
ENSG00000267247|AP005264.3	0.799858	0.0439013
ENSG00000287853|AL031668.2	0.79807	0.0288345
ENSG00000237575|PYY2	0.797373	0.0193964
ENSG00000237491|LINC01409	0.792945	0.000636
ENSG00000267454|ZNF582-AS1	0.788996	0.006283
ENSG00000256087|ZNF432	0.786595	3.7e-05
ENSG00000160207|HSF2BP	0.786481	0.00263087
ENSG00000106624|AEBP1	0.783098	0.037009
ENSG00000272843|AC211476.4	0.780277	0.0193932
ENSG00000187775|DNAH17	0.779781	0.0018218
ENSG00000232237|ASCL5	0.777817	0.0317478
ENSG00000181222|POLR2A	0.776074	2.84e-06
ENSG00000154252|GAL3ST2	0.775725	0.0233306
ENSG00000228727|SAPCD1	0.77561	0.0283237
ENSG00000287063|AL356489.3	0.77533	0.0315309
ENSG00000090238|YPEL3	0.7737	1.28e-05
ENSG00000267281|ATF7-NPFF	0.772475	0.00688683
ENSG00000124762|CDKN1A	0.772242	3.25e-05
ENSG00000180596|H2BC4	0.771177	0.00711146
ENSG00000115556|PLCD4	0.770107	0.0349625
ENSG00000139890|REM2	0.766848	0.0112461
ENSG00000284657|AL031432.5	0.766156	0.0389448
ENSG00000248593|DSTNP2	0.765271	0.0015497
ENSG00000259663|AC010478.1	0.763955	0.000754
ENSG00000270872|SRGAP2D	0.759989	0.0158743
ENSG00000251692|PTX4	0.759269	0.0306258
ENSG00000260272|AC093525.2	0.758561	0.0478866
ENSG00000161551|ZNF577	0.758554	0.000273
ENSG00000261606|AC091230.1	0.756833	0.0411181
ENSG00000274376|ADAMTS7P1	0.754694	0.0498924
ENSG00000236194|AC099811.1	0.753666	0.0424456
ENSG00000166225|FRS2	0.751286	4.09e-05
ENSG00000158055|GRHL3	0.750468	0.0243022
ENSG00000285737|LINC02680	0.750211	0.0496765
ENSG00000213901|SLC23A3	0.749721	0.0318182
ENSG00000131015|ULBP2	0.749101	4.28e-05
ENSG00000100302|RASD2	0.743519	0.000989
ENSG00000115137|DNAJC27	0.741807	3.98e-05
ENSG00000181894|ZNF329	0.741674	0.000989
ENSG00000215014|AL645728.1	0.741551	0.000626
ENSG00000261716|H2BC20P	0.741329	0.000116
ENSG00000241322|CDRT1	0.740434	0.0039316
ENSG00000260924|LINC01311	0.739977	0.000233
ENSG00000204624|DISP3	0.73969	0.00147944
ENSG00000260368|AC027373.1	0.73791	0.0244713
ENSG00000160117|ANKLE1	0.73783	0.00247945
ENSG00000255234|AP000446.1	0.737639	0.048825
ENSG00000235701|PCBP2P1	0.737125	0.0427374
ENSG00000119943|PYROXD2	0.736685	0.0119098
ENSG00000270106|TSNAX-DISC1	0.734465	0.0410218
ENSG00000109063|MYH3	0.730685	0.000267
ENSG00000229719|MIR194-2HG	0.728484	0.0267468
ENSG00000188033|ZNF490	0.727496	9.88e-05
ENSG00000188981|MSANTD1	0.726627	0.016885
ENSG00000277200|AC005696.4	0.723857	0.00428537
ENSG00000124602|UNC5CL	0.722719	0.00256926
ENSG00000177679|SRRM3	0.722417	7.49e-05
ENSG00000272948|AP001412.1	0.721988	0.00978207
ENSG00000225335|AC016027.1	0.7208	0.00549633
ENSG00000136881|BAAT	0.719751	0.0142702
ENSG00000101306|MYLK2	0.718542	0.0232886
ENSG00000091513|TF	0.716401	0.00363805
ENSG00000260060|AC009088.1	0.715989	0.030402
ENSG00000120370|GORAB	0.715879	9.79e-05
ENSG00000188199|NUTM2B	0.712172	0.00160649
ENSG00000203721|LINC00862	0.711088	0.0445523
ENSG00000269894|AC018809.1	0.710508	0.026845
ENSG00000083844|ZNF264	0.709629	0.000402
ENSG00000111679|PTPN6	0.708459	0.0280137
ENSG00000101191|DIDO1	0.704752	3.69e-05
ENSG00000143768|LEFTY2	0.704617	0.0457602
ENSG00000172650|AGAP5	0.703859	0.0087283
ENSG00000278903|CU633906.4	0.700285	0.00532808
ENSG00000131480|AOC2	0.698229	0.000119
ENSG00000077080|ACTL6B	0.698069	0.0229575
ENSG00000279259|AC087741.3	0.695605	0.00488774
ENSG00000226107|AC004383.1	0.694102	0.0326895
ENSG00000261570|AC073878.1	0.691611	0.0410996
ENSG00000178381|ZFAND2A	0.689802	3.82e-05
ENSG00000272512|AL645608.7	0.689758	0.000495
ENSG00000257894|AC027288.3	0.688148	0.048825
ENSG00000228376|GAS2L1P2	0.684042	0.0353107
ENSG00000133069|TMCC2	0.683602	1.49e-05
ENSG00000276791|AC092117.1	0.681564	0.00138874
ENSG00000173809|TDRD12	0.677423	0.0141587
ENSG00000172771|EFCAB12	0.675923	0.00956825
ENSG00000149781|FERMT3	0.674724	0.0178783
ENSG00000152454|ZNF256	0.671891	0.00056
ENSG00000120616|EPC1	0.671534	6.4e-05
ENSG00000204514|ZNF814	0.671031	0.00324218
ENSG00000196378|ZNF34	0.668537	0.000405
ENSG00000149591|TAGLN	0.667624	0.00143172
ENSG00000187522|HSPA14	0.667542	0.000201
ENSG00000234465|PINLYP	0.66711	0.0178663
ENSG00000188760|TMEM198	0.66406	4.81e-06
ENSG00000165443|PHYHIPL	0.663988	0.00546521
ENSG00000188786|MTF1	0.660677	8.73e-05
ENSG00000178386|ZNF223	0.658818	0.00207964
ENSG00000108602|ALDH3A1	0.657418	0.00111727
ENSG00000279198|AC008894.3	0.650714	0.00414577
ENSG00000197903|H2BC12	0.649838	0.000424
ENSG00000146707|POMZP3	0.649194	0.000473
ENSG00000276744|AC105137.2	0.648938	0.0297089
ENSG00000162775|RBM15	0.646576	2.2e-05
ENSG00000174010|KLHL15	0.644522	0.000717
ENSG00000214223|HNRNPA1P10	0.644196	0.00990193
ENSG00000287979|AC253572.2	0.643016	0.0312219
ENSG00000095951|HIVEP1	0.638251	3.7e-05
ENSG00000279114|Z99129.3	0.635799	0.0332485
ENSG00000089199|CHGB	0.633902	0.0183097
ENSG00000139438|FAM222A	0.633353	0.000401
ENSG00000272693|AC073107.1	0.632809	0.0289368
ENSG00000197181|PIWIL2	0.630703	0.0362465
ENSG00000148339|SLC25A25	0.629263	2.3e-05
ENSG00000143850|PLEKHA6	0.623133	0.000995
ENSG00000187686|KRT18P59	0.619751	0.0250502
ENSG00000148814|LRRC27	0.619681	0.000453
ENSG00000021488|SLC7A9	0.617813	0.039981
ENSG00000180901|KCTD2	0.617589	0.000107
ENSG00000169118|CSNK1G1	0.616718	9.65e-05
ENSG00000260081|AF274858.1	0.616662	0.00602239
ENSG00000258947|TUBB3	0.61563	0.000194
ENSG00000257335|MGAM	0.615466	0.0343401
ENSG00000271855|AC073195.2	0.615252	0.0111378
ENSG00000220161|LINC02076	0.614862	0.00331368
ENSG00000277352|AP001065.4	0.61308	0.0444111
ENSG00000175105|ZNF654	0.612752	0.000498
ENSG00000145949|MYLK4	0.607068	0.0180582
ENSG00000147912|FBXO10	0.605024	2.08e-05
ENSG00000172071|EIF2AK3	0.603361	0.000258
ENSG00000164430|CGAS	0.602425	0.0378363
ENSG00000176236|RPP38-DT	0.600544	0.0167897
ENSG00000268093|AC022154.1	0.598656	0.0474544
ENSG00000117036|ETV3	0.598588	0.000123
ENSG00000184545|DUSP8	0.598226	4.79e-05
ENSG00000237452|BHMG1	0.598185	0.0139094
ENSG00000250474|WBP1LP2	0.597987	0.0138415
ENSG00000055955|ITIH4	0.59677	0.0112334
ENSG00000275740|AC091959.3	0.596625	0.00135408
ENSG00000275004|ZNF280B	0.591269	0.000701
ENSG00000172361|CFAP53	0.590613	0.0178281
ENSG00000047056|WDR37	0.590353	2.75e-05
ENSG00000154309|DISP1	0.589947	0.000321
ENSG00000268230|AC012313.3	0.587615	0.0348242
ENSG00000102174|PHEX	0.587511	0.0380268
ENSG00000129167|TPH1	0.586217	0.0147558
ENSG00000197019|SERTAD1	0.586061	0.000196
ENSG00000279529|AC008764.8	0.585195	0.00610626
ENSG00000271862|AC104118.1	0.585084	0.0112461
ENSG00000187957|DNER	0.584011	0.0429078
ENSG00000267322|SNHG22	0.579288	0.0351419
ENSG00000279048|AC080080.1	0.579286	0.0272511
ENSG00000105699|LSR	0.578445	0.000295
ENSG00000242689|CNTF	0.57373	0.0087114
ENSG00000266490|AC127024.5	0.572947	0.0144219
ENSG00000273064|AC017083.1	0.569951	0.0217105
ENSG00000214694|ARHGEF33	0.569525	0.0303501
ENSG00000090020|SLC9A1	0.567123	0.00110688
ENSG00000178502|KLHL11	0.565378	0.00127245
ENSG00000287077|AL157893.2	0.563949	0.0205976
ENSG00000062370|ZNF112	0.563811	0.00318561
ENSG00000111725|PRKAB1	0.56209	5.71e-05
ENSG00000197847|SLC22A20P	0.560115	0.0420435
ENSG00000188215|DCUN1D3	0.559603	0.000642
ENSG00000275294|LINC02340	0.559476	0.0369091
ENSG00000163877|SNIP1	0.558514	0.000472
ENSG00000130045|NXNL2	0.55757	0.0488162
ENSG00000274270|AL137060.3	0.557033	0.0157287
ENSG00000126775|ATG14	0.556706	0.000751
ENSG00000124772|CPNE5	0.553863	0.0476726
ENSG00000169155|ZBTB43	0.553185	0.000416
ENSG00000286156|AC026273.1	0.552418	0.0112334
ENSG00000132207|SLX1A	0.550826	0.0289264
ENSG00000197976|AKAP17A	0.550441	0.000447
ENSG00000259349|AC011921.1	0.549028	0.0244022
ENSG00000166268|MYRFL	0.547356	0.0466084
ENSG00000183864|TOB2	0.546954	0.00309113
ENSG00000197332|AC008543.1	0.546228	0.00178883
ENSG00000127152|BCL11B	0.545951	0.00342108
ENSG00000131848|ZSCAN5A	0.545276	0.00102665
ENSG00000167992|VWCE	0.545195	0.0100511
ENSG00000264112|AC015813.1	0.545144	0.0012097
ENSG00000167363|FN3K	0.542069	0.0128098
ENSG00000226029|LINC01772	0.54171	0.0338483
ENSG00000031691|CENPQ	0.541134	0.00137135
ENSG00000286835|AL133477.1	0.539807	0.0166905
ENSG00000143367|TUFT1	0.536043	0.000241
ENSG00000130479|MAP1S	0.535697	0.000363
ENSG00000126562|WNK4	0.530027	0.00274894
ENSG00000270882|H4C14	0.529343	0.0394282
ENSG00000023839|ABCC2	0.528567	0.00594467
ENSG00000283078|AL137077.2	0.526729	0.0180582
ENSG00000197694|SPTAN1	0.525165	0.000398
ENSG00000104899|AMH	0.524903	0.00234578
ENSG00000165632|TAF3	0.524184	0.00113423
ENSG00000188659|SAXO2	0.523263	0.00479034
ENSG00000287710|AC067852.5	0.522081	0.0111641
ENSG00000067715|SYT1	0.522078	0.00256883
ENSG00000089091|DZANK1	0.52191	0.00265592
ENSG00000106069|CHN2	0.521563	0.00560086
ENSG00000171931|FBXW10	0.519233	0.0447695
ENSG00000272434|AC137630.3	0.518794	0.0299898
ENSG00000087085|ACHE	0.513691	0.00231734
ENSG00000226648|PLCG1-AS1	0.513114	0.0264017
ENSG00000128482|RNF112	0.510985	0.0426335
ENSG00000124635|H2BC11	0.509817	0.00500029
ENSG00000261840|AC093249.6	0.507648	0.00206762
ENSG00000123411|IKZF4	0.507361	0.000317
ENSG00000276445|AC005393.1	0.506845	0.0408617
ENSG00000011243|AKAP8L	0.506258	0.00059
ENSG00000269514|AC024257.3	0.505596	0.0438335
ENSG00000109832|DDX25	0.503062	0.0438116
ENSG00000116514|RNF19B	0.502634	0.000642
ENSG00000205578|POM121B	0.500437	0.0143125
ENSG00000158296|SLC13A3	0.498885	0.000603
ENSG00000007944|MYLIP	0.498345	0.000266
ENSG00000150347|ARID5B	0.497241	0.000786
ENSG00000258458|AL160314.2	0.496592	0.0336904
ENSG00000117625|RCOR3	0.49406	0.00265592
ENSG00000188483|IER5L	0.488598	0.00464914
ENSG00000149201|CCDC81	0.485971	0.0372142
ENSG00000272980|Z94721.2	0.485214	0.0249803
ENSG00000164609|SLU7	0.483911	0.00349727
ENSG00000186866|POFUT2	0.48371	0.000426
ENSG00000101384|JAG1	0.476846	0.0043902
ENSG00000287387|AC010883.3	0.47615	0.0377058
ENSG00000241547|ACTG1P20	0.475361	0.0409806
ENSG00000133226|SRRM1	0.472798	0.00523563
ENSG00000260261|AC124944.2	0.472265	0.0101175
ENSG00000259952|AC009133.2	0.471212	0.0465897
ENSG00000137193|PIM1	0.467636	0.00096
ENSG00000226913|BSN-DT	0.466545	0.0481667
ENSG00000279730|KMT5AP1	0.466244	0.0486316
ENSG00000113742|CPEB4	0.465237	0.0053773
ENSG00000126803|HSPA2	0.464471	0.00192267
ENSG00000196150|ZNF250	0.464318	0.00346139
ENSG00000091651|ORC6	0.463355	0.00386279
ENSG00000279306|AL139288.2	0.46323	0.0457301
ENSG00000165029|ABCA1	0.463124	0.0082558
ENSG00000286522|H3C2	0.462475	0.0418673
ENSG00000229089|ANKRD20A8P	0.462421	0.0338666
ENSG00000269439|AC010618.3	0.461399	0.0155541
ENSG00000143344|RGL1	0.459864	0.0047779
ENSG00000261094|AC007066.2	0.459751	0.0118735
ENSG00000088256|GNA11	0.459514	0.00541664
ENSG00000204386|NEU1	0.459499	0.00363557
ENSG00000118515|SGK1	0.459306	0.00363805
ENSG00000128342|LIF	0.459177	0.00986532
ENSG00000168918|INPP5D	0.459047	0.0480297
ENSG00000184863|RBM33	0.457522	0.00245663
ENSG00000279865|AC006511.4	0.457042	0.0337399
ENSG00000260236|AC099778.1	0.454973	0.0117334
ENSG00000114270|COL7A1	0.453431	0.0141032
ENSG00000158480|SPATA2	0.453395	0.00417358
ENSG00000175344|CHRNA7	0.451983	0.00196508
ENSG00000287535|AC009630.4	0.450467	0.0496765
ENSG00000139675|HNRNPA1L2	0.449398	0.00283572
ENSG00000261889|AC108134.2	0.448473	0.0347066
ENSG00000134627|PIWIL4	0.44794	0.0476726
ENSG00000109743|BST1	0.446615	0.0493087
ENSG00000163472|TMEM79	0.446066	0.00436849
ENSG00000104497|SNX16	0.445321	0.0119782
ENSG00000113615|SEC24A	0.442921	0.00660173
ENSG00000255224|AC109322.1	0.442806	0.0207638
ENSG00000221883|ARIH2OS	0.441025	0.0182639
ENSG00000108551|RASD1	0.440939	0.0479779
ENSG00000245680|ZNF585B	0.439899	0.00848093
ENSG00000115844|DLX2	0.438749	0.00285482
ENSG00000157227|MMP14	0.438343	0.0232886
ENSG00000240291|AL450384.2	0.437965	0.0143521
ENSG00000177076|ACER2	0.437839	0.00669058
ENSG00000204428|LY6G5C	0.436732	0.0435197
ENSG00000150457|LATS2	0.436697	0.000969
ENSG00000279253|AL121753.2	0.43477	0.0444041
ENSG00000168993|CPLX1	0.433418	0.000993
ENSG00000136167|LCP1	0.432004	0.0189896
ENSG00000243176|AC092944.1	0.431873	0.0207424
ENSG00000162599|NFIA	0.431673	0.00638952
ENSG00000247373|TMED2-DT	0.431334	0.00509744
ENSG00000254876|SUGT1P4-STRA6LP	0.428446	0.028849
ENSG00000176809|LRRC37A3	0.42841	0.00787523
ENSG00000104866|PPP1R37	0.428289	0.00459468
ENSG00000157540|DYRK1A	0.427935	0.0043518
ENSG00000013441|CLK1	0.426499	0.0141032
ENSG00000140575|IQGAP1	0.425818	0.0243085
ENSG00000161180|CCDC116	0.422278	0.00989143
ENSG00000135111|TBX3	0.421153	0.00697722
ENSG00000237187|NR2F1-AS1	0.420829	0.00952592
ENSG00000103723|AP3B2	0.418549	0.0087114
ENSG00000153094|BCL2L11	0.4169	0.00562479
ENSG00000274070|CASTOR2	0.414779	0.00189749
ENSG00000146576|C7orf26	0.413831	0.0044023
ENSG00000175611|LINC00476	0.413306	0.010394
ENSG00000275857|AC009133.4	0.411322	0.0492962
ENSG00000243406|MRPS31P5	0.411274	0.00286129
ENSG00000156232|WHAMM	0.411271	0.00240256
ENSG00000007545|CRAMP1	0.409772	0.00609599
ENSG00000049769|PPP1R3F	0.408683	0.00308791
ENSG00000176749|CDK5R1	0.407878	0.00356841
ENSG00000272899|ATP6V1FNB	0.407325	0.0307714
ENSG00000164715|LMTK2	0.407113	0.00488972
ENSG00000083896|YTHDC1	0.406508	0.0281761
ENSG00000196787|H2AC11	0.406141	0.0120095
ENSG00000114019|AMOTL2	0.406137	0.00447807
ENSG00000197044|ZNF441	0.40599	0.0103091
ENSG00000005339|CREBBP	0.405983	0.022519
ENSG00000143178|TBX19	0.404505	0.0199056
ENSG00000013364|MVP	0.40372	0.0314842
ENSG00000225648|SBDSP1	0.402927	0.00500069
ENSG00000154640|BTG3	0.402267	0.00983818
ENSG00000124302|CHST8	0.401784	0.0124417
ENSG00000287431|AC027601.6	0.399427	0.0152151
ENSG00000169946|ZFPM2	0.399374	0.00532964
ENSG00000197372|ZNF675	0.398531	0.0102275
ENSG00000225783|MIAT	0.397825	0.0470593
ENSG00000095713|CRTAC1	0.39709	0.0299157
ENSG00000184619|KRBA2	0.395546	0.022909
ENSG00000108515|ENO3	0.395229	0.0169906
ENSG00000169914|OTUD3	0.391262	0.0119098
ENSG00000104856|RELB	0.391122	0.0157287
ENSG00000131845|ZNF304	0.390339	0.00842979
ENSG00000077458|FAM76B	0.389619	0.0143125
ENSG00000118523|CCN2	0.389362	0.0187019
ENSG00000262877|AC110285.2	0.388258	0.0243213
ENSG00000170634|ACYP2	0.386717	0.0163485
ENSG00000204516|MICB	0.386629	0.00851742
ENSG00000128408|RIBC2	0.385188	0.00982871
ENSG00000196757|ZNF700	0.383101	0.0123523
ENSG00000175305|CCNE2	0.382439	0.0217514
ENSG00000112763|BTN2A1	0.381665	0.0104194
ENSG00000239305|RNF103	0.381447	0.00805554
ENSG00000175213|ZNF408	0.381432	0.00848472
ENSG00000249459|ZNF286B	0.380814	0.0186903
ENSG00000152433|ZNF547	0.379793	0.031533
ENSG00000240038|AMY2B	0.37891	0.0243132
ENSG00000273419|AC004877.1	0.378409	0.0409474
ENSG00000164045|CDC25A	0.377113	0.0323913
ENSG00000172602|RND1	0.375938	0.0212025
ENSG00000107242|PIP5K1B	0.375869	0.0199869
ENSG00000163659|TIPARP	0.375637	0.0111652
ENSG00000158445|KCNB1	0.37493	0.0337679
ENSG00000249087|ZNF436-AS1	0.374914	0.0299898
ENSG00000168826|ZBTB49	0.374892	0.0133329
ENSG00000183647|ZNF530	0.374698	0.0142073
ENSG00000206573|THUMPD3-AS1	0.37356	0.0298027
ENSG00000265590|CFAP298-TCP10L	0.373418	0.0111756
ENSG00000135913|USP37	0.372775	0.0274368
ENSG00000149564|ESAM	0.372646	0.0233678
ENSG00000180573|H2AC6	0.372302	0.0260831
ENSG00000106462|EZH2	0.371981	0.0492635
ENSG00000186409|CCDC30	0.371354	0.029834
ENSG00000137496|IL18BP	0.371162	0.0149625
ENSG00000088356|PDRG1	0.370778	0.013424
ENSG00000105993|DNAJB6	0.370491	0.0235032
ENSG00000261609|GAN	0.370021	0.0216095
ENSG00000122477|LRRC39	0.370011	0.0418721
ENSG00000136935|GOLGA1	0.369874	0.00576211
ENSG00000171320|ESCO2	0.368683	0.020058
ENSG00000171827|ZNF570	0.366938	0.0207433
ENSG00000111276|CDKN1B	0.366383	0.0235192
ENSG00000109436|TBC1D9	0.366269	0.00546039
ENSG00000197857|ZNF44	0.365354	0.01826
ENSG00000251201|TMED7-TICAM2	0.363395	0.0209729
ENSG00000119508|NR4A3	0.363344	0.0232886
ENSG00000185338|SOCS1	0.361365	0.0392309
ENSG00000167384|ZNF180	0.360312	0.0201961
ENSG00000285437|POLR2J3	0.360128	0.0292033
ENSG00000078687|TNRC6C	0.355136	0.0121568
ENSG00000186976|EFCAB6	0.352438	0.036308
ENSG00000198393|ZNF26	0.352304	0.0252639
ENSG00000078900|TP73	0.351265	0.0134339
ENSG00000106236|NPTX2	0.350303	0.0314842
ENSG00000278041|AL133325.3	0.3502	0.0343098
ENSG00000003400|CASP10	0.349477	0.0392187
ENSG00000167522|ANKRD11	0.349184	0.0193932
ENSG00000141562|NARF	0.348252	0.0158098
ENSG00000163874|ZC3H12A	0.348006	0.0158743
ENSG00000099860|GADD45B	0.347067	0.0260831
ENSG00000167487|KLHL26	0.344163	0.0119256
ENSG00000198746|GPATCH3	0.343285	0.0117883
ENSG00000102554|KLF5	0.342679	0.0165493
ENSG00000137460|FHDC1	0.342241	0.0154753
ENSG00000225828|FAM229A	0.34217	0.0389448
ENSG00000162814|SPATA17	0.341559	0.0442902
ENSG00000171295|ZNF440	0.33997	0.0212025
ENSG00000167977|KCTD5	0.33876	0.0274923
ENSG00000152377|SPOCK1	0.336896	0.0397401
ENSG00000149679|CABLES2	0.336723	0.0259476
ENSG00000177614|PGBD5	0.335396	0.0191318
ENSG00000138433|CIR1	0.33509	0.0308216
ENSG00000151687|ANKAR	0.334007	0.0443145
ENSG00000110721|CHKA	0.333786	0.019898
ENSG00000163536|SERPINI1	0.333124	0.0214212
ENSG00000179348|GATA2	0.332455	0.0213316
ENSG00000281706|AL009179.1	0.331765	0.0264633
ENSG00000056487|PHF21B	0.331612	0.0166702
ENSG00000135127|BICDL1	0.330834	0.0266523
ENSG00000112033|PPARD	0.330632	0.0133192
ENSG00000110031|LPXN	0.328747	0.0362732
ENSG00000181097|LINC02878	0.328024	0.0443145
ENSG00000102786|INTS6	0.327718	0.0381822
ENSG00000186625|KATNA1	0.327668	0.0184127
ENSG00000128016|ZFP36	0.326807	0.0286075
ENSG00000127993|RBM48	0.326761	0.0314821
ENSG00000197933|ZNF823	0.326457	0.0256448
ENSG00000109118|PHF12	0.325627	0.0378363
ENSG00000256223|ZNF10	0.325523	0.0373986
ENSG00000137221|TJAP1	0.325292	0.0292161
ENSG00000164061|BSN	0.325083	0.0252639
ENSG00000047346|FAM214A	0.324846	0.0244106
ENSG00000085433|WDR47	0.324441	0.0242575
ENSG00000270012|AC232271.1	0.323753	0.037009
ENSG00000198718|TOGARAM1	0.323721	0.0329903
ENSG00000171970|ZNF57	0.322666	0.0245704
ENSG00000129173|E2F8	0.322348	0.0333487
ENSG00000135502|SLC26A10	0.321699	0.0444041
ENSG00000137331|IER3	0.321639	0.0322814
ENSG00000174939|ASPHD1	0.321272	0.0465897
ENSG00000159882|ZNF230	0.320955	0.0362732
ENSG00000174365|SNHG11	0.320788	0.0232886
ENSG00000175691|ZNF77	0.320782	0.0244053
ENSG00000198551|ZNF627	0.320632	0.0372613
ENSG00000160584|SIK3	0.319868	0.0284731
ENSG00000114670|NEK11	0.319413	0.0479779
ENSG00000139220|PPFIA2	0.31907	0.0445837
ENSG00000100647|SUSD6	0.318639	0.0150622
ENSG00000132003|ZSWIM4	0.318212	0.0242438
ENSG00000152439|ZNF773	0.317302	0.0272885
ENSG00000181135|ZNF707	0.316807	0.0266947
ENSG00000101019|UQCC1	0.316251	0.0421203
ENSG00000127528|KLF2	0.316042	0.0370481
ENSG00000206535|LNP1	0.314689	0.0406123
ENSG00000164938|TP53INP1	0.314577	0.0375136
ENSG00000260597|AC012531.1	0.314172	0.0374377
ENSG00000213096|ZNF254	0.31374	0.0378363
ENSG00000205583|STAG3L1	0.313045	0.0427374
ENSG00000130544|ZNF557	0.31102	0.0329762
ENSG00000163545|NUAK2	0.31092	0.0484388
ENSG00000114933|INO80D	0.310481	0.0453161
ENSG00000160785|SLC25A44	0.310097	0.0404166
ENSG00000131944|FAAP24	0.309746	0.0167847
ENSG00000273559|CWC25	0.309251	0.037185
ENSG00000170537|TMC7	0.309142	0.0334247
ENSG00000005486|RHBDD2	0.30829	0.0427374
ENSG00000275111|ZNF2	0.308193	0.0263415
ENSG00000116273|PHF13	0.305423	0.0376575
ENSG00000183475|ASB7	0.304348	0.0382986
ENSG00000254860|TMEM9B-AS1	0.303719	0.0483794
ENSG00000078902|TOLLIP	0.30283	0.0333487
ENSG00000141582|CBX4	0.302823	0.0375136
ENSG00000258727|AL135999.1	0.301923	0.0470593
ENSG00000085644|ZNF213	0.301804	0.0241707
ENSG00000010539|ZNF200	0.301089	0.0313588
ENSG00000137413|TAF8	0.30083	0.0375136
ENSG00000197748|CFAP43	0.300272	0.048825
ENSG00000148090|AUH	0.299278	0.0338483
ENSG00000130734|ATG4D	0.29876	0.0350236
ENSG00000169249|ZRSR2	0.297472	0.0309433
ENSG00000273066|AL355987.4	0.296889	0.0351132
ENSG00000130818|ZNF426	0.295806	0.0438335
ENSG00000076650|GPATCH1	0.29365	0.0465897
ENSG00000196876|SCN8A	0.293434	0.0330587
ENSG00000157450|RNF111	0.293037	0.0401715
ENSG00000102003|SYP	0.292637	0.0375136
ENSG00000215421|ZNF407	0.291945	0.0363265
ENSG00000232040|ZBED9	0.291637	0.0410935
ENSG00000177602|HASPIN	0.290846	0.0485704
ENSG00000126368|NR1D1	0.290495	0.0453009
ENSG00000104375|STK3	0.290049	0.0444111
ENSG00000132326|PER2	0.287737	0.043167
ENSG00000183508|TENT5C	0.287567	0.049095
ENSG00000168517|HEXIM2	0.286744	0.0448877
ENSG00000105136|ZNF419	0.286327	0.044303
ENSG00000165861|ZFYVE1	0.284465	0.0326438
ENSG00000130203|APOE	0.282434	0.0498842
ENSG00000069020|MAST4	0.281552	0.0296114
ENSG00000257497|AC121761.1	0.280701	0.0350924
ENSG00000186162|CIDECP1	0.280061	0.0458722
ENSG00000164758|MED30	0.278571	0.0479779
ENSG00000176842|IRX5	0.276745	0.0438894
ENSG00000109536|FRG1	0.276252	0.0455733
ENSG00000276291|FRG1HP	0.275622	0.0444041
ENSG00000119866|BCL11A	0.274583	0.0432256
ENSG00000100439|ABHD4	0.272175	0.0351419
ENSG00000046647|GEMIN8	-0.247792	0.043401
ENSG00000104059|FAM189A1	-0.249036	0.0492962
ENSG00000136732|GYPC	-0.25428	0.0473514
ENSG00000237517|DGCR5	-0.254438	0.0465897
ENSG00000268895|A1BG-AS1	-0.26169	0.0456584
ENSG00000088899|LZTS3	-0.268497	0.046167
ENSG00000213859|KCTD11	-0.271336	0.0402656
ENSG00000213780|GTF2H4	-0.273334	0.043401
ENSG00000160602|NEK8	-0.273459	0.0405481
ENSG00000197943|PLCG2	-0.274465	0.0447525
ENSG00000168765|GSTM4	-0.275857	0.0442844
ENSG00000158292|GPR153	-0.275893	0.0411181
ENSG00000183087|GAS6	-0.27656	0.034394
ENSG00000159247|TUBBP5	-0.277527	0.042336
ENSG00000197355|UAP1L1	-0.277863	0.0439543
ENSG00000185379|RAD51D	-0.279059	0.0379682
ENSG00000158792|SPATA2L	-0.280138	0.0294062
ENSG00000021762|OSBPL5	-0.281016	0.0447695
ENSG00000138162|TACC2	-0.281948	0.0420354
ENSG00000128886|ELL3	-0.282383	0.046574
ENSG00000137842|TMEM62	-0.282656	0.0484772
ENSG00000155868|MED7	-0.282735	0.0334658
ENSG00000181038|METTL23	-0.28392	0.0464049
ENSG00000261373|VPS9D1-AS1	-0.283959	0.0471796
ENSG00000133056|PIK3C2B	-0.285065	0.0492052
ENSG00000157379|DHRS1	-0.285286	0.0455733
ENSG00000079482|OPHN1	-0.285553	0.0442844
ENSG00000166823|MESP1	-0.285611	0.0261477
ENSG00000184986|TMEM121	-0.285707	0.037009
ENSG00000078549|ADCYAP1R1	-0.285767	0.0430561
ENSG00000165912|PACSIN3	-0.285922	0.0444111
ENSG00000271122|AC018647.2	-0.286015	0.0440062
ENSG00000129946|SHC2	-0.286107	0.0447695
ENSG00000112238|PRDM13	-0.287573	0.044236
ENSG00000204642|HLA-F	-0.288481	0.046866
ENSG00000100065|CARD10	-0.288826	0.0409806
ENSG00000146122|DAAM2	-0.289248	0.0415013
ENSG00000215424|MCM3AP-AS1	-0.289727	0.0408084
ENSG00000033327|GAB2	-0.289917	0.0320584
ENSG00000102996|MMP15	-0.290141	0.0395172
ENSG00000167799|NUDT8	-0.290475	0.0460776
ENSG00000188042|ARL4C	-0.290587	0.0409474
ENSG00000227128|LBX1-AS1	-0.290798	0.0402979
ENSG00000157734|SNX22	-0.291528	0.0446345
ENSG00000136367|ZFHX2	-0.291623	0.0254689
ENSG00000125846|ZNF133	-0.292261	0.0283577
ENSG00000149218|ENDOD1	-0.29238	0.0438335
ENSG00000177383|MAGEF1	-0.292417	0.0453548
ENSG00000165905|LARGE2	-0.293404	0.0444041
ENSG00000125931|CITED1	-0.294051	0.0325193
ENSG00000157796|WDR19	-0.294597	0.036308
ENSG00000231584|FAHD2CP	-0.294836	0.0422327
ENSG00000129675|ARHGEF6	-0.295011	0.0362732
ENSG00000089876|DHX32	-0.295205	0.0375136
ENSG00000137266|SLC22A23	-0.295341	0.0256065
ENSG00000088280|ASAP3	-0.295629	0.0292161
ENSG00000164099|PRSS12	-0.296226	0.0447695
ENSG00000138613|APH1B	-0.296471	0.048825
ENSG00000111850|SMIM8	-0.296567	0.0496765
ENSG00000178971|CTC1	-0.296605	0.0491614
ENSG00000243701|DUBR	-0.296645	0.0303416
ENSG00000243477|NAA80	-0.296926	0.0303746
ENSG00000171517|LPAR3	-0.297562	0.0461781
ENSG00000164076|CAMKV	-0.298154	0.0439543
ENSG00000164751|PEX2	-0.298218	0.0334247
ENSG00000145779|TNFAIP8	-0.299142	0.0354624
ENSG00000114812|VIPR1	-0.299152	0.0392356
ENSG00000170412|GPRC5C	-0.299354	0.0211593
ENSG00000070404|FSTL3	-0.299588	0.0285726
ENSG00000182175|RGMA	-0.299895	0.0292161
ENSG00000197766|CFD	-0.300317	0.0378363
ENSG00000005189|REXO5	-0.300612	0.025631
ENSG00000185507|IRF7	-0.300702	0.0337679
ENSG00000005884|ITGA3	-0.300841	0.0375136
ENSG00000163328|GPR155	-0.301594	0.0400013
ENSG00000277147|LINC00869	-0.302515	0.0208071
ENSG00000004660|CAMKK1	-0.302888	0.0292161
ENSG00000162241|SLC25A45	-0.303002	0.0319077
ENSG00000246273|SBF2-AS1	-0.303388	0.0294854
ENSG00000085831|TTC39A	-0.303499	0.0232886
ENSG00000242732|RTL5	-0.303556	0.0260831
ENSG00000110057|UNC93B1	-0.303853	0.0286959
ENSG00000142611|PRDM16	-0.30413	0.0225982
ENSG00000146411|SLC2A12	-0.304725	0.0479807
ENSG00000128394|APOBEC3F	-0.305362	0.0320584
ENSG00000108641|B9D1	-0.305604	0.030558
ENSG00000215256|DHRS4-AS1	-0.305836	0.0267484
ENSG00000166997|CNPY4	-0.306641	0.0286075
ENSG00000117322|CR2	-0.30691	0.0453908
ENSG00000181291|TMEM132E	-0.306936	0.0333638
ENSG00000272031|ANKRD34A	-0.30724	0.0172521
ENSG00000275183|LENG9	-0.307774	0.0366938
ENSG00000131591|C1orf159	-0.30927	0.0303746
ENSG00000174370|C11orf45	-0.309525	0.0410439
ENSG00000174306|ZHX3	-0.309569	0.033983
ENSG00000198105|ZNF248	-0.309598	0.0404658
ENSG00000141524|TMC6	-0.311306	0.0287114
ENSG00000005156|LIG3	-0.311958	0.0457414
ENSG00000102032|RENBP	-0.312402	0.0465897
ENSG00000058056|USP13	-0.313157	0.0362732
ENSG00000140398|NEIL1	-0.313774	0.0402656
ENSG00000204228|HSD17B8	-0.314796	0.0446925
ENSG00000189410|SH2D5	-0.315481	0.0223681
ENSG00000099910|KLHL22	-0.315503	0.029438
ENSG00000116761|CTH	-0.315797	0.0326562
ENSG00000235823|OLMALINC	-0.316594	0.0246446
ENSG00000204128|C2orf72	-0.31668	0.0296114
ENSG00000285943|AC112128.1	-0.317082	0.0375136
ENSG00000119431|HDHD3	-0.317227	0.0245945
ENSG00000134369|NAV1	-0.31728	0.0408617
ENSG00000135074|ADAM19	-0.317464	0.0196035
ENSG00000143416|SELENBP1	-0.317496	0.0442844
ENSG00000265817|FSBP	-0.318443	0.048825
ENSG00000175449|RFESD	-0.318934	0.0429651
ENSG00000103479|RBL2	-0.320145	0.0465897
ENSG00000166750|SLFN5	-0.321322	0.02991
ENSG00000184979|USP18	-0.321462	0.0459379
ENSG00000196295|GARS1-DT	-0.32153	0.0265861
ENSG00000140450|ARRDC4	-0.322611	0.0255495
ENSG00000246465|AC138904.1	-0.32312	0.0257279
ENSG00000265763|ZNF488	-0.324613	0.027722
ENSG00000123595|RAB9A	-0.324756	0.0189679
ENSG00000106031|HOXA13	-0.324912	0.0479649
ENSG00000160233|LRRC3	-0.325685	0.0337399
ENSG00000242498|ARPIN	-0.326218	0.0362732
ENSG00000111052|LIN7A	-0.327553	0.0274923
ENSG00000132109|TRIM21	-0.32842	0.0138253
ENSG00000237945|LINC00649	-0.329421	0.0276499
ENSG00000184058|TBX1	-0.330581	0.0241707
ENSG00000154237|LRRK1	-0.331444	0.0352563
ENSG00000021645|NRXN3	-0.331731	0.0256599
ENSG00000124406|ATP8A1	-0.331859	0.0337548
ENSG00000125355|TMEM255A	-0.332858	0.0444241
ENSG00000184056|VPS33B	-0.333238	0.0112461
ENSG00000169629|RGPD8	-0.333708	0.0372613
ENSG00000169213|RAB3B	-0.333764	0.0300313
ENSG00000198934|MAGEE1	-0.335083	0.0135009
ENSG00000100228|RAB36	-0.335419	0.0134733
ENSG00000169758|TMEM266	-0.33552	0.0375213
ENSG00000140939|NOL3	-0.335607	0.0159169
ENSG00000149131|SERPING1	-0.336023	0.0377058
ENSG00000175785|PRIMA1	-0.336032	0.0384431
ENSG00000168237|GLYCTK	-0.336544	0.0157552
ENSG00000254413|CHKB-CPT1B	-0.336866	0.0444041
ENSG00000186767|SPIN4	-0.337697	0.0339247
ENSG00000119514|GALNT12	-0.338421	0.0261845
ENSG00000257315|ZBED6	-0.338631	0.0400013
ENSG00000266962|AC067852.2	-0.338926	0.015417
ENSG00000261167|AC107027.3	-0.339048	0.0389448
ENSG00000160191|PDE9A	-0.339968	0.0147873
ENSG00000185432|METTL7A	-0.340251	0.0427374
ENSG00000251669|FAM86EP	-0.340475	0.0232886
ENSG00000135362|PRR5L	-0.340648	0.0323913
ENSG00000140950|MEAK7	-0.340801	0.0143032
ENSG00000177788|AL162595.1	-0.341433	0.0298357
ENSG00000114993|RTKN	-0.341517	0.0272511
ENSG00000116667|C1orf21	-0.341893	0.0312731
ENSG00000123360|PDE1B	-0.342211	0.0310573
ENSG00000204304|PBX2	-0.34244	0.0352221
ENSG00000169129|AFAP1L2	-0.343036	0.0398119
ENSG00000153214|TMEM87B	-0.343292	0.0265314
ENSG00000132256|TRIM5	-0.3437	0.0129979
ENSG00000263843|AC022211.3	-0.344354	0.0112334
ENSG00000105974|CAV1	-0.34456	0.0162581
ENSG00000136147|PHF11	-0.344677	0.0312219
ENSG00000196659|TTC30B	-0.345197	0.0269345
ENSG00000074211|PPP2R2C	-0.345453	0.0155689
ENSG00000132635|PCED1A	-0.345657	0.0243142
ENSG00000012211|PRICKLE3	-0.34588	0.0121984
ENSG00000124920|MYRF	-0.346018	0.0409806
ENSG00000133142|TCEAL4	-0.346311	0.0470746
ENSG00000196670|ZFP62	-0.34684	0.0347066
ENSG00000119922|IFIT2	-0.347041	0.0444241
ENSG00000161912|ADCY10P1	-0.347104	0.0368633
ENSG00000135845|PIGC	-0.347576	0.0146657
ENSG00000159714|ZDHHC1	-0.347609	0.0229143
ENSG00000215788|TNFRSF25	-0.348108	0.0304383
ENSG00000225968|ELFN1	-0.348195	0.0444714
ENSG00000116833|NR5A2	-0.348317	0.0319077
ENSG00000213347|MXD3	-0.348444	0.0146657
ENSG00000152256|PDK1	-0.349611	0.0386526
ENSG00000179886|TIGD5	-0.349618	0.0152868
ENSG00000174327|SLC16A13	-0.34982	0.0145151
ENSG00000163322|ABRAXAS1	-0.350059	0.022274
ENSG00000125731|SH2D3A	-0.350174	0.0289264
ENSG00000129003|VPS13C	-0.350426	0.0397376
ENSG00000228672|PROB1	-0.350442	0.0304596
ENSG00000239467|AC007405.4	-0.350715	0.0374545
ENSG00000128165|ADM2	-0.350763	0.0402979
ENSG00000237310|AC008267.5	-0.351279	0.040626
ENSG00000265688|MAFG-DT	-0.351678	0.0141032
ENSG00000139531|SUOX	-0.352189	0.00973078
ENSG00000060642|PIGV	-0.352734	0.0102521
ENSG00000219607|PPP1R3G	-0.353109	0.0430561
ENSG00000122824|NUDT10	-0.3542	0.0262367
ENSG00000121236|TRIM6	-0.354476	0.0201122
ENSG00000149582|TMEM25	-0.356675	0.0105137
ENSG00000139629|GALNT6	-0.356904	0.0186154
ENSG00000174705|SH3PXD2B	-0.358341	0.0215061
ENSG00000177854|TMEM187	-0.359192	0.0179079
ENSG00000145214|DGKQ	-0.360232	0.0244664
ENSG00000224940|PRRT4	-0.360239	0.0102853
ENSG00000136010|ALDH1L2	-0.360422	0.0334247
ENSG00000038295|TLL1	-0.361049	0.0270507
ENSG00000258924|AC002094.1	-0.361135	0.0292033
ENSG00000054690|PLEKHH1	-0.36138	0.0140539
ENSG00000119698|PPP4R4	-0.361424	0.0143521
ENSG00000186577|SMIM29	-0.361559	0.0073808
ENSG00000155363|MOV10	-0.36198	0.0200614
ENSG00000181513|ACBD4	-0.36229	0.0143521
ENSG00000173821|RNF213	-0.362458	0.0230788
ENSG00000250133|HOXC-AS2	-0.362552	0.0212025
ENSG00000077713|SLC25A43	-0.362802	0.0172523
ENSG00000176454|LPCAT4	-0.362885	0.0162075
ENSG00000070371|CLTCL1	-0.363059	0.0121693
ENSG00000204054|LINC00963	-0.363203	0.00954449
ENSG00000227640|SOX21-AS1	-0.363333	0.018422
ENSG00000128335|APOL2	-0.363399	0.0137017
ENSG00000173546|CSPG4	-0.364178	0.0263157
ENSG00000259129|LINC00648	-0.364319	0.0338666
ENSG00000162591|MEGF6	-0.365217	0.0275058
ENSG00000131389|SLC6A6	-0.366436	0.0272046
ENSG00000110844|PRPF40B	-0.366669	0.0103542
ENSG00000101104|PABPC1L	-0.366996	0.0158743
ENSG00000272221|AL645933.3	-0.367134	0.0294233
ENSG00000266709|AC005224.3	-0.367166	0.0280137
ENSG00000069188|SDK2	-0.367386	0.0204016
ENSG00000168394|TAP1	-0.368028	0.00970046
ENSG00000157214|STEAP2	-0.368177	0.0255193
ENSG00000144730|IL17RD	-0.368506	0.017462
ENSG00000105877|DNAH11	-0.369221	0.0202782
ENSG00000203727|SAMD5	-0.369446	0.0338666
ENSG00000228274|AL021707.2	-0.369627	0.0105264
ENSG00000151702|FLI1	-0.369708	0.0465897
ENSG00000178401|DNAJC22	-0.369782	0.0150233
ENSG00000168676|KCTD19	-0.371264	0.0296438
ENSG00000250802|ZBED3-AS1	-0.371729	0.0191318
ENSG00000230513|THAP7-AS1	-0.371982	0.0104956
ENSG00000124785|NRN1	-0.373103	0.0200689
ENSG00000165379|LRFN5	-0.373902	0.0243111
ENSG00000177685|CRACR2B	-0.373965	0.0260012
ENSG00000196189|SEMA4A	-0.374641	0.0228943
ENSG00000152778|IFIT5	-0.375238	0.0371348
ENSG00000215012|RTL10	-0.375907	0.0177904
ENSG00000260548|AL035425.3	-0.376266	0.036209
ENSG00000075651|PLD1	-0.376769	0.0196062
ENSG00000235961|PNMA6A	-0.376961	0.00724654
ENSG00000256646|AC010132.3	-0.37843	0.0144062
ENSG00000196739|COL27A1	-0.37853	0.0191318
ENSG00000177042|TMEM80	-0.378596	0.00732437
ENSG00000260267|AC026471.1	-0.378726	0.00983818
ENSG00000153563|CD8A	-0.379951	0.0407237
ENSG00000117228|GBP1	-0.381486	0.0432256
ENSG00000038427|VCAN	-0.382225	0.0361658
ENSG00000249673|NOP14-AS1	-0.382255	0.00475568
ENSG00000125895|TMEM74B	-0.382342	0.0238085
ENSG00000187123|LYPD6	-0.382747	0.0203254
ENSG00000180011|ZADH2	-0.383398	0.0147558
ENSG00000196116|TDRD7	-0.384783	0.00557072
ENSG00000142798|HSPG2	-0.385287	0.0198881
ENSG00000138646|HERC5	-0.385959	0.0191318
ENSG00000146070|PLA2G7	-0.386171	0.0376426
ENSG00000135116|HRK	-0.387858	0.0104602
ENSG00000104368|PLAT	-0.388505	0.0200385
ENSG00000166963|MAP1A	-0.388566	0.0127904
ENSG00000181856|SLC2A4	-0.389887	0.0168624
ENSG00000084774|CAD	-0.390002	0.0327664
ENSG00000184489|PTP4A3	-0.390046	0.00982871
ENSG00000280798|LINC00294	-0.391914	0.00737695
ENSG00000274487|NPEPPSP1	-0.392043	0.00870754
ENSG00000151136|BTBD11	-0.392902	0.0103955
ENSG00000212747|RTL8B	-0.392948	0.00566845
ENSG00000236859|NIFK-AS1	-0.392998	0.0144889
ENSG00000184307|ZDHHC23	-0.393071	0.0143521
ENSG00000107201|DDX58	-0.395658	0.0143521
ENSG00000144120|TMEM177	-0.395758	0.00654337
ENSG00000163257|DCAF16	-0.395966	0.0279428
ENSG00000055732|MCOLN3	-0.396854	0.0197808
ENSG00000153291|SLC25A27	-0.396859	0.0232886
ENSG00000120915|EPHX2	-0.397511	0.0128951
ENSG00000013619|MAMLD1	-0.398096	0.0113521
ENSG00000172238|ATOH1	-0.398572	0.0462097
ENSG00000170915|PAQR8	-0.39912	0.0120642
ENSG00000078081|LAMP3	-0.399803	0.00928088
ENSG00000151690|MFSD6	-0.399819	0.0150171
ENSG00000104967|NOVA2	-0.40053	0.0110988
ENSG00000142733|MAP3K6	-0.401009	0.00283572
ENSG00000177875|CCDC184	-0.401513	0.0141032
ENSG00000182359|KBTBD3	-0.402163	0.0299898
ENSG00000108797|CNTNAP1	-0.402888	0.0116271
ENSG00000106785|TRIM14	-0.403671	0.0111324
ENSG00000196358|NTNG2	-0.404696	0.0259099
ENSG00000248498|ASNSP1	-0.406205	0.0271007
ENSG00000064547|LPAR2	-0.406269	0.0109631
ENSG00000187024|PTRH1	-0.406399	0.00572006
ENSG00000174669|SLC29A2	-0.406998	0.00450493
ENSG00000186470|BTN3A2	-0.407064	0.00510371
ENSG00000174516|PELI3	-0.407855	0.00259012
ENSG00000164604|GPR85	-0.408458	0.0361969
ENSG00000133083|DCLK1	-0.408521	0.0170552
ENSG00000080200|CRYBG3	-0.408532	0.0152556
ENSG00000176383|B3GNT4	-0.408875	0.0200737
ENSG00000134253|TRIM45	-0.410135	0.0164396
ENSG00000187486|KCNJ11	-0.41032	0.00709098
ENSG00000114735|HEMK1	-0.411365	0.00478975
ENSG00000235034|C19orf81	-0.411596	0.0104602
ENSG00000186523|FAM86B1	-0.412831	0.00616933
ENSG00000095539|SEMA4G	-0.41297	0.00756546
ENSG00000132530|XAF1	-0.414115	0.0292161
ENSG00000204710|SPDYC	-0.41468	0.0245704
ENSG00000134986|NREP	-0.415422	0.0187019
ENSG00000164707|SLC13A4	-0.415607	0.0089123
ENSG00000011028|MRC2	-0.415739	0.0112339
ENSG00000159640|ACE	-0.416467	0.00550706
ENSG00000253719|ATXN7L3B	-0.417427	0.0237317
ENSG00000286388|AC026748.3	-0.419705	0.00929387
ENSG00000120318|ARAP3	-0.419938	0.0169681
ENSG00000176909|MAMSTR	-0.42019	0.0224401
ENSG00000272711|AC019069.1	-0.420475	0.0100798
ENSG00000177352|CCDC71	-0.423372	0.00432636
ENSG00000250132|AC004803.1	-0.424498	0.0164305
ENSG00000147852|VLDLR	-0.424552	0.00903703
ENSG00000164088|PPM1M	-0.424634	0.00244343
ENSG00000175643|RMI2	-0.425791	0.00398054
ENSG00000188157|AGRN	-0.428175	0.0141587
ENSG00000223768|LINC00205	-0.428639	0.00747021
ENSG00000141314|RHBDL3	-0.429002	0.00456628
ENSG00000158301|GPRASP2	-0.429884	0.0109631
ENSG00000146530|VWDE	-0.430417	0.0109897
ENSG00000231925|TAPBP	-0.431759	0.00145995
ENSG00000179862|CITED4	-0.432046	0.00854803
ENSG00000236104|ZBTB22	-0.432687	0.00383652
ENSG00000225439|BOLA3-AS1	-0.433331	0.00522042
ENSG00000100889|PCK2	-0.433534	0.0065013
ENSG00000250208|FZD10-AS1	-0.436316	0.022909
ENSG00000088002|SULT2B1	-0.438502	0.0344697
ENSG00000197119|SLC25A29	-0.438764	0.00464914
ENSG00000138606|SHF	-0.438972	0.00450493
ENSG00000175414|ARL10	-0.439128	0.0288723
ENSG00000163638|ADAMTS9	-0.439331	0.00406867
ENSG00000075290|WNT8B	-0.439353	0.019898
ENSG00000253123|AC091182.1	-0.440267	0.00735947
ENSG00000072195|SPEG	-0.44032	0.00386279
ENSG00000113119|TMCO6	-0.441872	0.00520125
ENSG00000256542|AC148477.2	-0.44576	0.0115471
ENSG00000162458|FBLIM1	-0.446552	0.00401524
ENSG00000114805|PLCH1	-0.446959	0.00398054
ENSG00000180964|TCEAL8	-0.448606	0.013257
ENSG00000117266|CDK18	-0.448863	0.0027651
ENSG00000125962|ARMCX5	-0.451442	0.00319244
ENSG00000261801|LOXL1-AS1	-0.451808	0.00388215
ENSG00000128965|CHAC1	-0.453872	0.0047227
ENSG00000163932|PRKCD	-0.454261	0.00386279
ENSG00000197444|OGDHL	-0.454294	0.00544809
ENSG00000152672|CLEC4F	-0.454917	0.0337826
ENSG00000272763|AC103702.2	-0.455071	0.0270956
ENSG00000183691|NOG	-0.456003	0.00982871
ENSG00000135245|HILPDA	-0.456409	0.0199979
ENSG00000165171|METTL27	-0.458577	0.0447943
ENSG00000171097|KYAT1	-0.458763	0.00487552
ENSG00000075891|PAX2	-0.459442	0.00266143
ENSG00000258056|AC009779.3	-0.459892	0.00753206
ENSG00000179071|CCDC89	-0.461738	0.0241354
ENSG00000179912|R3HDM2	-0.462007	0.00208267
ENSG00000119686|FLVCR2	-0.463278	0.0157552
ENSG00000178038|ALS2CL	-0.463653	0.0194793
ENSG00000267080|ASB16-AS1	-0.464437	0.0027651
ENSG00000112812|PRSS16	-0.465148	0.0103091
ENSG00000170162|VGLL2	-0.465569	0.0151972
ENSG00000196187|TMEM63A	-0.465773	0.00215265
ENSG00000239322|ATP6V1B1-AS1	-0.465906	0.00828472
ENSG00000103528|SYT17	-0.466406	0.0112334
ENSG00000278291|AL161772.1	-0.466772	0.006283
ENSG00000123096|SSPN	-0.466882	0.0107119
ENSG00000104983|CCDC61	-0.47166	0.00510371
ENSG00000134326|CMPK2	-0.471908	0.00831015
ENSG00000181104|F2R	-0.472024	0.00807178
ENSG00000115415|STAT1	-0.473519	0.0247242
ENSG00000171227|TMEM37	-0.473867	0.0162303
ENSG00000229847|EMX2OS	-0.475137	0.00312069
ENSG00000146205|ANO7	-0.47529	0.00493461
ENSG00000067066|SP100	-0.475608	0.0199693
ENSG00000117115|PADI2	-0.475707	0.00666171
ENSG00000109819|PPARGC1A	-0.476971	0.0123129
ENSG00000162572|SCNN1D	-0.477557	0.00386279
ENSG00000123689|G0S2	-0.477593	0.0124472
ENSG00000234224|TMEM229A	-0.478267	0.0213754
ENSG00000140853|NLRC5	-0.480356	0.00352994
ENSG00000250091|DNAH10OS	-0.480899	0.0146657
ENSG00000284981|UPK3BL2	-0.481281	0.0043518
ENSG00000257702|LBX2-AS1	-0.48303	0.00265702
ENSG00000203685|STUM	-0.483631	0.00737695
ENSG00000162004|CCDC78	-0.484399	0.0119694
ENSG00000196517|SLC6A9	-0.485248	0.00078
ENSG00000036448|MYOM2	-0.48665	0.00235199
ENSG00000185880|TRIM69	-0.488379	0.00101889
ENSG00000165821|SALL2	-0.489162	0.000845
ENSG00000143858|SYT2	-0.489445	0.00884101
ENSG00000125746|EML2	-0.490555	0.000974
ENSG00000152689|RASGRP3	-0.491216	0.0183688
ENSG00000082512|TRAF5	-0.491293	0.00463401
ENSG00000243155|AL162431.1	-0.495643	0.0323913
ENSG00000196074|SYCP2	-0.498023	0.0139087
ENSG00000165801|ARHGEF40	-0.500553	0.00302392
ENSG00000213199|ASIC3	-0.501179	0.00493461
ENSG00000179627|ZBTB42	-0.501439	0.00285482
ENSG00000224905|AP001347.1	-0.502764	0.0111652
ENSG00000134321|RSAD2	-0.503653	0.0112339
ENSG00000133124|IRS4	-0.506235	0.00714402
ENSG00000123609|NMI	-0.508352	0.00689367
ENSG00000243244|STON1	-0.50849	0.00490675
ENSG00000275074|NUDT18	-0.510989	0.00326266
ENSG00000115267|IFIH1	-0.511761	0.00398054
ENSG00000172432|GTPBP2	-0.513689	0.000831
ENSG00000270175|AC023509.3	-0.514638	0.0119256
ENSG00000166965|RCCD1	-0.516118	0.000395
ENSG00000108771|DHX58	-0.521603	0.00753887
ENSG00000226419|SLC16A1-AS1	-0.52217	0.000981
ENSG00000181444|ZNF467	-0.522282	0.00280112
ENSG00000007171|NOS2	-0.523716	0.00142108
ENSG00000009950|MLXIPL	-0.524676	0.00271625
ENSG00000261488|TBILA	-0.526519	0.0272885
ENSG00000171608|PIK3CD	-0.527896	0.00262255
ENSG00000162733|DDR2	-0.528036	0.00178743
ENSG00000183486|MX2	-0.529731	0.0195898
ENSG00000148832|PAOX	-0.530292	0.00410864
ENSG00000174236|REP15	-0.530683	0.0454809
ENSG00000174599|TRAM1L1	-0.532336	0.00697722
ENSG00000197816|CCDC180	-0.533462	0.0364828
ENSG00000196440|ARMCX4	-0.536557	0.00259012
ENSG00000231187|AL356056.2	-0.537418	0.000652
ENSG00000135596|MICAL1	-0.539173	0.000395
ENSG00000131711|MAP1B	-0.54224	0.000904
ENSG00000247746|USP51	-0.542986	0.00174883
ENSG00000280828|AC090114.3	-0.546551	0.0123545
ENSG00000168209|DDIT4	-0.54778	0.0121513
ENSG00000182463|TSHZ2	-0.548061	0.00249499
ENSG00000261409|AL035425.4	-0.551732	0.0105137
ENSG00000196668|LINC00173	-0.5539	0.0168624
ENSG00000188313|PLSCR1	-0.554891	0.00160976
ENSG00000121871|SLITRK3	-0.555621	0.00111799
ENSG00000269934|AL353593.1	-0.556758	0.0353906
ENSG00000215045|GRID2IP	-0.557558	0.00737695
ENSG00000185745|IFIT1	-0.559018	0.00881414
ENSG00000049239|H6PD	-0.56371	0.000175
ENSG00000102409|BEX4	-0.56486	0.000914
ENSG00000261594|TPBGL	-0.565603	0.0232982
ENSG00000145358|DDIT4L	-0.565804	0.00333742
ENSG00000114268|PFKFB4	-0.566948	0.00174883
ENSG00000248019|FAM13A-AS1	-0.569174	0.0166196
ENSG00000260691|ANKRD20A1	-0.569682	0.0189229
ENSG00000171798|KNDC1	-0.580547	0.011477
ENSG00000131650|KREMEN2	-0.586389	0.00447524
ENSG00000205413|SAMD9	-0.587199	0.00410864
ENSG00000133805|AMPD3	-0.587352	0.0257279
ENSG00000240065|PSMB9	-0.589746	0.00311001
ENSG00000136197|C7orf25	-0.591098	0.0173718
ENSG00000105971|CAV2	-0.593579	0.00254593
ENSG00000280322|AL035425.5	-0.594498	0.0218144
ENSG00000007314|SCN4A	-0.594685	0.00252761
ENSG00000138642|HERC6	-0.598229	0.000567
ENSG00000139973|SYT16	-0.602049	0.00595181
ENSG00000163082|SGPP2	-0.605579	0.00195324
ENSG00000102053|ZC3H12B	-0.608648	0.00180903
ENSG00000169871|TRIM56	-0.609739	0.000461
ENSG00000272335|AC093297.2	-0.610225	0.00242009
ENSG00000230778|ANKRD63	-0.613106	0.0111378
ENSG00000138496|PARP9	-0.614563	0.000373
ENSG00000223749|MIR503HG	-0.621388	0.00091
ENSG00000188897|AC099489.1	-0.627731	0.000765
ENSG00000250073|AP000866.2	-0.629906	0.0156172
ENSG00000130589|HELZ2	-0.636485	4.18e-05
ENSG00000135899|SP110	-0.636993	0.00225798
ENSG00000143869|GDF7	-0.638235	0.000799
ENSG00000178343|SHISA3	-0.64029	0.00326259
ENSG00000111671|SPSB2	-0.641132	0.0012132
ENSG00000267296|CEBPA-DT	-0.647447	0.000469
ENSG00000170581|STAT2	-0.654198	6.35e-05
ENSG00000105639|JAK3	-0.65482	0.00949869
ENSG00000142089|IFITM3	-0.65563	0.000214
ENSG00000255920|CCND2-AS1	-0.657769	0.0409806
ENSG00000196972|SMIM10L2B	-0.659098	0.000453
ENSG00000277368|AL138966.2	-0.660598	0.0409094
ENSG00000005102|MEOX1	-0.661118	0.0137841
ENSG00000223839|FAM95B1	-0.663091	0.0034242
ENSG00000111335|OAS2	-0.666259	0.00106131
ENSG00000164308|ERAP2	-0.670466	0.00185002
ENSG00000238062|SPATA3-AS1	-0.675214	0.00435864
ENSG00000270574|AC010680.2	-0.68239	0.00751328
ENSG00000164129|NPY5R	-0.683159	0.00599658
ENSG00000178685|PARP10	-0.69121	0.000523
ENSG00000089127|OAS1	-0.697258	0.000597
ENSG00000255152|MSH5-SAPCD1	-0.698842	0.00145995
ENSG00000163884|KLF15	-0.700441	1.1e-05
ENSG00000177943|MAMDC4	-0.703706	0.00245663
ENSG00000132274|TRIM22	-0.70621	0.00162017
ENSG00000119917|IFIT3	-0.713952	0.000251
ENSG00000270977|AC015849.5	-0.715711	0.000814
ENSG00000278861|AC117503.2	-0.726601	0.0378208
ENSG00000111331|OAS3	-0.743199	0.000238
ENSG00000068079|IFI35	-0.743909	6.36e-05
ENSG00000268388|FENDRR	-0.74443	8.15e-05
ENSG00000156587|UBE2L6	-0.74665	3.93e-05
ENSG00000187608|ISG15	-0.768039	6.32e-07
ENSG00000108679|LGALS3BP	-0.768728	4.14e-05
ENSG00000142102|PGGHG	-0.769566	0.000192
ENSG00000133106|EPSTI1	-0.780175	4.43e-06
ENSG00000247095|MIR210HG	-0.789698	0.00360619
ENSG00000130813|SHFL	-0.794371	5.04e-05
ENSG00000177409|SAMD9L	-0.796434	0.00527558
ENSG00000184838|PRR16	-0.79846	0.00459515
ENSG00000137628|DDX60	-0.804395	0.000191
ENSG00000260401|AP002761.4	-0.809904	0.00793451
ENSG00000126709|IFI6	-0.816624	2.68e-06
ENSG00000183114|FAM43B	-0.819194	0.000129
ENSG00000272755|AC245297.2	-0.826445	0.0429078
ENSG00000167964|RAB26	-0.833104	0.000974
ENSG00000281195|AC007878.1	-0.841552	0.0273068
ENSG00000168062|BATF2	-0.860159	0.000151
ENSG00000168542|COL3A1	-0.867424	0.00253544
ENSG00000137959|IFI44L	-0.883526	0.00019
ENSG00000185885|IFITM1	-0.897807	1.46e-06
ENSG00000178947|SMIM10L2A	-0.902024	4.1e-06
ENSG00000130303|BST2	-0.917227	1.7e-07
ENSG00000282851|BISPR	-0.924811	0.000869
ENSG00000186567|CEACAM19	-0.980044	3.72e-05
ENSG00000137965|IFI44	-1.02581	7.82e-06
ENSG00000270069|MIR222HG	-1.04527	0.000433
ENSG00000272223|AL136304.1	-1.04704	0.0308216
ENSG00000261147|AC091167.2	-1.15668	0.0143521
ENSG00000167748|KLK1	-1.23724	0.019898
ENSG00000275496|CU633906.2	-1.27608	0.0394282
ENSG00000264668|AC138696.1	-2.19482	0.00388215
ENSG00000285897|AC004687.2	-2.7599	0.00309113
ENSG00000277739|FP671120.4	-17.0207	5.39e-05
ENSG00000272887|CSPG4P5	-18.746	4.79e-10
ENSG00000248101|AC002116.1	-20.2674	2.91e-15
ENSG00000278189|RNA5-8SN1	-20.5193	3.2e-10
ENSG00000214076|CPSF1P1	-21.8524	2.47e-06
ENSG00000261796|ISY1-RAB43	-21.9214	1.36e-28
ENSG00000267520|AC010733.1	-22.8933	2.42e-06

## Sheet: IFN_6_Nucl_v_Con_Nucl
mRNA species upregulated/downregulated by ORF6 in the Nucleus (+IFN)
GENE_ID	LOG2FC	p_value(Adjusted)
ENSG00000286165|AC012488.2	34.8781	1.89e-18
ENSG00000285723|AL034430.2	31.8719	6.58e-17
ENSG00000267228|AC012254.2	30.4072	3.68e-26
ENSG00000285779|AL358472.7	27.345	1.19e-08
ENSG00000257767|AC002996.1	22.5511	5.99e-33
ENSG00000285920|AC087721.2	20.0876	7.19e-12
ENSG00000258677|AC022826.2	18.3771	5.42e-11
ENSG00000111780|AL021546.1	8.06283	1.9e-13
ENSG00000183160|TMEM119	7.79937	1.19e-13
ENSG00000226869|LHFPL3-AS1	7.04034	5.12e-12
ENSG00000276077|CU633904.2	6.53464	8.64e-07
ENSG00000257017|HP	6.36338	1.32e-12
ENSG00000198650|TAT	6.27826	4.23e-22
ENSG00000261371|PECAM1	5.92913	3.86e-27
ENSG00000042832|TG	5.81373	3.73e-47
ENSG00000260903|XKR7	5.72667	8.19e-49
ENSG00000133454|MYO18B	5.68474	1.11e-21
ENSG00000167880|EVPL	5.64553	1.29e-51
ENSG00000179520|SLC17A8	5.63203	8.32e-22
ENSG00000285269|AL160269.1	5.60037	1.82e-10
ENSG00000162771|FAM71A	5.22633	5.53e-39
ENSG00000112116|IL17F	5.19334	2.4e-23
ENSG00000232810|TNF	5.14545	3.51e-09
ENSG00000070019|GUCY2C	5.11177	7.18e-08
ENSG00000124557|BTN1A1	5.10196	3.04e-14
ENSG00000245025|AC107959.1	5.07025	5.07e-101
ENSG00000119614|VSX2	5.03343	6.23e-14
ENSG00000198483|ANKRD35	5.00068	7.58e-13
ENSG00000119915|ELOVL3	4.97919	1.35e-23
ENSG00000224655|LINC01823	4.97876	2.62e-18
ENSG00000158517|NCF1	4.97051	2.94e-12
ENSG00000224416|IFNA22P	4.95853	1.3e-07
ENSG00000285829|AC005921.5	4.93473	2.92e-14
ENSG00000267122|AC004490.1	4.89164	6.89e-10
ENSG00000224093|BCAR3-AS1	4.87577	3.19e-13
ENSG00000169896|ITGAM	4.78873	2.6e-32
ENSG00000091831|ESR1	4.76351	9.49e-12
ENSG00000172349|IL16	4.75475	2.6e-24
ENSG00000110876|SELPLG	4.74562	2.1e-22
ENSG00000261239|ANKRD26P1	4.72686	1.31e-39
ENSG00000143768|LEFTY2	4.69632	1.11e-19
ENSG00000116183|PAPPA2	4.67768	3.85e-28
ENSG00000007062|PROM1	4.66367	7.7e-11
ENSG00000244752|CRYBB2	4.62404	2.36e-09
ENSG00000273599|AL731571.1	4.6189	8.02e-105
ENSG00000059378|PARP12	4.54507	4.77e-14
ENSG00000163817|SLC6A20	4.52859	7.8e-39
ENSG00000203972|GLYATL3	4.4782	2.08e-08
ENSG00000065618|COL17A1	4.45397	1.44e-18
ENSG00000246203|AL353807.3	4.44693	7.37e-22
ENSG00000148482|SLC39A12	4.40196	1.02e-09
ENSG00000260314|MRC1	4.39703	4.09e-33
ENSG00000225329|LHFPL3-AS2	4.39148	9.72e-17
ENSG00000225647|AC005487.1	4.37964	5.78e-13
ENSG00000186517|ARHGAP30	4.37259	1.05e-18
ENSG00000148377|IDI2	4.35537	2.03e-14
ENSG00000157856|DRC1	4.34554	1.66e-22
ENSG00000250325|IGBP1P4	4.33119	4.48e-14
ENSG00000138109|CYP2C9	4.3105	9.95e-24
ENSG00000113389|NPR3	4.30056	6.57e-52
ENSG00000159899|NPR2	4.29408	1.27e-26
ENSG00000159251|ACTC1	4.25968	3.82e-13
ENSG00000214814|FER1L6	4.25911	2.13e-20
ENSG00000173714|WFIKKN2	4.2578	2.25e-31
ENSG00000255663|AP002373.1	4.24763	2.71e-09
ENSG00000151360|ALLC	4.21996	7.56e-17
ENSG00000188959|C9orf152	4.21222	1.14e-25
ENSG00000175894|TSPEAR	4.18555	3.4e-36
ENSG00000091106|NLRC4	4.17783	3.82e-09
ENSG00000183379|SYNDIG1L	4.16872	1.14e-08
ENSG00000223638|RFPL4A	4.15076	3.38e-11
ENSG00000196361|ELAVL3	4.14453	2.48e-16
ENSG00000225465|RFPL1S	4.12877	4.92e-16
ENSG00000010379|SLC6A13	4.12375	4.16e-37
ENSG00000215481|BCRP3	4.11687	8.09e-42
ENSG00000196092|PAX5	4.07274	6.14e-33
ENSG00000287089|AL138889.3	4.04585	1.82e-11
ENSG00000165805|C12orf50	4.04345	1.82e-18
ENSG00000115850|LCT	4.04136	1.97e-28
ENSG00000233873|RPL7P44	4.03562	1.69e-07
ENSG00000087589|CASS4	4.02922	3.89e-60
ENSG00000234763|AL359378.1	4.01902	2.78e-12
ENSG00000177238|TRIM72	4.00427	1.39e-39
ENSG00000178297|TMPRSS9	3.99951	2.2e-39
ENSG00000015520|NPC1L1	3.98098	1.27e-70
ENSG00000188856|RPSAP47	3.97306	1.27e-10
ENSG00000166569|CPLX4	3.95542	3.08e-09
ENSG00000087237|CETP	3.95269	3.55e-09
ENSG00000039987|BEST2	3.93974	3.13e-30
ENSG00000188039|NWD1	3.93924	5.63e-12
ENSG00000116748|AMPD1	3.93072	4.35e-18
ENSG00000196289|BECN2	3.91684	6.02e-13
ENSG00000285565|AL671762.1	3.9156	6.12e-27
ENSG00000284128|AP000356.3	3.91033	2.4e-32
ENSG00000272168|CASC15	3.9087	6.94e-19
ENSG00000185271|KLHL33	3.90281	3.23e-24
ENSG00000187957|DNER	3.89363	1.97e-10
ENSG00000171124|FUT3	3.89166	3.58e-28
ENSG00000182795|C1orf116	3.87346	3e-58
ENSG00000229292|RFPL4AL1	3.86723	9.92e-06
ENSG00000135248|FAM71F1	3.86424	4.37e-14
ENSG00000137270|GCM1	3.86136	2.15e-29
ENSG00000156413|FUT6	3.85956	3.46e-09
ENSG00000235411|DRG1P1	3.85671	4.66e-14
ENSG00000226979|LTA	3.85582	3.49e-23
ENSG00000147647|DPYS	3.8556	1.17e-18
ENSG00000270681|AC095055.1	3.85213	2.95e-30
ENSG00000254872|LINC02688	3.84703	1.31e-29
ENSG00000165917|RAPSN	3.83728	2.77e-15
ENSG00000255931|AP003108.1	3.82682	2.08e-12
ENSG00000143632|ACTA1	3.81457	8.86e-64
ENSG00000230358|SPDYE21	3.81362	2.44e-09
ENSG00000213434|VTI1BP2	3.81135	1.36e-07
ENSG00000274944|AL139260.3	3.79678	2.92e-05
ENSG00000168314|MOBP	3.79195	1.22e-29
ENSG00000174521|TTC9B	3.77193	1.57e-05
ENSG00000176381|PRR18	3.76792	2.33e-23
ENSG00000103056|SMPD3	3.76114	1.23e-50
ENSG00000148483|TMEM236	3.76077	1.59e-43
ENSG00000111181|SLC6A12	3.75851	2.58e-35
ENSG00000162896|PIGR	3.7517	1.72e-13
ENSG00000280160|AC135050.7	3.74271	5.1e-07
ENSG00000143107|FNDC7	3.73711	7.02e-38
ENSG00000121075|TBX4	3.7276	7.49e-14
ENSG00000179141|MTUS2-AS1	3.71626	9.82e-29
ENSG00000108576|SLC6A4	3.7135	3.47e-16
ENSG00000233558|AL050331.1	3.70094	3.07e-27
ENSG00000136931|NR5A1	3.69705	2.22e-29
ENSG00000237264|FTH1P11	3.69405	2.07e-07
ENSG00000267898|AC026803.2	3.68566	1.3e-22
ENSG00000130518|IQCN	3.6855	2.32e-32
ENSG00000213937|CLDN9	3.65498	2.64e-14
ENSG00000178199|ZC3H12D	3.64906	8.81e-35
ENSG00000243709|LEFTY1	3.64461	4.61e-23
ENSG00000189030|VHLL	3.63891	1.11e-09
ENSG00000134242|PTPN22	3.59609	1.16e-19
ENSG00000118137|APOA1	3.58639	9.75e-17
ENSG00000184716|SERINC4	3.57987	2.36e-32
ENSG00000279569|AC020763.4	3.57862	1.55e-19
ENSG00000255197|AC090559.1	3.57376	3.07e-10
ENSG00000117601|SERPINC1	3.567	3.88e-16
ENSG00000047662|FAM184B	3.55642	1.16e-46
ENSG00000274678|AC106886.3	3.54874	5.15e-16
ENSG00000244242|IFITM10	3.53952	2.18e-27
ENSG00000166863|TAC3	3.53627	2.68e-19
ENSG00000021488|SLC7A9	3.52468	7.94e-18
ENSG00000171989|LDHAL6B	3.50514	6.23e-09
ENSG00000168329|CX3CR1	3.50207	3.39e-08
ENSG00000168477|TNXB	3.49143	4.73e-79
ENSG00000130513|GDF15	3.49027	2.02e-22
ENSG00000144834|TAGLN3	3.48975	3.41e-13
ENSG00000157423|HYDIN	3.48619	4.73e-29
ENSG00000214544|GTF2IRD2P1	3.4837	4.25e-07
ENSG00000267561|AC093155.3	3.48286	1.16e-06
ENSG00000196724|ZNF418	3.47769	1.24e-20
ENSG00000215595|C20orf202	3.4665	5.69e-10
ENSG00000135407|AVIL	3.4617	6.76e-31
ENSG00000174945|AMZ1	3.45316	1.47e-13
ENSG00000257743|MGAM2	3.44605	1.34e-18
ENSG00000134594|RAB33A	3.43875	7.36e-07
ENSG00000156194|PPEF2	3.43758	8.09e-32
ENSG00000130182|ZSCAN10	3.43074	8.58e-16
ENSG00000108242|CYP2C18	3.42972	5.24e-18
ENSG00000286230|AC010327.7	3.41869	3.65e-11
ENSG00000269755|AC008758.6	3.41693	2.63e-07
ENSG00000267302|RNFT1-DT	3.41614	1.44e-06
ENSG00000162711|NLRP3	3.40624	6.43e-08
ENSG00000214897|PNMA6E	3.37514	5.41e-10
ENSG00000287839|AL353807.5	3.37222	1.31e-22
ENSG00000105146|AURKC	3.37049	4.42e-25
ENSG00000144671|SLC22A14	3.36776	2.4e-20
ENSG00000130368|MAS1	3.35909	1.02e-13
ENSG00000185527|PDE6G	3.35484	2.15e-11
ENSG00000163810|TGM4	3.3533	1.2e-05
ENSG00000215498|FAM230B	3.33667	2.68e-15
ENSG00000156966|B3GNT7	3.33164	2.3e-20
ENSG00000132639|SNAP25	3.3312	3.27e-11
ENSG00000244471|AL137058.1	3.32483	1.78e-20
ENSG00000086730|LAT2	3.31623	1.44e-29
ENSG00000171786|NHLH1	3.29948	7.76e-60
ENSG00000225899|FRG2B	3.29871	2.92e-06
ENSG00000286113|AC022868.2	3.28404	1.38e-16
ENSG00000261678|SCRT1	3.27329	1.54e-35
ENSG00000272275|AC092687.3	3.27208	7.8e-23
ENSG00000254806|SYS1-DBNDD2	3.26902	4.82e-09
ENSG00000165841|CYP2C19	3.26318	2.02e-19
ENSG00000236754|AC007666.1	3.25707	1.77e-19
ENSG00000237772|LINC02631	3.23874	1.39e-09
ENSG00000066336|SPI1	3.23856	5.17e-14
ENSG00000105219|CNTD2	3.23605	6.78e-33
ENSG00000104112|SCG3	3.23129	1.56e-25
ENSG00000224261|RPSAP18	3.22571	3.68e-14
ENSG00000280213|UCKL1-AS1	3.21467	4.99e-25
ENSG00000151025|GPR158	3.21118	2.45e-09
ENSG00000260105|AOC4P	3.20667	6.38e-23
ENSG00000185955|C7orf61	3.1992	3.36e-18
ENSG00000230021|AL669831.3	3.18638	4.68e-18
ENSG00000179292|TMEM151A	3.186	1.72e-22
ENSG00000230825|AC005532.1	3.18534	1.44e-23
ENSG00000268744|AC008758.4	3.18023	3.55e-11
ENSG00000163606|CD200R1	3.17782	8.75e-22
ENSG00000125531|FNDC11	3.17723	7.51e-15
ENSG00000189001|SBSN	3.17436	2.01e-24
ENSG00000068976|PYGM	3.16927	8.17e-49
ENSG00000250138|AC139495.2	3.15819	1.45e-08
ENSG00000141434|MEP1B	3.1551	6.12e-21
ENSG00000227388|AL133410.1	3.14659	1.26e-15
ENSG00000244097|RPS4XP17	3.14508	1.5e-14
ENSG00000228335|AC073063.1	3.13978	3.38e-14
ENSG00000175003|SLC22A1	3.13789	3.25e-24
ENSG00000284640|AL590434.2	3.1364	3.04e-09
ENSG00000272822|AC073610.2	3.13419	6.04e-13
ENSG00000115266|APC2	3.12201	3.19e-62
ENSG00000159409|CELF3	3.11515	4.23e-46
ENSG00000269533|AC003002.3	3.11381	6.11e-08
ENSG00000258469|CHMP4BP1	3.11368	4.33e-16
ENSG00000153495|TEX29	3.1084	3.25e-13
ENSG00000077080|ACTL6B	3.10785	1.06e-14
ENSG00000130958|SLC35D2	3.10039	3.24e-22
ENSG00000166825|ANPEP	3.09761	3.62e-20
ENSG00000280311|AC131212.4	3.0955	3.26e-21
ENSG00000141738|GRB7	3.09488	2.96e-21
ENSG00000145244|CORIN	3.09483	9.05e-29
ENSG00000253327|RAD21-AS1	3.09122	1.13e-08
ENSG00000102524|TNFSF13B	3.09036	1.3e-08
ENSG00000261359|PYCARD-AS1	3.0885	3.63e-26
ENSG00000171649|ZIK1	3.08464	1.18e-08
ENSG00000285737|LINC02680	3.0845	9.37e-09
ENSG00000280062|AL031719.1	3.0836	3.25e-09
ENSG00000224429|LINC00539	3.07943	9.15e-10
ENSG00000101203|COL20A1	3.06645	1.12e-23
ENSG00000196878|LAMB3	3.06295	9.78e-13
ENSG00000157368|IL34	3.04961	1.58e-10
ENSG00000140478|GOLGA6D	3.03275	7.44e-13
ENSG00000172159|FRMD3	3.02846	9.59e-47
ENSG00000274641|H2BC17	3.02833	7.15e-20
ENSG00000166268|MYRFL	3.02005	3.29e-16
ENSG00000260997|AC004847.1	3.00769	2.08e-07
ENSG00000238269|PAGE2B	3.005	2.66e-08
ENSG00000171291|ZNF439	3.00372	5.23e-12
ENSG00000213453|FTH1P3	3.00129	9.14e-16
ENSG00000280587|LINC01348	3.00074	1.15e-11
ENSG00000257052|AP003721.4	2.99811	2.36e-06
ENSG00000196503|ARL9	2.98459	1.89e-15
ENSG00000204677|FAM153CP	2.97473	1.3e-06
ENSG00000235672|AC090286.3	2.95923	7.03e-15
ENSG00000146221|TCTE1	2.95649	1.74e-16
ENSG00000182450|KCNK4	2.94656	7.9e-12
ENSG00000060558|GNA15	2.9396	2.25e-05
ENSG00000151364|KCTD14	2.93544	1.96e-17
ENSG00000170091|NSG2	2.92969	5.95e-08
ENSG00000198342|ZNF442	2.9285	2.44e-23
ENSG00000159289|GOLGA6A	2.92577	1.34e-21
ENSG00000156427|FGF18	2.92554	2.15e-23
ENSG00000109743|BST1	2.92487	3.62e-09
ENSG00000170827|CELP	2.92487	3.16e-11
ENSG00000170458|CD14	2.92419	2.47e-36
ENSG00000213713|PIGCP1	2.90758	1.96e-06
ENSG00000133392|MYH11	2.90473	3.19e-13
ENSG00000123901|GPR83	2.90437	2.42e-28
ENSG00000163131|CTSS	2.89986	4.49e-18
ENSG00000198569|SLC34A3	2.89836	1.13e-10
ENSG00000180209|MYLPF	2.89826	1.63e-06
ENSG00000267041|ZNF850	2.89634	1.92e-60
ENSG00000257761|AC078860.2	2.89489	7.95e-11
ENSG00000239617|AC073610.1	2.88982	9.02e-11
ENSG00000089199|CHGB	2.88139	7.94e-18
ENSG00000177932|ZNF354C	2.87767	4.97e-15
ENSG00000273188|AL022328.3	2.87598	3.68e-09
ENSG00000138615|CILP	2.86093	2.38e-11
ENSG00000280571|AC006059.2	2.85711	5.22e-11
ENSG00000168918|INPP5D	2.85582	6.29e-14
ENSG00000114349|GNAT1	2.85029	1.09e-07
ENSG00000214900|LINC01588	2.84551	1.56e-51
ENSG00000180353|HCLS1	2.84499	2.07e-17
ENSG00000279212|AL390961.3	2.83329	4.66e-08
ENSG00000155026|RSPH10B	2.83241	7.33e-20
ENSG00000223573|TINCR	2.82399	2.59e-55
ENSG00000228242|AC093495.1	2.80965	1.21e-19
ENSG00000214612|RPS19P1	2.80702	2.91e-06
ENSG00000100628|ASB2	2.80526	0.000141
ENSG00000186265|BTLA	2.80255	8.23e-11
ENSG00000166359|WDR88	2.79799	3.11e-07
ENSG00000186529|CYP4F3	2.79483	9.25e-10
ENSG00000144821|MYH15	2.79316	5.36e-67
ENSG00000284740|AL645728.2	2.78476	7.43e-19
ENSG00000158373|H2BC5	2.7846	1.28e-41
ENSG00000114757|PEX5L	2.78322	5.71e-08
ENSG00000169403|PTAFR	2.77787	5.19e-39
ENSG00000270106|TSNAX-DISC1	2.77462	2.59e-06
ENSG00000288079|AC026329.1	2.77075	5.86e-09
ENSG00000189334|S100A14	2.76895	1.62e-07
ENSG00000113369|ARRDC3	2.76421	2.1e-55
ENSG00000140538|NTRK3	2.76403	1.88e-12
ENSG00000285830|AL109628.2	2.76024	3.19e-07
ENSG00000129654|FOXJ1	2.75869	5.75e-10
ENSG00000174898|CATSPERD	2.75664	1.04e-09
ENSG00000180720|CHRM4	2.75471	9.06e-17
ENSG00000218016|ZNF192P2	2.74943	2.24e-10
ENSG00000145491|ROPN1L	2.74757	7.89e-16
ENSG00000286747|AL627095.2	2.74446	9.04e-15
ENSG00000186790|FOXE3	2.73699	2.2e-08
ENSG00000039600|SOX30	2.73673	5.04e-06
ENSG00000143850|PLEKHA6	2.73034	5.64e-59
ENSG00000234773|AC012618.3	2.72972	6.72e-14
ENSG00000135929|CYP27A1	2.72362	3.06e-32
ENSG00000139438|FAM222A	2.7232	9.19e-51
ENSG00000107187|LHX3	2.72257	3.13e-21
ENSG00000124657|OR2B6	2.71674	1.58e-21
ENSG00000229983|AL606468.1	2.71633	2.98e-06
ENSG00000287088|AP001066.1	2.71547	1.73e-28
ENSG00000111679|PTPN6	2.71498	1.16e-17
ENSG00000197540|GZMM	2.71327	3.53e-09
ENSG00000181894|ZNF329	2.71241	1.14e-32
ENSG00000105708|ZNF14	2.70288	3.5e-54
ENSG00000247675|LRP4-AS1	2.69488	1.06e-08
ENSG00000277224|H2BC7	2.67708	9.08e-06
ENSG00000187775|DNAH17	2.67461	6.89e-38
ENSG00000279693|AC099521.3	2.67139	5.85e-09
ENSG00000225605|AC092813.1	2.66934	1.85e-10
ENSG00000274340|AC032011.1	2.6604	1.36e-06
ENSG00000279699|AC004264.2	2.65902	1.69e-10
ENSG00000261654|AL360270.2	2.64879	1.68e-20
ENSG00000188037|CLCN1	2.64852	4.05e-13
ENSG00000177688|SUMO4	2.64536	9.6e-14
ENSG00000276966|H4C5	2.64482	1.41e-23
ENSG00000198939|ZFP2	2.64127	8.93e-23
ENSG00000243431|RPL5P30	2.64126	8.71e-09
ENSG00000184414|IRS3P	2.64114	1.46e-10
ENSG00000174844|DNAH12	2.6407	3.78e-15
ENSG00000251365|LINC02236	2.64018	1.31e-14
ENSG00000285650|AL157827.2	2.63446	1.28e-09
ENSG00000081148|IMPG2	2.63347	5.57e-19
ENSG00000286379|AL591845.1	2.62751	4.64e-23
ENSG00000259172|AC023024.1	2.62485	9.26e-47
ENSG00000132000|PODNL1	2.6234	1.02e-11
ENSG00000158683|PKD1L1	2.62295	4.24e-26
ENSG00000242748|RPL23AP81	2.61986	2.32e-09
ENSG00000115523|GNLY	2.6185	2.01e-07
ENSG00000270240|AC015849.1	2.61841	1.66e-13
ENSG00000230131|LINC02641	2.61741	5.15e-11
ENSG00000280422|AC115284.2	2.6049	1.76e-13
ENSG00000220583|RPL35P2	2.60305	9.99e-08
ENSG00000080573|COL5A3	2.6026	8.61e-10
ENSG00000100985|MMP9	2.60149	6.08e-05
ENSG00000109667|SLC2A9	2.60034	8.1e-06
ENSG00000188277|C15orf62	2.59958	3.54e-16
ENSG00000222046|DCDC2B	2.59502	1.02e-10
ENSG00000279232|AC008522.1	2.59318	8.1e-09
ENSG00000235888|AF064858.1	2.59226	1.74e-23
ENSG00000272525|AC099522.2	2.59048	1.23e-26
ENSG00000143217|NECTIN4	2.58741	1.67e-17
ENSG00000280087|AC011481.3	2.58379	1.78e-08
ENSG00000250644|AC068580.4	2.57738	2.03e-21
ENSG00000082126|MPP4	2.56986	6.74e-09
ENSG00000174827|PDZK1	2.55491	1.93e-23
ENSG00000124772|CPNE5	2.55271	6.98e-12
ENSG00000285877|AC007448.5	2.54901	4.79e-10
ENSG00000225335|AC016027.1	2.54467	4.39e-19
ENSG00000250075|AC104806.2	2.53999	4.39e-18
ENSG00000230162|CT45A11P	2.53463	1.45e-10
ENSG00000130783|CCDC62	2.53145	1.95e-39
ENSG00000152377|SPOCK1	2.52206	5.81e-33
ENSG00000261054|AC036108.2	2.51878	3.27e-31
ENSG00000178233|TMEM151B	2.51537	2.83e-17
ENSG00000175592|FOSL1	2.51466	8.82e-32
ENSG00000130287|NCAN	2.50603	1.95e-17
ENSG00000282988|AL031777.2	2.50393	9.98e-15
ENSG00000197653|DNAH10	2.50033	2.51e-51
ENSG00000050628|PTGER3	2.49167	1.81e-13
ENSG00000229153|EPHA1-AS1	2.48563	2.13e-08
ENSG00000233198|RNF224	2.48121	9.36e-09
ENSG00000197181|PIWIL2	2.48015	3.9e-11
ENSG00000147174|GCNA	2.47941	3.52e-34
ENSG00000100302|RASD2	2.47888	7.45e-31
ENSG00000286819|Z98745.1	2.47851	3.04e-08
ENSG00000272662|AC073352.1	2.47545	2e-09
ENSG00000187492|CDHR4	2.4732	5.73e-07
ENSG00000219163|HMGB1P20	2.47276	1.22e-05
ENSG00000276110|AC242988.1	2.46938	7.67e-08
ENSG00000274460|AC092119.2	2.46915	1.68e-23
ENSG00000156265|MAP3K7CL	2.46311	3.36e-10
ENSG00000215014|AL645728.1	2.46131	3.63e-32
ENSG00000072182|ASIC4	2.45892	1.64e-20
ENSG00000268533|AC003002.2	2.45441	0.000417
ENSG00000115896|PLCL1	2.45128	1.41e-30
ENSG00000255571|MIR9-3HG	2.4431	4.02e-09
ENSG00000270393|AC000095.1	2.44171	4.67e-09
ENSG00000162576|MXRA8	2.43777	1e-24
ENSG00000215472|RPL17-C18orf32	2.43311	1.16e-11
ENSG00000172818|OVOL1	2.4324	5.38e-07
ENSG00000180596|H2BC4	2.4319	2.5e-12
ENSG00000257913|DDN-AS1	2.42954	3.27e-11
ENSG00000167772|ANGPTL4	2.42897	3.7e-06
ENSG00000288531|AL669831.7	2.42641	8.53e-09
ENSG00000183914|DNAH2	2.4226	1.49e-24
ENSG00000008056|SYN1	2.41695	2.66e-25
ENSG00000278903|CU633906.4	2.41512	7.14e-16
ENSG00000204420|MPIG6B	2.41291	3.93e-09
ENSG00000279019|AC009090.4	2.41198	2.96e-11
ENSG00000285646|AL021155.4	2.40542	2.8e-13
ENSG00000187994|RINL	2.39937	2.4e-15
ENSG00000205592|MUC19	2.39672	8.4e-09
ENSG00000158445|KCNB1	2.39358	1.07e-28
ENSG00000127578|WFIKKN1	2.38865	3.4e-42
ENSG00000141934|PLPP2	2.38688	1.18e-06
ENSG00000164556|FAM183BP	2.38614	1.59e-17
ENSG00000272070|AC005618.1	2.38517	4.02e-09
ENSG00000233822|H2BC15	2.38353	7.65e-42
ENSG00000234219|CDCA4P4	2.38347	2.37e-06
ENSG00000060709|RIMBP2	2.38329	1.57e-07
ENSG00000136383|ALPK3	2.37589	1.88e-39
ENSG00000214401|KANSL1-AS1	2.37496	1.27e-07
ENSG00000113924|HGD	2.37342	8.1e-08
ENSG00000286057|FP671120.10	2.37276	0.000222
ENSG00000275221|H2AC15	2.37096	6.56e-12
ENSG00000277383|AC010331.1	2.37001	4.4e-26
ENSG00000186019|AC021092.1	2.36777	7.16e-14
ENSG00000256625|AC092747.2	2.36251	3.68e-08
ENSG00000105499|PLA2G4C	2.36039	1.49e-24
ENSG00000100604|CHGA	2.35641	8.16e-28
ENSG00000286342|AC073210.3	2.35411	2.24e-07
ENSG00000169548|ZNF280A	2.35085	6.19e-10
ENSG00000198835|GJC2	2.34723	2.55e-30
ENSG00000279568|AC093525.9	2.34617	1.31e-26
ENSG00000166922|SCG5	2.34365	2.41e-21
ENSG00000136449|MYCBPAP	2.34331	3.88e-12
ENSG00000260526|AC109347.1	2.33127	4.02e-15
ENSG00000261582|AL121753.1	2.33127	2.65e-06
ENSG00000188981|MSANTD1	2.33123	1.14e-20
ENSG00000187682|ERAS	2.33079	6.94e-07
ENSG00000168386|FILIP1L	2.32891	3.88e-22
ENSG00000118898|PPL	2.32751	5.75e-19
ENSG00000260589|STAM-AS1	2.32521	4.6e-21
ENSG00000166317|SYNPO2L	2.31929	6.26e-09
ENSG00000152433|ZNF547	2.3189	3.21e-27
ENSG00000176840|MIR7-3HG	2.31348	3.35e-08
ENSG00000115556|PLCD4	2.30981	1.45e-17
ENSG00000168140|VASN	2.30917	1.62e-29
ENSG00000138823|MTTP	2.30872	6.87e-09
ENSG00000163435|ELF3	2.3086	1.06e-12
ENSG00000080031|PTPRH	2.30781	5.47e-11
ENSG00000181016|LSMEM1	2.30635	3.65e-37
ENSG00000074706|IPCEF1	2.30583	8.14e-14
ENSG00000161860|SYCE2	2.30294	8.6e-15
ENSG00000287853|AL031668.2	2.30162	7.34e-09
ENSG00000204666|AC010624.1	2.30022	2.74e-06
ENSG00000203814|H2BC18	2.28928	1.45e-26
ENSG00000230423|AL672310.1	2.28904	0.000157
ENSG00000269514|AC024257.3	2.28698	2.07e-20
ENSG00000240219|AL512306.2	2.28648	1.19e-17
ENSG00000122728|TAF1L	2.28282	3.22e-06
ENSG00000124721|DNAH8	2.28207	1.37e-11
ENSG00000256771|ZNF253	2.28001	8.17e-05
ENSG00000235513|L3MBTL2-AS1	2.27997	1.82e-05
ENSG00000273802|H2BC8	2.27961	4.38e-06
ENSG00000151615|POU4F2	2.27818	3.99e-15
ENSG00000164404|GDF9	2.27573	1.42e-21
ENSG00000101638|ST8SIA5	2.27468	4.06e-26
ENSG00000286035|AC073840.1	2.2732	7.02e-12
ENSG00000158865|SLC5A11	2.26979	5.71e-25
ENSG00000279196|AC135048.4	2.26747	2.9e-11
ENSG00000227740|LINC02803	2.26641	1.67e-09
ENSG00000136881|BAAT	2.26392	3.97e-14
ENSG00000132801|ZSWIM3	2.26222	4.48e-34
ENSG00000236021|AL591043.2	2.2575	2.18e-10
ENSG00000271855|AC073195.2	2.25414	7.12e-25
ENSG00000101194|SLC17A9	2.25141	3.71e-25
ENSG00000148735|PLEKHS1	2.24579	7.39e-13
ENSG00000143199|ADCY10	2.24573	3.82e-15
ENSG00000158023|WDR66	2.24394	4.01e-23
ENSG00000236528|AL033528.3	2.24205	6.82e-09
ENSG00000240418|AC020917.1	2.23908	1.45e-15
ENSG00000152454|ZNF256	2.23815	2.17e-29
ENSG00000187105|HEATR4	2.23564	1.68e-05
ENSG00000163701|IL17RE	2.23537	7.15e-31
ENSG00000197153|H3C12	2.23127	2.95e-09
ENSG00000181378|CFAP65	2.22988	2.44e-08
ENSG00000121101|TEX14	2.22877	1.19e-31
ENSG00000185674|LYG2	2.22507	6.09e-05
ENSG00000265907|AP000919.1	2.22423	0.000344
ENSG00000103196|CRISPLD2	2.2213	7.27e-18
ENSG00000166592|RRAD	2.22009	4.48e-10
ENSG00000028277|POU2F2	2.21723	1.07e-37
ENSG00000159885|ZNF222	2.21582	7.87e-32
ENSG00000163631|ALB	2.21502	1.14e-09
ENSG00000141527|CARD14	2.21498	2.14e-06
ENSG00000288156|AC104530.1	2.21385	1.55e-05
ENSG00000198711|SSBP3-AS1	2.21299	4.85e-13
ENSG00000256249|AC026333.3	2.21023	1.45e-06
ENSG00000233030|AC243772.2	2.20704	6.54e-08
ENSG00000231551|AC245100.4	2.20278	7.77e-17
ENSG00000266677|AC087164.1	2.20158	1.99e-10
ENSG00000197019|SERTAD1	2.19853	6.89e-42
ENSG00000287507|AP001053.1	2.19548	1.35e-05
ENSG00000105085|MED26	2.19313	2.34e-42
ENSG00000284686|AC119674.2	2.18872	2.69e-07
ENSG00000258900|HNRNPCP1	2.18872	8.98e-13
ENSG00000274290|H2BC6	2.1883	1.21e-16
ENSG00000269399|AC008764.6	2.18704	8.94e-24
ENSG00000171827|ZNF570	2.18431	1.05e-31
ENSG00000141194|OR4D1	2.18145	3.87e-09
ENSG00000167476|JSRP1	2.17962	3.14e-09
ENSG00000145920|CPLX2	2.1769	1.97e-05
ENSG00000197044|ZNF441	2.17466	4.73e-36
ENSG00000130055|GDPD2	2.17408	1.68e-07
ENSG00000237927|AL078604.2	2.17363	1.15e-08
ENSG00000143552|NUP210L	2.17096	4.43e-08
ENSG00000272896|AL355987.3	2.16912	4.81e-07
ENSG00000276445|AC005393.1	2.1657	8.64e-15
ENSG00000169181|GSG1L	2.16291	6.9e-09
ENSG00000272196|H2AC19	2.16277	5.52e-32
ENSG00000162998|FRZB	2.16175	2.67e-10
ENSG00000277879|AL391988.1	2.16114	3.41e-28
ENSG00000188868|ZNF563	2.15905	9.52e-11
ENSG00000250673|REELD1	2.1585	4.8e-19
ENSG00000090020|SLC9A1	2.15592	2.35e-40
ENSG00000286707|AC010896.1	2.15167	1.7e-07
ENSG00000175105|ZNF654	2.14465	2.61e-40
ENSG00000183091|NEB	2.14434	9.09e-42
ENSG00000281756|C2-AS1	2.14395	8.77e-07
ENSG00000274184|AC011815.2	2.14275	2.35e-20
ENSG00000213943|KRT18P17	2.14076	1.12e-10
ENSG00000272948|AP001412.1	2.13716	1.5e-14
ENSG00000127831|VIL1	2.13463	1.9e-05
ENSG00000275709|AC090527.4	2.13126	4.65e-05
ENSG00000278514|AC068831.7	2.12898	1.71e-07
ENSG00000173530|TNFRSF10D	2.12325	2.3e-34
ENSG00000286156|AC026273.1	2.12125	6.64e-19
ENSG00000095951|HIVEP1	2.1197	3.02e-51
ENSG00000277149|TYW1B	2.11751	7.72e-24
ENSG00000277602|AC005363.2	2.11718	7.55e-09
ENSG00000232656|IDI2-AS1	2.11071	4.08e-19
ENSG00000197847|SLC22A20P	2.10755	7.01e-12
ENSG00000124103|FAM209A	2.10741	1.68e-05
ENSG00000255384|AP001267.2	2.09799	1.25e-06
ENSG00000278677|H2AC17	2.09579	6.17e-11
ENSG00000227082|LINC02798	2.09543	1.65e-09
ENSG00000272768|AC004854.2	2.09469	2.11e-07
ENSG00000270589|AL158163.1	2.09358	7.09e-09
ENSG00000147485|PXDNL	2.09128	2.16e-06
ENSG00000265451|AC012447.1	2.08946	1.51e-05
ENSG00000197808|ZNF461	2.0893	1.82e-25
ENSG00000279923|AC022417.1	2.08685	2.92e-07
ENSG00000279539|AC006486.2	2.08654	4.59e-13
ENSG00000260495|AC009148.1	2.08492	2.42e-14
ENSG00000119681|LTBP2	2.07962	2.03e-34
ENSG00000174307|PHLDA3	2.079	4.42e-42
ENSG00000261360|AC010491.1	2.07895	1.68e-12
ENSG00000229178|AC233280.1	2.07837	2.04e-07
ENSG00000272733|AP000345.2	2.07538	1.9e-08
ENSG00000124762|CDKN1A	2.07013	4.94e-33
ENSG00000269318|AC007292.2	2.06626	1.8e-09
ENSG00000168348|INSM2	2.06181	6.52e-12
ENSG00000172425|TTC36	2.06075	3.94e-12
ENSG00000147883|CDKN2B	2.05981	3.86e-35
ENSG00000270195|AC016773.2	2.05938	5.92e-26
ENSG00000274997|H2AC12	2.05594	9.55e-07
ENSG00000262152|LINC00514	2.05508	1.2e-05
ENSG00000272008|AL139274.2	2.05025	3.19e-07
ENSG00000260572|AC069224.2	2.05022	9.84e-16
ENSG00000261136|AC023908.3	2.04894	3.58e-17
ENSG00000251143|AP002490.1	2.0458	7.2e-17
ENSG00000196152|ZNF79	2.04443	1.73e-30
ENSG00000286883|AC005041.5	2.0443	1.09e-06
ENSG00000138356|AOX1	2.04265	2.37e-05
ENSG00000204947|ZNF425	2.04228	1.23e-27
ENSG00000224376|AC017104.1	2.03961	1.57e-14
ENSG00000111886|GABRR2	2.03802	3.5e-24
ENSG00000099769|IGFALS	2.03634	1.06e-05
ENSG00000259826|AC072061.1	2.03609	4.09e-16
ENSG00000261485|PAN3-AS1	2.03481	1.51e-23
ENSG00000234123|RHBDF1P1	2.03456	9.94e-05
ENSG00000286511|Z95118.2	2.03349	6.4e-07
ENSG00000182902|SLC25A18	2.03323	1.09e-09
ENSG00000164855|TMEM184A	2.02903	6.23e-07
ENSG00000183791|ELOA3D	2.02901	0.000344
ENSG00000287710|AC067852.5	2.02872	5.48e-23
ENSG00000168298|H1-4	2.02657	3.03e-08
ENSG00000114405|C3orf14	2.0259	3.92e-29
ENSG00000259316|AC087632.2	2.02555	8.71e-06
ENSG00000267769|AC011498.6	2.0232	1.07e-14
ENSG00000134489|HRH4	2.02189	7.36e-08
ENSG00000275902|AC139530.3	2.02181	2.62e-19
ENSG00000260339|HEXA-AS1	2.0203	9.97e-16
ENSG00000083817|ZNF416	2.01869	2.86e-26
ENSG00000251692|PTX4	2.01807	1.43e-07
ENSG00000266306|AC061975.5	2.01785	2.56e-06
ENSG00000131115|ZNF227	2.01656	6.78e-32
ENSG00000263033|AC007220.1	2.01621	4.84e-05
ENSG00000254732|AP001931.1	2.01427	0.000944
ENSG00000160951|PTGER1	2.01309	1.79e-06
ENSG00000286285|AL138778.1	2.01264	3.55e-09
ENSG00000119283|TRIM67	2.01139	2.21e-08
ENSG00000261341|AC010325.1	2.01048	2.09e-05
ENSG00000287960|AC008567.3	2.0095	9.29e-05
ENSG00000176723|ZNF843	2.00835	2.28e-17
ENSG00000148677|ANKRD1	2.00587	2.95e-10
ENSG00000276523|AC025287.3	2.00516	1e-06
ENSG00000186834|HEXIM1	2.00379	2.4e-34
ENSG00000196296|ATP2A1	2.00124	8.4e-34
ENSG00000177807|KCNJ10	2.00119	4.81e-09
ENSG00000273129|PACERR	1.99875	1.48e-06
ENSG00000166159|LRTM2	1.99857	5.52e-08
ENSG00000181524|RPL24P4	1.99815	9.57e-10
ENSG00000287868|AL355377.4	1.99749	6.27e-05
ENSG00000272205|AL451050.2	1.99713	2.68e-18
ENSG00000133958|UNC79	1.99698	1.14e-15
ENSG00000268403|AC132192.2	1.9937	3.91e-21
ENSG00000088827|SIGLEC1	1.99332	5.74e-06
ENSG00000267265|AC011476.3	1.99267	8.06e-05
ENSG00000106328|FSCN3	1.99216	1.76e-09
ENSG00000188033|ZNF490	1.98495	1.11e-27
ENSG00000229321|AC008269.1	1.98411	3.41e-08
ENSG00000233435|AGGF1P2	1.98249	5.9e-22
ENSG00000157315|TMED6	1.98174	4.85e-11
ENSG00000234776|C11orf94	1.9817	7.49e-08
ENSG00000283341|AC068205.2	1.98095	7.61e-22
ENSG00000167178|ISLR2	1.9804	2.43e-07
ENSG00000067798|NAV3	1.97851	4.33e-06
ENSG00000128242|GAL3ST1	1.97726	7.89e-15
ENSG00000179593|ALOX15B	1.97503	1.37e-05
ENSG00000188368|PRR19	1.97473	3.68e-16
ENSG00000136286|MYO1G	1.97235	5.72e-11
ENSG00000184635|ZNF93	1.9618	5.98e-06
ENSG00000263884|AP000845.1	1.96034	1.93e-13
ENSG00000158406|H4C8	1.95925	2.58e-15
ENSG00000108309|RUNDC3A	1.95785	3.51e-16
ENSG00000184786|TCTE3	1.95768	1.95e-17
ENSG00000164082|GRM2	1.95608	4.43e-12
ENSG00000221883|ARIH2OS	1.956	4.61e-20
ENSG00000256229|ZNF486	1.95108	1.86e-05
ENSG00000287725|AP003071.5	1.94907	3.2e-17
ENSG00000274270|AL137060.3	1.9439	2.32e-13
ENSG00000257225|AC079601.2	1.94195	8.1e-07
ENSG00000172183|ISG20	1.9416	5.39e-20
ENSG00000141837|CACNA1A	1.94011	8.35e-05
ENSG00000273151|AC073957.3	1.93923	3.21e-11
ENSG00000259158|ADAM20P1	1.93909	1.03e-07
ENSG00000174527|MYO1H	1.93811	5.96e-08
ENSG00000257335|MGAM	1.93683	6.72e-12
ENSG00000243742|RPLP0P2	1.93502	6.68e-07
ENSG00000257950|P2RX5-TAX1BP3	1.93426	1.45e-06
ENSG00000213096|ZNF254	1.9295	1.03e-24
ENSG00000280387|AL109806.1	1.9287	8.8e-07
ENSG00000272991|AF129408.1	1.92865	2.66e-05
ENSG00000273010|AL360270.3	1.92751	2.74e-06
ENSG00000247679|AC139795.2	1.92727	7.23e-21
ENSG00000174564|IL20RB	1.92676	1.77e-19
ENSG00000130203|APOE	1.92651	5.96e-31
ENSG00000072818|ACAP1	1.9238	1.82e-06
ENSG00000182585|EPGN	1.92122	1.61e-05
ENSG00000146453|PNLDC1	1.92088	2.62e-10
ENSG00000260081|AF274858.1	1.91505	5.03e-15
ENSG00000176236|RPP38-DT	1.91245	4.16e-13
ENSG00000187686|KRT18P59	1.90969	3.05e-09
ENSG00000232040|ZBED9	1.90885	1.01e-31
ENSG00000286874|AC072054.1	1.90855	2.93e-07
ENSG00000161653|NAGS	1.90824	2.1e-10
ENSG00000198551|ZNF627	1.90503	8.05e-25
ENSG00000137843|PAK6	1.90478	3.09e-15
ENSG00000101049|SGK2	1.90312	6.68e-18
ENSG00000147655|RSPO2	1.89915	1.07e-05
ENSG00000255432|AP001458.2	1.89715	0.000626
ENSG00000204338|CYP21A1P	1.89524	3.4e-05
ENSG00000260368|AC027373.1	1.89502	5.64e-09
ENSG00000124882|EREG	1.8949	0.000143
ENSG00000164463|CREBRF	1.89368	8.06e-33
ENSG00000286000|AC234775.4	1.89276	3.25e-11
ENSG00000267053|AC092296.2	1.89247	1.92e-05
ENSG00000273189|AC010619.3	1.89231	2.48e-10
ENSG00000150722|PPP1R1C	1.888	0.000125
ENSG00000219891|ZSCAN12P1	1.88666	3.29e-19
ENSG00000272173|U47924.2	1.88602	3.63e-10
ENSG00000096654|ZNF184	1.88256	3.32e-26
ENSG00000233924|RPSAP13	1.88222	5.55e-06
ENSG00000092607|TBX15	1.88055	2.18e-07
ENSG00000265480|KRT18P55	1.88001	1.08e-05
ENSG00000277767|AL442128.2	1.87984	2.54e-11
ENSG00000174776|WDR49	1.8774	4.78e-06
ENSG00000174837|ADGRE1	1.87663	6.86e-05
ENSG00000272854|AC004839.2	1.87322	0.000119
ENSG00000168126|OR2W6P	1.87321	2.34e-05
ENSG00000197933|ZNF823	1.87239	5.86e-30
ENSG00000168621|GDNF	1.87186	2.49e-22
ENSG00000287918|AF274853.1	1.87036	1.93e-06
ENSG00000146757|ZNF92	1.87013	3.83e-25
ENSG00000277200|AC005696.4	1.86588	2.63e-22
ENSG00000171931|FBXW10	1.86488	8.56e-08
ENSG00000178229|ZNF543	1.86469	1.58e-31
ENSG00000185869|ZNF829	1.86361	6.73e-18
ENSG00000287425|AP003717.4	1.86317	9.15e-09
ENSG00000261096|AC073476.3	1.86194	7.29e-14
ENSG00000279086|AC073130.3	1.85696	0.00013
ENSG00000273391|AC083880.1	1.85606	2.78e-17
ENSG00000287870|AC093433.2	1.854	1.3e-08
ENSG00000111319|SCNN1A	1.85354	1.5e-06
ENSG00000175793|SFN	1.85309	1.49e-06
ENSG00000101665|SMAD7	1.85292	4.39e-29
ENSG00000287721|AC061975.8	1.85067	9.62e-14
ENSG00000169194|IL13	1.84857	6.52e-05
ENSG00000268107|AC003005.1	1.84792	0.00128568
ENSG00000273711|AC005520.7	1.84772	4.88e-08
ENSG00000235527|HIPK1-AS1	1.84595	8.53e-11
ENSG00000269068|AC009955.4	1.84238	5.74e-06
ENSG00000124216|SNAI1	1.84215	1.15e-17
ENSG00000154783|FGD5	1.83895	2.43e-11
ENSG00000273419|AC004877.1	1.83789	9.43e-25
ENSG00000256966|AL513165.2	1.837	0.000113
ENSG00000273416|AL732292.2	1.8366	3.79e-06
ENSG00000225125|RANP4	1.83497	2.51e-12
ENSG00000139890|REM2	1.82749	3.18e-11
ENSG00000105369|CD79A	1.82652	5.75e-06
ENSG00000183773|AIFM3	1.82611	3.6e-12
ENSG00000278982|AL139125.1	1.82558	9.98e-08
ENSG00000128310|GALR3	1.82348	2.36e-05
ENSG00000243649|CFB	1.82301	2.55e-08
ENSG00000142528|ZNF473	1.82043	1.59e-35
ENSG00000284879|AC133644.2	1.8184	1.33e-12
ENSG00000258458|AL160314.2	1.81638	1.96e-10
ENSG00000008517|IL32	1.81588	9.86e-05
ENSG00000267419|ZNF56	1.81514	4.93e-10
ENSG00000101096|NFATC2	1.81462	2.63e-14
ENSG00000163576|EFHB	1.81019	1.56e-05
ENSG00000226864|ATE1-AS1	1.81001	8.65e-11
ENSG00000164175|SLC45A2	1.80814	4.87e-05
ENSG00000250474|WBP1LP2	1.80774	7.18e-09
ENSG00000155265|GOLGA7B	1.80545	2.61e-19
ENSG00000186026|ZNF284	1.80501	1.68e-12
ENSG00000163141|BNIPL	1.80486	5.21e-20
ENSG00000215529|EFCAB8	1.80483	5.63e-07
ENSG00000159388|BTG2	1.80323	5.14e-29
ENSG00000172748|ZNF596	1.8026	9.7e-22
ENSG00000121577|POPDC2	1.80132	4.98e-11
ENSG00000244617|ASPRV1	1.80104	2.14e-15
ENSG00000163659|TIPARP	1.7977	2.78e-30
ENSG00000237575|PYY2	1.79653	4.86e-15
ENSG00000198482|ZNF808	1.79515	0.000145
ENSG00000261963|CCDC92B	1.7933	1.34e-08
ENSG00000197050|ZNF420	1.79035	4.79e-23
ENSG00000174010|KLHL15	1.78993	6.07e-25
ENSG00000204956|PCDHGA1	1.78716	1.14e-07
ENSG00000286045|AC005034.7	1.78707	2.07e-06
ENSG00000215186|GOLGA6B	1.78557	0.000422
ENSG00000105610|KLF1	1.78519	5.37e-05
ENSG00000107864|CPEB3	1.78511	1.35e-32
ENSG00000186976|EFCAB6	1.78503	1.33e-18
ENSG00000267422|AC016582.2	1.78442	1.15e-06
ENSG00000173575|CHD2	1.7836	7.62e-42
ENSG00000226363|HAGLROS	1.78317	1.42e-06
ENSG00000177679|SRRM3	1.78173	1.25e-26
ENSG00000107742|SPOCK2	1.78173	8.38e-27
ENSG00000280367|AP002364.1	1.77695	9.96e-09
ENSG00000279140|AL590326.1	1.77619	6.74e-11
ENSG00000198855|FICD	1.77297	4.58e-32
ENSG00000277399|GPR179	1.77262	3.7e-09
ENSG00000226721|EEF1DP2	1.77121	2.61e-11
ENSG00000223922|ASS1P2	1.77063	1.44e-10
ENSG00000269439|AC010618.3	1.76899	2.46e-18
ENSG00000274750|H3C6	1.76825	2.77e-20
ENSG00000285658|AC127035.1	1.76738	1.14e-07
ENSG00000275880|AL139385.1	1.76601	5.88e-05
ENSG00000286952|AC093928.1	1.76557	3.06e-11
ENSG00000166225|FRS2	1.76517	8.44e-26
ENSG00000226029|LINC01772	1.76264	1.16e-13
ENSG00000107242|PIP5K1B	1.76205	5.39e-17
ENSG00000150347|ARID5B	1.76176	9.78e-33
ENSG00000163016|ALMS1P1	1.76061	8.08e-07
ENSG00000248713|C4orf54	1.75944	0.000455
ENSG00000224418|STK24-AS1	1.75866	4.45e-06
ENSG00000125449|ARMC7	1.75836	4.38e-28
ENSG00000125966|MMP24	1.7544	4.85e-08
ENSG00000273204|AC104506.1	1.75387	2.72e-07
ENSG00000223820|CFL1P1	1.7533	1.87e-13
ENSG00000223500|RNF14P4	1.75329	1.34e-05
ENSG00000179761|PIPOX	1.75273	8.1e-07
ENSG00000206535|LNP1	1.75128	4.77e-18
ENSG00000276814|AC004801.6	1.74653	2.12e-10
ENSG00000023445|BIRC3	1.74527	1.35e-10
ENSG00000287979|AC253572.2	1.74357	9.19e-07
ENSG00000122641|INHBA	1.74195	3e-10
ENSG00000225093|RPL3P7	1.74152	2.56e-05
ENSG00000204920|ZNF155	1.73992	5.54e-24
ENSG00000011052|NME1-NME2	1.73934	9.22e-11
ENSG00000188483|IER5L	1.7367	2.8e-20
ENSG00000250490|LINC02145	1.73604	1.2e-05
ENSG00000170222|ADPRM	1.73582	4.88e-20
ENSG00000185947|ZNF267	1.73539	6.44e-18
ENSG00000281591|DBET	1.73398	1.77e-08
ENSG00000196747|H2AC13	1.73077	7.07e-06
ENSG00000240695|AC117382.1	1.72977	6.94e-05
ENSG00000260317|AC009812.4	1.72936	2.78e-12
ENSG00000213799|ZNF845	1.72516	6.56e-25
ENSG00000256632|AC135586.2	1.72242	6.81e-05
ENSG00000185019|UBOX5	1.72205	1.47e-27
ENSG00000254226|LINC01933	1.72165	2.77e-05
ENSG00000013364|MVP	1.72002	1.21e-15
ENSG00000116819|TFAP2E	1.71785	2.7e-14
ENSG00000284959|AC007262.2	1.7177	5.05e-08
ENSG00000105732|ZNF574	1.71729	1.55e-36
ENSG00000268093|AC022154.1	1.71705	3.44e-06
ENSG00000164938|TP53INP1	1.71536	1.13e-20
ENSG00000100767|PAPLN	1.71518	2.57e-06
ENSG00000109927|TECTA	1.71435	5.15e-24
ENSG00000284713|SMIM38	1.71324	8.98e-06
ENSG00000276250|AC127024.6	1.71227	5.14e-05
ENSG00000242220|TCP10L	1.71201	0.000672
ENSG00000130307|USHBP1	1.71195	7.78e-06
ENSG00000139722|VPS37B	1.71194	6.91e-35
ENSG00000158859|ADAMTS4	1.7118	2.54e-07
ENSG00000231784|DBIL5P	1.71067	6.59e-11
ENSG00000235568|NFAM1	1.70967	0.000288
ENSG00000271815|AC008897.3	1.70707	3.82e-06
ENSG00000278238|AL359513.1	1.70627	3.05e-10
ENSG00000083844|ZNF264	1.7058	2.33e-19
ENSG00000273038|AL365203.2	1.70437	8.99e-09
ENSG00000283031|AC009242.1	1.70164	2.89e-05
ENSG00000276968|AL158196.1	1.70128	6.5e-07
ENSG00000275106|AC025594.2	1.70088	2.14e-07
ENSG00000076662|ICAM3	1.6973	1.45e-15
ENSG00000227110|LMCD1-AS1	1.69493	5.9e-06
ENSG00000287362|AC103563.9	1.69463	1.06e-05
ENSG00000188766|SPRED3	1.69389	5.01e-23
ENSG00000126759|CFP	1.69278	3.17e-17
ENSG00000173013|CCDC96	1.6924	8.58e-13
ENSG00000235078|AC231981.1	1.68925	9.4e-06
ENSG00000162772|ATF3	1.68891	3.15e-17
ENSG00000173451|THAP2	1.68869	2.15e-18
ENSG00000161509|GRIN2C	1.68674	8.59e-24
ENSG00000197857|ZNF44	1.68594	1.49e-24
ENSG00000172361|CFAP53	1.68552	1.44e-13
ENSG00000221866|PLXNA4	1.68145	1.3e-15
ENSG00000267254|ZNF790-AS1	1.68081	1.05e-06
ENSG00000187800|PEAR1	1.67913	1.14e-06
ENSG00000172000|ZNF556	1.67805	2.48e-08
ENSG00000114670|NEK11	1.67764	1.3e-16
ENSG00000198393|ZNF26	1.67723	5.42e-20
ENSG00000158055|GRHL3	1.6766	7.8e-06
ENSG00000261812|TUBB8P7	1.6762	3.93e-07
ENSG00000095303|PTGS1	1.67608	5.76e-06
ENSG00000261302|AC106779.1	1.67552	1.98e-05
ENSG00000179119|SPTY2D1	1.67269	3.99e-25
ENSG00000183831|ANKRD45	1.67239	0.000369
ENSG00000285791|AC009879.3	1.67139	3.29e-09
ENSG00000102387|TAF7L	1.67089	4.57e-15
ENSG00000182687|GALR2	1.67063	6.89e-08
ENSG00000272103|AC026741.1	1.67045	2.05e-09
ENSG00000175564|UCP3	1.6691	1.73e-18
ENSG00000141505|ASGR1	1.66713	6.27e-15
ENSG00000278970|HEIH	1.66692	1.28e-18
ENSG00000010671|BTK	1.66394	1.06e-09
ENSG00000286760|AL022069.3	1.6633	3.43e-10
ENSG00000286522|H3C2	1.66322	1.23e-06
ENSG00000260805|AC092803.1	1.66226	3.65e-11
ENSG00000258359|PCNPP1	1.66176	3.45e-05
ENSG00000240520|UOX	1.66104	1.61e-06
ENSG00000164621|SMAD5-AS1	1.66073	4.21e-05
ENSG00000153531|ADPRHL1	1.66036	1.52e-26
ENSG00000267405|AC005180.1	1.6594	1.22e-05
ENSG00000175356|SCUBE2	1.65913	6.71e-11
ENSG00000255224|AC109322.1	1.65699	9.69e-14
ENSG00000197647|ZNF433	1.65539	1.51e-13
ENSG00000284602|AL031432.4	1.6543	3.71e-13
ENSG00000233654|AC108047.1	1.65389	3.64e-06
ENSG00000280287|AC131212.3	1.65219	3.38e-24
ENSG00000130035|GALNT8	1.65218	1.42e-12
ENSG00000219355|RPL31P52	1.65155	0.000293
ENSG00000197748|CFAP43	1.65039	2.38e-25
ENSG00000226763|SRRM5	1.6491	3.51e-14
ENSG00000105278|ZFR2	1.64771	5.83e-06
ENSG00000266680|AL135905.1	1.64747	6.12e-06
ENSG00000172940|SLC22A13	1.64685	5.94e-08
ENSG00000182511|FES	1.64315	2.76e-09
ENSG00000009413|REV3L	1.64294	2.97e-26
ENSG00000266993|AL050343.2	1.64247	1.31e-07
ENSG00000261251|Z97055.2	1.64234	2.81e-13
ENSG00000198453|ZNF568	1.6423	7.02e-18
ENSG00000260806|AL163051.1	1.6422	2.79e-12
ENSG00000108602|ALDH3A1	1.64212	3.18e-17
ENSG00000182308|DCAF4L1	1.64208	1.76e-19
ENSG00000166272|WBP1L	1.64152	6.04e-28
ENSG00000168060|NAALADL1	1.64097	8.34e-08
ENSG00000118620|ZNF430	1.6401	1.14e-22
ENSG00000169118|CSNK1G1	1.63932	3.18e-28
ENSG00000145861|C1QTNF2	1.63926	1.59e-05
ENSG00000196646|ZNF136	1.63795	1.21e-17
ENSG00000185338|SOCS1	1.63785	6.18e-15
ENSG00000272459|AC139795.3	1.63699	8.17e-05
ENSG00000260777|AC061975.1	1.63658	2.72e-08
ENSG00000260369|AC120024.1	1.63501	1.5e-07
ENSG00000173110|HSPA6	1.63305	1.15e-09
ENSG00000137265|IRF4	1.63207	2.21e-06
ENSG00000273342|AP000553.3	1.6301	3.66e-08
ENSG00000215840|AL592295.1	1.62972	5.99e-05
ENSG00000117036|ETV3	1.62889	2.7e-30
ENSG00000270673|YTHDF3-AS1	1.62766	8.45e-08
ENSG00000177551|NHLH2	1.62635	2.48e-16
ENSG00000254473|AL354920.1	1.62428	1.41e-08
ENSG00000149295|DRD2	1.62107	6.73e-08
ENSG00000163806|SPDYA	1.6205	6.65e-09
ENSG00000059728|MXD1	1.61897	6.16e-25
ENSG00000197863|ZNF790	1.61868	1.91e-13
ENSG00000083454|P2RX5	1.61609	1.77e-08
ENSG00000164309|CMYA5	1.61514	6.55e-27
ENSG00000273483|AL354760.1	1.61469	1.75e-05
ENSG00000122986|HVCN1	1.61262	1.18e-08
ENSG00000167981|ZNF597	1.61243	9.45e-21
ENSG00000286138|AC010336.8	1.61212	6.12e-15
ENSG00000198028|ZNF560	1.61103	0.000964
ENSG00000122482|ZNF644	1.61025	1.76e-18
ENSG00000234473|ZNF101P2	1.60836	6.1e-05
ENSG00000196787|H2AC11	1.60778	2.33e-17
ENSG00000152439|ZNF773	1.60671	4.32e-26
ENSG00000196656|AC004057.1	1.60654	0.00113804
ENSG00000213513|IMPDH1P5	1.60581	1.28e-06
ENSG00000237301|AL121992.1	1.60326	5.75e-05
ENSG00000255847|AP003717.1	1.60278	2.21e-05
ENSG00000231304|SGO1-AS1	1.60204	5.27e-05
ENSG00000272696|AL359091.3	1.60187	2.06e-07
ENSG00000251201|TMED7-TICAM2	1.60076	6.96e-18
ENSG00000137947|GTF2B	1.60055	3.31e-23
ENSG00000220323|H2BC19P	1.60041	1.76e-21
ENSG00000267260|AC020928.1	1.59715	9.95e-11
ENSG00000229214|LINC00242	1.59588	8.19e-08
ENSG00000091513|TF	1.58929	5.02e-17
ENSG00000196150|ZNF250	1.58874	2.91e-21
ENSG00000099812|MISP	1.5869	2.58e-05
ENSG00000105672|ETV2	1.58608	1.63e-05
ENSG00000100285|NEFH	1.58453	4.34e-09
ENSG00000126803|HSPA2	1.58377	5.47e-21
ENSG00000260942|CAPN10-DT	1.58242	1.19e-18
ENSG00000272086|AC025181.2	1.58058	4.33e-12
ENSG00000087074|PPP1R15A	1.58039	7.66e-26
ENSG00000244649|LINC02086	1.5803	9.29e-06
ENSG00000124171|PARD6B	1.57992	1.46e-20
ENSG00000113742|CPEB4	1.57979	1.64e-22
ENSG00000228701|TNKS2-AS1	1.57963	1.09e-07
ENSG00000175985|PLEKHD1	1.57636	3.98e-10
ENSG00000130803|ZNF317	1.57598	2.22e-27
ENSG00000108733|PEX12	1.57517	6.44e-20
ENSG00000286650|AL139234.1	1.57439	2.54e-07
ENSG00000082701|GSK3B	1.57313	3.51e-25
ENSG00000279800|BCLAF1P2	1.57292	0.000102
ENSG00000244607|CCDC13	1.57069	6.35e-09
ENSG00000259349|AC011921.1	1.5705	1.56e-11
ENSG00000204524|ZNF805	1.57035	3.51e-21
ENSG00000196967|ZNF585A	1.56882	5.2e-17
ENSG00000164061|BSN	1.56794	6.08e-25
ENSG00000197903|H2BC12	1.56748	1.55e-19
ENSG00000164430|CGAS	1.56591	2.34e-06
ENSG00000186409|CCDC30	1.56524	6.16e-18
ENSG00000224046|AC005076.2	1.56438	1.84e-09
ENSG00000261351|AC116913.1	1.56438	2.62e-16
ENSG00000131759|RARA	1.56421	1.22e-26
ENSG00000228238|AL096803.1	1.5631	3.03e-06
ENSG00000247324|AC010547.1	1.56278	1.07e-06
ENSG00000171540|OTP	1.56249	0.000284
ENSG00000011677|GABRA3	1.56207	2.92e-05
ENSG00000169962|TAS1R3	1.56036	5.53e-07
ENSG00000277182|AC006449.5	1.56029	6.77e-12
ENSG00000176054|RPL23P2	1.55856	3.29e-09
ENSG00000280143|AP000892.4	1.55792	0.000203
ENSG00000148572|NRBF2	1.55774	1.48e-22
ENSG00000130477|UNC13A	1.55338	1.52e-23
ENSG00000204569|PPP1R10	1.55052	1.14e-25
ENSG00000256294|ZNF225	1.5497	7.16e-16
ENSG00000272434|AC137630.3	1.54962	3.64e-11
ENSG00000131471|AOC3	1.54888	7.71e-30
ENSG00000276867|AC074050.4	1.54768	3.53e-05
ENSG00000198156|NPIPB6	1.54712	8.32e-08
ENSG00000287553|AC090617.10	1.54646	7.05e-11
ENSG00000197013|ZNF429	1.54594	6.79e-17
ENSG00000260698|AL591848.3	1.5454	2.05e-07
ENSG00000267091|CTBP2P7	1.543	0.000377
ENSG00000270147|AC068620.2	1.54154	0.000112
ENSG00000051180|RAD51	1.54095	2.79e-21
ENSG00000279259|AC087741.3	1.53988	7.91e-11
ENSG00000227376|FTH1P16	1.5354	0.000517
ENSG00000262049|AC139530.1	1.53463	1.17e-26
ENSG00000117000|RLF	1.53407	4.54e-23
ENSG00000272455|AL391244.2	1.53388	4.9e-16
ENSG00000132837|DMGDH	1.53386	4.36e-06
ENSG00000174332|GLIS1	1.53369	3.87e-11
ENSG00000272079|AC004233.2	1.53181	4.9e-09
ENSG00000176593|AC008969.1	1.53178	2.34e-15
ENSG00000088356|PDRG1	1.53105	1.03e-26
ENSG00000213762|ZNF134	1.52966	7.33e-24
ENSG00000170608|FOXA3	1.52892	2.3e-08
ENSG00000278000|AC139100.2	1.52838	1.26e-11
ENSG00000261716|H2BC20P	1.52607	1.46e-18
ENSG00000171970|ZNF57	1.5226	1.7e-21
ENSG00000231806|PCAT7	1.52222	8.36e-09
ENSG00000164972|C9orf24	1.52207	9.91e-05
ENSG00000178623|GPR35	1.52202	9.76e-16
ENSG00000160207|HSF2BP	1.52188	5.07e-12
ENSG00000084636|COL16A1	1.52076	2.54e-07
ENSG00000074276|CDHR2	1.52051	8.89e-05
ENSG00000161664|ASB16	1.52045	1.29e-06
ENSG00000104221|BRF2	1.51912	4.34e-26
ENSG00000276744|AC105137.2	1.51855	2.35e-07
ENSG00000125650|PSPN	1.51776	5.4e-16
ENSG00000186871|ERCC6L	1.51756	1.4e-22
ENSG00000196812|ZSCAN16	1.51659	4.86e-18
ENSG00000280073|AL157996.1	1.51508	3.62e-07
ENSG00000173991|TCAP	1.51486	5.96e-10
ENSG00000121417|ZNF211	1.51474	1.24e-23
ENSG00000115956|PLEK	1.51463	5.2e-05
ENSG00000197380|DACT3	1.51317	5.82e-20
ENSG00000279765|AC013394.1	1.51085	2.84e-05
ENSG00000272843|AC211476.4	1.50635	6.07e-06
ENSG00000164610|RP9	1.50619	8.91e-23
ENSG00000239791|AC002310.2	1.50521	8.73e-15
ENSG00000258947|TUBB3	1.50461	3.2e-20
ENSG00000120949|TNFRSF8	1.50214	5.96e-07
ENSG00000095713|CRTAC1	1.50165	1.03e-10
ENSG00000031691|CENPQ	1.49861	9.2e-18
ENSG00000110169|HPX	1.4964	2.33e-11
ENSG00000258938|AL162311.3	1.49614	2.24e-10
ENSG00000275763|ZNF516-DT	1.49521	7.81e-06
ENSG00000275004|ZNF280B	1.49425	5.38e-19
ENSG00000279696|AP001273.1	1.49418	2.14e-13
ENSG00000112245|PTP4A1	1.49404	3.25e-16
ENSG00000259088|AL137779.2	1.49389	0.000909
ENSG00000285999|AC025442.2	1.4917	5.34e-07
ENSG00000160255|ITGB2	1.49158	1.5e-05
ENSG00000263823|AC009831.1	1.49154	2.77e-11
ENSG00000265478|AC107982.3	1.49008	9.08e-07
ENSG00000135913|USP37	1.48904	1.55e-19
ENSG00000260167|AC093249.2	1.48892	2.91e-05
ENSG00000069020|MAST4	1.48887	2.71e-30
ENSG00000161905|ALOX15	1.48763	8.14e-06
ENSG00000155592|ZKSCAN2	1.48632	3.72e-24
ENSG00000130772|MED18	1.48421	2.19e-25
ENSG00000275897|AC021491.4	1.48213	1.43e-05
ENSG00000181649|PHLDA2	1.48202	2.25e-12
ENSG00000260285|AL133367.1	1.48094	3.34e-21
ENSG00000275413|AC002553.2	1.4807	4.17e-05
ENSG00000196378|ZNF34	1.4788	1.93e-19
ENSG00000152763|WDR78	1.478	1.39e-14
ENSG00000229676|ZNF492	1.47637	1.89e-11
ENSG00000109846|CRYAB	1.47415	0.0031037
ENSG00000275765|AC091982.3	1.47194	2.28e-06
ENSG00000183864|TOB2	1.47081	1.48e-21
ENSG00000277157|H4C4	1.46923	0.000744
ENSG00000260633|AC010207.1	1.46921	7.08e-05
ENSG00000180573|H2AC6	1.46727	1.89e-12
ENSG00000095585|BLNK	1.46685	8.26e-05
ENSG00000278685|IQCA1L	1.46674	1.78e-05
ENSG00000140932|CMTM2	1.46655	6.76e-05
ENSG00000287234|AL592211.2	1.46625	3.46e-05
ENSG00000180015|AC093909.1	1.46504	8.73e-09
ENSG00000176024|ZNF613	1.46425	1.77e-15
ENSG00000169981|ZNF35	1.46275	1.6e-15
ENSG00000184678|H2BC21	1.46056	2.53e-13
ENSG00000185900|POMK	1.4596	9.86e-15
ENSG00000120471|TP53AIP1	1.45901	2.5e-05
ENSG00000275441|AC020765.2	1.45868	4.98e-07
ENSG00000124635|H2BC11	1.4572	5.08e-13
ENSG00000261120|AL133299.1	1.45641	0.000136
ENSG00000267309|AC092295.2	1.4558	2.83e-10
ENSG00000274925|ZKSCAN2-DT	1.45528	7.58e-13
ENSG00000135870|RC3H1	1.45475	2.61e-19
ENSG00000223478|AL441992.2	1.45362	2.21e-05
ENSG00000169155|ZBTB43	1.45208	4.45e-22
ENSG00000262533|AC090617.3	1.45176	0.000502
ENSG00000272269|AL138724.2	1.45156	5.15e-08
ENSG00000164045|CDC25A	1.45128	1.29e-23
ENSG00000133019|CHRM3	1.45128	5.82e-12
ENSG00000126368|NR1D1	1.45027	4.4e-18
ENSG00000240591|AL096701.3	1.45014	1.13e-09
ENSG00000136167|LCP1	1.44964	6.21e-10
ENSG00000279048|AC080080.1	1.4496	9.32e-07
ENSG00000205085|FAM71F2	1.44766	1.17e-08
ENSG00000143127|ITGA10	1.4466	1.62e-15
ENSG00000149781|FERMT3	1.44646	1.18e-12
ENSG00000104856|RELB	1.44644	2.43e-14
ENSG00000185088|RPS27L	1.44233	4.32e-16
ENSG00000157540|DYRK1A	1.44078	1.59e-24
ENSG00000131379|C3orf20	1.44071	3.7e-06
ENSG00000102128|RAB40AL	1.44055	2.41e-09
ENSG00000205853|RFPL3S	1.43972	3.17e-21
ENSG00000186642|PDE2A	1.43972	1.05e-10
ENSG00000196652|ZKSCAN5	1.43972	3.6e-23
ENSG00000171169|NAIF1	1.43718	8.82e-21
ENSG00000223891|OSER1-DT	1.43698	1.32e-15
ENSG00000279748|AC008764.9	1.4355	0.000574
ENSG00000176749|CDK5R1	1.43524	4.94e-23
ENSG00000272906|AL353708.3	1.43519	5.88e-09
ENSG00000255559|ZNF252P-AS1	1.43473	1.5e-08
ENSG00000175267|VWA3A	1.43321	2.59e-07
ENSG00000091592|NLRP1	1.42759	6.35e-10
ENSG00000186130|ZBTB6	1.42665	7e-14
ENSG00000285278|AL138885.3	1.42588	6.07e-12
ENSG00000280132|AC026471.6	1.42539	2.31e-05
ENSG00000100815|TRIP11	1.42449	7.31e-18
ENSG00000139515|PDX1	1.42372	3.28e-14
ENSG00000280351|AC127496.7	1.42099	1.35e-11
ENSG00000278828|H3C10	1.4209	1.13e-13
ENSG00000266498|AC055811.3	1.4203	4.78e-05
ENSG00000234432|AC092171.3	1.41915	1.85e-08
ENSG00000269176|AP001160.3	1.41786	3.13e-14
ENSG00000233586|AC246785.2	1.41736	0.000112
ENSG00000184261|KCNK12	1.41697	0.000651
ENSG00000269293|ZSCAN16-AS1	1.41692	1.05e-14
ENSG00000270164|LINC01480	1.41657	0.00064
ENSG00000267575|AC006504.5	1.41619	1.65e-20
ENSG00000178201|VN1R1	1.41612	9.2e-09
ENSG00000275294|LINC02340	1.41603	1.78e-06
ENSG00000286088|AC073585.1	1.4157	0.00324175
ENSG00000197951|ZNF71	1.41478	2.71e-17
ENSG00000276071|AC074138.1	1.41469	1.12e-05
ENSG00000172409|CLP1	1.41468	7.86e-21
ENSG00000154479|CCDC173	1.41327	2.82e-10
ENSG00000170836|PPM1D	1.41112	5.16e-20
ENSG00000197714|ZNF460	1.41	1.11e-11
ENSG00000273064|AC017083.1	1.40862	2.61e-07
ENSG00000176945|MUC20	1.40832	2.85e-09
ENSG00000152217|SETBP1	1.40809	6.54e-07
ENSG00000124688|MAD2L1BP	1.40728	7.38e-22
ENSG00000285932|AL133353.2	1.40688	0.000463
ENSG00000270036|AC027243.3	1.40663	3.38e-05
ENSG00000131845|ZNF304	1.40661	1.57e-18
ENSG00000261342|AC006538.1	1.40482	1.93e-07
ENSG00000196453|ZNF777	1.40358	3.51e-22
ENSG00000172264|MACROD2	1.40283	6.02e-14
ENSG00000146426|TIAM2	1.40177	1.04e-22
ENSG00000272145|NFYC-AS1	1.40126	1.07e-16
ENSG00000113070|HBEGF	1.39923	1.86e-18
ENSG00000272899|ATP6V1FNB	1.39886	1.47e-13
ENSG00000249459|ZNF286B	1.398	1.67e-15
ENSG00000075426|FOSL2	1.39606	3.86e-21
ENSG00000146278|PNRC1	1.396	1.54e-20
ENSG00000144550|CPNE9	1.39569	3.08e-06
ENSG00000139549|DHH	1.39539	1.16e-06
ENSG00000136802|LRRC8A	1.39445	1.03e-20
ENSG00000279529|AC008764.8	1.39423	4.6e-12
ENSG00000140986|RPL3L	1.39373	2.54e-06
ENSG00000142686|C1orf216	1.39247	1.54e-23
ENSG00000196387|ZNF140	1.39242	5.4e-16
ENSG00000245888|NSMCE1-DT	1.38888	1.06e-08
ENSG00000206028|Z99774.1	1.38772	8.58e-05
ENSG00000267321|SNHG30	1.38762	1.15e-18
ENSG00000265100|AC005332.1	1.38709	0.000396
ENSG00000081386|ZNF510	1.38609	9.46e-21
ENSG00000164304|CAGE1	1.3859	0.000251
ENSG00000249709|ZNF564	1.38387	7.95e-11
ENSG00000155719|OTOA	1.38343	0.000725
ENSG00000187944|C2orf66	1.38317	6.73e-08
ENSG00000106624|AEBP1	1.38301	4.14e-07
ENSG00000126062|TMEM115	1.38296	7.38e-21
ENSG00000130479|MAP1S	1.3829	9.43e-23
ENSG00000116717|GADD45A	1.3821	9.93e-18
ENSG00000152822|GRM1	1.38113	0.00048
ENSG00000183508|TENT5C	1.37945	3.46e-15
ENSG00000259663|AC010478.1	1.37917	3.08e-14
ENSG00000272256|AC044849.1	1.37852	7.9e-05
ENSG00000137767|SQOR	1.37712	1.62e-07
ENSG00000106034|CPED1	1.37654	0.000116
ENSG00000288056|AL023806.4	1.37582	3.09e-10
ENSG00000124713|GNMT	1.37549	7.48e-09
ENSG00000286319|AL135978.2	1.37455	0.000857
ENSG00000233579|KRT8P15	1.37452	0.000964
ENSG00000204390|HSPA1L	1.37435	5.2e-05
ENSG00000161551|ZNF577	1.37171	3.08e-16
ENSG00000272910|AC090425.3	1.37115	0.000969
ENSG00000140795|MYLK3	1.37053	4.48e-08
ENSG00000180422|LINC00304	1.3695	1.24e-05
ENSG00000088053|GP6	1.36931	3.05e-05
ENSG00000170734|POLH	1.36767	7.46e-20
ENSG00000169184|MN1	1.36666	1.49e-16
ENSG00000274751|AC120498.9	1.36666	1.04e-07
ENSG00000129028|THAP10	1.36605	6.79e-13
ENSG00000168453|HR	1.36539	2.68e-07
ENSG00000162236|STX5	1.3645	8.29e-23
ENSG00000109220|CHIC2	1.36385	5.64e-17
ENSG00000240877|RN7SL521P	1.36381	7.17e-06
ENSG00000165118|C9orf64	1.36264	9.25e-19
ENSG00000268434|AC011530.1	1.36261	0.0036372
ENSG00000188215|DCUN1D3	1.36258	1.8e-17
ENSG00000274818|AC004825.2	1.36095	0.000333
ENSG00000197372|ZNF675	1.36048	8.49e-16
ENSG00000119508|NR4A3	1.35972	1.33e-13
ENSG00000204611|ZNF616	1.35964	1.27e-17
ENSG00000221909|FAM200A	1.35906	6.05e-16
ENSG00000148339|SLC25A25	1.35893	6.17e-23
ENSG00000197599|CCDC154	1.35725	2.85e-06
ENSG00000130818|ZNF426	1.35625	6.71e-17
ENSG00000137960|GIPC2	1.35598	0.00147583
ENSG00000173065|FAM222B	1.35592	6.93e-22
ENSG00000163815|CLEC3B	1.35576	1.13e-05
ENSG00000243422|RPL23AP49	1.35433	4.02e-06
ENSG00000179921|GPBAR1	1.35387	5.41e-05
ENSG00000140259|MFAP1	1.35251	3.39e-17
ENSG00000230366|DSCR9	1.35096	0.000105
ENSG00000167711|SERPINF2	1.3485	6.44e-05
ENSG00000204624|DISP3	1.34604	1.31e-12
ENSG00000158486|DNAH3	1.34567	3.93e-05
ENSG00000279865|AC006511.4	1.34457	8.26e-07
ENSG00000010219|DYRK4	1.34439	4.12e-20
ENSG00000135636|DYSF	1.34328	1.48e-10
ENSG00000280383|Z95331.1	1.3412	3.17e-19
ENSG00000178502|KLHL11	1.34094	5.35e-17
ENSG00000230202|AL450405.1	1.33908	0.000158
ENSG00000261061|AC092718.4	1.33896	1.29e-12
ENSG00000260924|LINC01311	1.33813	7.03e-15
ENSG00000248746|ACTN3	1.33786	0.000285
ENSG00000181472|ZBTB2	1.33751	5.85e-19
ENSG00000166866|MYO1A	1.33731	1.91e-10
ENSG00000242622|AC092910.3	1.33723	6.73e-12
ENSG00000259426|AC027237.5	1.33719	3.85e-06
ENSG00000272468|AL021807.1	1.33715	1.33e-07
ENSG00000127528|KLF2	1.33695	2.46e-13
ENSG00000269959|SPACA6P-AS	1.33692	3.68e-05
ENSG00000135046|ANXA1	1.33637	2.18e-06
ENSG00000259033|AL356804.1	1.33623	0.000518
ENSG00000259933|AC009065.3	1.33576	1.09e-06
ENSG00000275329|AL138781.1	1.33471	4.33e-05
ENSG00000135127|BICDL1	1.33407	7.4e-19
ENSG00000187796|CARD9	1.3333	1.45e-12
ENSG00000047936|ROS1	1.33305	0.00051
ENSG00000089163|SIRT4	1.3292	3.65e-12
ENSG00000196890|H2BU1	1.32861	1.21e-14
ENSG00000102057|KCND1	1.32816	2.89e-17
ENSG00000267475|AC008736.1	1.3274	0.00016
ENSG00000249637|AC008438.1	1.32728	8.05e-08
ENSG00000270800|RPS10-NUDT3	1.32564	1.41e-07
ENSG00000250397|AP006623.1	1.32478	2.08e-10
ENSG00000270757|HSPE1-MOB4	1.32451	1.36e-13
ENSG00000286501|AC018545.1	1.3244	0.0012597
ENSG00000216895|AC009403.1	1.32427	2.48e-14
ENSG00000102174|PHEX	1.32379	2.27e-05
ENSG00000169136|ATF5	1.32286	4.07e-14
ENSG00000266921|AC006213.1	1.32172	0.000264
ENSG00000273702|AC091271.1	1.32108	6.8e-07
ENSG00000275740|AC091959.3	1.32056	4.69e-13
ENSG00000261186|LINC01238	1.32007	5.7e-05
ENSG00000280278|AC009108.5	1.31984	3.89e-08
ENSG00000169402|RSPH10B2	1.31964	0.00259955
ENSG00000279838|AL356273.6	1.31884	4.19e-12
ENSG00000184735|DDX53	1.31876	0.00194423
ENSG00000273254|AF129075.3	1.3172	5.16e-05
ENSG00000167384|ZNF180	1.31682	1.39e-13
ENSG00000165632|TAF3	1.31583	7.48e-19
ENSG00000102786|INTS6	1.31281	3.09e-15
ENSG00000253570|RNF5P1	1.31212	0.0015956
ENSG00000287926|AC113208.6	1.31203	0.000525
ENSG00000272186|AP003392.5	1.31141	0.00017
ENSG00000146856|AGBL3	1.31022	1.02e-16
ENSG00000144566|RAB5A	1.30975	1.2e-14
ENSG00000140839|CLEC18B	1.30918	3.78e-06
ENSG00000236194|AC099811.1	1.30828	4.66e-06
ENSG00000177710|SLC35G5	1.30822	0.000834
ENSG00000198753|PLXNB3	1.30771	5.38e-06
ENSG00000151014|NOCT	1.30754	1.2e-22
ENSG00000271659|AL161729.4	1.30597	6.88e-06
ENSG00000221944|TIGD1	1.30584	3.21e-17
ENSG00000188295|ZNF669	1.30473	4.36e-13
ENSG00000248593|DSTNP2	1.30304	1.59e-12
ENSG00000234498|RPL13AP20	1.30187	2.52e-06
ENSG00000180257|ZNF816	1.30158	2.2e-12
ENSG00000272345|AL031775.1	1.30145	4.13e-06
ENSG00000274259|SYNGAP1-AS1	1.30111	0.000573
ENSG00000105497|ZNF175	1.30107	8.09e-15
ENSG00000175213|ZNF408	1.29975	1.37e-18
ENSG00000165443|PHYHIPL	1.29728	6.49e-07
ENSG00000285283|AL035078.4	1.29677	0.00476056
ENSG00000197579|TOPORS	1.29524	2.06e-16
ENSG00000229808|AL391825.1	1.29454	8.81e-07
ENSG00000250764|AC025178.2	1.29439	0.000238
ENSG00000285693|AP002381.2	1.29314	8.03e-09
ENSG00000178467|P4HTM	1.29218	2.73e-05
ENSG00000214249|CTAGE11P	1.29203	0.00150799
ENSG00000186150|UBL4B	1.29152	1.65e-05
ENSG00000219814|RPL23AP47	1.28826	0.00103288
ENSG00000260708|AL118516.1	1.28793	2.83e-15
ENSG00000204406|MBD5	1.28571	1.76e-17
ENSG00000237452|BHMG1	1.28508	2.75e-06
ENSG00000103740|ACSBG1	1.28216	4.05e-06
ENSG00000161544|CYGB	1.28195	0.000535
ENSG00000099617|EFNA2	1.28144	4.69e-11
ENSG00000274213|AC015912.3	1.28114	1.19e-07
ENSG00000173809|TDRD12	1.28029	1.15e-07
ENSG00000287535|AC009630.4	1.27986	1.77e-07
ENSG00000279691|AC113410.4	1.27935	0.000213
ENSG00000186446|ZNF501	1.27912	1.78e-10
ENSG00000156218|ADAMTSL3	1.27889	4.83e-09
ENSG00000117614|SYF2	1.27752	3.83e-13
ENSG00000198039|ZNF273	1.27705	1.5e-11
ENSG00000287022|AC079841.2	1.27665	9.31e-10
ENSG00000168301|KCTD6	1.27637	9.91e-14
ENSG00000286996|AC099332.2	1.27623	8.56e-05
ENSG00000185739|SRL	1.27522	0.000605
ENSG00000286431|BX842570.1	1.27424	0.000173
ENSG00000177721|ANXA2R	1.27342	4.09e-08
ENSG00000214212|C19orf38	1.2711	2.28e-06
ENSG00000234465|PINLYP	1.26784	2.81e-06
ENSG00000167977|KCTD5	1.26777	3.56e-19
ENSG00000101773|RBBP8	1.26699	4.51e-16
ENSG00000234290|AC116366.2	1.26564	1.57e-08
ENSG00000165029|ABCA1	1.26529	3.07e-13
ENSG00000204581|ACOXL-AS1	1.26513	0.00115628
ENSG00000258479|LINC00640	1.26463	7.68e-05
ENSG00000177125|ZBTB34	1.26447	5.21e-16
ENSG00000202198|AL162581.1	1.26372	2.03e-05
ENSG00000256683|ZNF350	1.26323	4.96e-13
ENSG00000198346|ZNF813	1.26241	4.17e-13
ENSG00000260063|AL512408.1	1.26181	2.38e-06
ENSG00000269961|AC010359.2	1.2618	0.000694
ENSG00000139597|N4BP2L1	1.26123	2.52e-10
ENSG00000174137|FAM53A	1.26082	3.66e-16
ENSG00000257167|TMPO-AS1	1.26068	1.54e-14
ENSG00000062370|ZNF112	1.26031	7.32e-13
ENSG00000279943|AC110771.1	1.25994	0.00115749
ENSG00000149600|COMMD7	1.25934	4.63e-16
ENSG00000197483|ZNF628	1.25807	4.13e-19
ENSG00000253320|AZIN1-AS1	1.25704	2.54e-06
ENSG00000240211|PPP1R35-AS1	1.25694	0.000182
ENSG00000261606|AC091230.1	1.25563	1.13e-05
ENSG00000258884|LINC02321	1.25521	0.000362
ENSG00000198440|ZNF583	1.2515	1.92e-12
ENSG00000196081|ZNF724	1.25092	2.84e-14
ENSG00000286237|ARMCX5-GPRASP2	1.25083	2.85e-08
ENSG00000228376|GAS2L1P2	1.25058	2.04e-06
ENSG00000118307|CASC1	1.25031	9.33e-06
ENSG00000249624|AP000295.1	1.25021	0.00467756
ENSG00000268592|AL355312.3	1.2502	0.000906
ENSG00000286782|AL355377.3	1.24858	0.000699
ENSG00000264522|OTUD7B	1.24829	1.76e-20
ENSG00000224097|AC021148.1	1.2478	2.45e-05
ENSG00000268509|AC026202.3	1.24734	0.000547
ENSG00000155034|FBXL18	1.24662	6.88e-17
ENSG00000265254|AC015917.2	1.24629	2.5e-09
ENSG00000143110|C1orf162	1.24547	1.53e-11
ENSG00000171295|ZNF440	1.245	6.75e-15
ENSG00000084093|REST	1.24431	3.71e-15
ENSG00000285886|AC211476.12	1.24411	2.87e-10
ENSG00000198113|TOR4A	1.24293	6.89e-14
ENSG00000168993|CPLX1	1.24243	1.52e-20
ENSG00000268947|AC002128.1	1.24156	2.33e-05
ENSG00000242265|PEG10	1.24033	3.44e-07
ENSG00000239653|PSMD6-AS2	1.23931	2.7e-15
ENSG00000272677|AC124016.2	1.23827	7.62e-08
ENSG00000175611|LINC00476	1.23827	1.17e-13
ENSG00000287126|AC108488.3	1.23751	3.22e-15
ENSG00000129596|CDO1	1.23695	5.4e-09
ENSG00000055208|TAB2	1.23614	4.23e-16
ENSG00000132692|BCAN	1.23597	2.84e-06
ENSG00000131931|THAP1	1.23543	2.3e-13
ENSG00000254634|SMG1P6	1.23477	1.76e-09
ENSG00000165244|ZNF367	1.2341	3.08e-14
ENSG00000269026|AC003006.1	1.23308	1.15e-05
ENSG00000277938|AL035252.4	1.23193	1.22e-11
ENSG00000153037|SRP19	1.23184	1.56e-15
ENSG00000092969|TGFB2	1.23181	1.03e-09
ENSG00000214553|LRRC37A11P	1.23149	0.000487
ENSG00000246283|AC090510.1	1.23115	0.000334
ENSG00000159720|ATP6V0D1	1.23104	8.17e-17
ENSG00000224934|AL391684.1	1.23057	3.88e-12
ENSG00000105261|OVOL3	1.23004	8.38e-05
ENSG00000241563|CORT	1.22889	0.00256851
ENSG00000146707|POMZP3	1.22862	7.42e-13
ENSG00000287236|Z73420.2	1.22821	0.000258
ENSG00000170385|SLC30A1	1.22817	1.68e-12
ENSG00000231407|GORAB-AS1	1.22783	0.00024
ENSG00000203804|ADAMTSL4-AS1	1.22775	5.12e-06
ENSG00000080166|DCT	1.22738	3.18e-07
ENSG00000232611|AL683813.2	1.22719	9.41e-13
ENSG00000257176|AC009318.1	1.22718	2.28e-11
ENSG00000177946|CENPBD1	1.22645	8.15e-16
ENSG00000152133|GPATCH11	1.22622	2.06e-12
ENSG00000138433|CIR1	1.22599	1.86e-13
ENSG00000189045|ANKDD1B	1.22596	0.000211
ENSG00000128564|VGF	1.22595	2.06e-10
ENSG00000167487|KLHL26	1.22578	6.43e-18
ENSG00000177602|HASPIN	1.22506	6.16e-22
ENSG00000125945|ZNF436	1.224	1.05e-15
ENSG00000146005|PSD2	1.22198	9.23e-05
ENSG00000076321|KLHL20	1.22154	2.3e-14
ENSG00000287104|AC097382.3	1.2213	1.21e-09
ENSG00000232903|LINC01166	1.22076	1.9e-07
ENSG00000181215|C4orf50	1.22031	0.000867
ENSG00000188283|ZNF383	1.22031	2.59e-12
ENSG00000110324|IL10RA	1.22001	3.8e-07
ENSG00000103723|AP3B2	1.21862	1.02e-13
ENSG00000114378|HYAL1	1.21828	5.51e-05
ENSG00000245680|ZNF585B	1.21777	2.45e-12
ENSG00000116539|ASH1L	1.2172	7.71e-17
ENSG00000277969|AC006449.7	1.21511	3.11e-08
ENSG00000227617|CERS6-AS1	1.21369	4.54e-05
ENSG00000265972|TXNIP	1.21287	6.23e-16
ENSG00000114019|AMOTL2	1.21176	1.2e-19
ENSG00000279369|AC046185.3	1.2117	4.57e-05
ENSG00000253559|OSGEPL1-AS1	1.21076	6.93e-05
ENSG00000163961|RNF168	1.20978	2.74e-17
ENSG00000218823|PAPOLB	1.20969	7.74e-05
ENSG00000112031|MTRF1L	1.20926	1.49e-15
ENSG00000085465|OVGP1	1.20925	1.26e-17
ENSG00000100314|CABP7	1.20907	5.79e-06
ENSG00000197889|MEIG1	1.20829	0.000715
ENSG00000253661|ZFHX4-AS1	1.20801	6.04e-06
ENSG00000141026|MED9	1.20614	2.02e-17
ENSG00000146834|MEPCE	1.20466	7.16e-17
ENSG00000272092|AC087623.2	1.2034	9.74e-07
ENSG00000135314|KHDC1	1.20325	1.71e-05
ENSG00000232934|AL157786.1	1.20272	3.92e-05
ENSG00000151164|RAD9B	1.20245	1.28e-05
ENSG00000280537|AC068946.1	1.20177	6.47e-08
ENSG00000262587|AC133552.2	1.20098	1.92e-05
ENSG00000286408|AC113410.5	1.20062	2.32e-05
ENSG00000266490|AC127024.5	1.20045	9.64e-10
ENSG00000227896|AL731569.1	1.20002	5.23e-11
ENSG00000164002|EXO5	1.19864	1.16e-13
ENSG00000261610|AP000265.1	1.1974	0.000492
ENSG00000184163|C1QTNF12	1.19657	9.81e-15
ENSG00000182903|ZNF721	1.19635	5.11e-13
ENSG00000173281|PPP1R3B	1.19633	4.03e-15
ENSG00000139351|SYCP3	1.19622	0.000108
ENSG00000258430|AL583722.2	1.1962	0.000759
ENSG00000261338|AC021016.1	1.19471	0.000256
ENSG00000259075|POC1B-GALNT4	1.19345	0.000114
ENSG00000203326|ZNF525	1.19295	1.75e-09
ENSG00000182318|ZSCAN22	1.19237	6.49e-18
ENSG00000142556|ZNF614	1.19231	6.31e-13
ENSG00000278993|AC002350.2	1.19192	0.00041
ENSG00000181222|POLR2A	1.19049	3.84e-18
ENSG00000219665|ZNF433-AS1	1.18993	5.52e-05
ENSG00000278771|RN7SL3	1.18925	0.000748
ENSG00000251615|AC104825.1	1.18922	2.85e-07
ENSG00000120262|CCDC170	1.1892	2.32e-07
ENSG00000246308|AC116535.2	1.18785	1.49e-05
ENSG00000186395|KRT10	1.18783	1.57e-14
ENSG00000137449|CPEB2	1.18748	3.65e-15
ENSG00000143032|BARHL2	1.18691	1.14e-14
ENSG00000273784|AL137058.2	1.186	5.5e-06
ENSG00000151687|ANKAR	1.18528	3.38e-11
ENSG00000155099|PIP4P2	1.18418	2.13e-09
ENSG00000286703|AC005682.2	1.18102	0.000948
ENSG00000163877|SNIP1	1.18038	2.51e-14
ENSG00000154309|DISP1	1.18019	1.98e-14
ENSG00000167494|NOS2P2	1.18019	0.00445937
ENSG00000130165|ELOF1	1.17963	5.52e-16
ENSG00000175906|ARL4D	1.17887	8.1e-16
ENSG00000123411|IKZF4	1.1778	2.83e-20
ENSG00000213297|ZNF625-ZNF20	1.17642	0.00344591
ENSG00000177738|AC025171.1	1.17585	2.35e-08
ENSG00000274070|CASTOR2	1.17506	1.15e-19
ENSG00000132141|CCT6B	1.17373	4.72e-06
ENSG00000112406|HECA	1.17321	1.14e-13
ENSG00000169946|ZFPM2	1.17189	1.57e-14
ENSG00000245146|MALINC1	1.17059	5.73e-10
ENSG00000188786|MTF1	1.17029	1.39e-14
ENSG00000286585|AC104472.4	1.16988	0.000502
ENSG00000259706|HSP90B2P	1.16933	1.43e-05
ENSG00000167992|VWCE	1.16703	4.51e-12
ENSG00000275318|AL136981.2	1.16692	3.18e-06
ENSG00000267397|AC090229.1	1.16633	4.75e-05
ENSG00000147576|ADHFE1	1.16632	2.12e-10
ENSG00000260144|AC100827.2	1.16539	7.15e-05
ENSG00000241506|PSMC1P1	1.1653	3.17e-06
ENSG00000041988|THAP3	1.16489	4.22e-17
ENSG00000125352|RNF113A	1.16483	5.1e-17
ENSG00000232671|ZNF687-AS1	1.1631	2.9e-07
ENSG00000139718|SETD1B	1.16309	6.15e-19
ENSG00000279138|AP002847.1	1.16242	0.00018
ENSG00000262585|LINC01979	1.16184	0.000479
ENSG00000180245|RRH	1.16173	1.24e-10
ENSG00000143369|ECM1	1.16146	3.21e-11
ENSG00000163545|NUAK2	1.16124	7.53e-11
ENSG00000164532|TBX20	1.16108	1.13e-12
ENSG00000273306|AC018690.1	1.16094	3.69e-10
ENSG00000213714|FAM209B	1.16077	0.000698
ENSG00000259764|PCSK6-AS1	1.16058	0.000515
ENSG00000164609|SLU7	1.15922	3.38e-14
ENSG00000168286|THAP11	1.15802	6.49e-16
ENSG00000260641|AC114811.2	1.15802	0.00036
ENSG00000099940|SNAP29	1.15773	2.96e-15
ENSG00000267390|AC036176.1	1.15699	0.00104369
ENSG00000273008|AC010864.1	1.15682	9.45e-09
ENSG00000105750|ZNF85	1.15667	3.47e-07
ENSG00000227210|AC079145.1	1.15637	1.19e-06
ENSG00000236255|AC009404.1	1.15571	3.16e-18
ENSG00000149050|ZNF214	1.15556	6.59e-11
ENSG00000116954|RRAGC	1.15537	9.87e-14
ENSG00000225762|LINC01389	1.15328	0.00132743
ENSG00000275111|ZNF2	1.15271	3.18e-15
ENSG00000183423|LRIT3	1.15125	3.68e-12
ENSG00000128408|RIBC2	1.15068	5.72e-11
ENSG00000280077|AL353763.2	1.15042	1.58e-09
ENSG00000078401|EDN1	1.15024	0.000136
ENSG00000121931|LRIF1	1.15005	5.99e-11
ENSG00000267348|GEMIN7-AS1	1.15004	3.59e-11
ENSG00000164117|FBXO8	1.14958	3e-10
ENSG00000223356|AL590666.1	1.14882	1.16e-07
ENSG00000255073|ZFP91-CNTF	1.14876	0.00199705
ENSG00000116514|RNF19B	1.14797	1.37e-15
ENSG00000258377|AL139099.2	1.14759	0.000342
ENSG00000133069|TMCC2	1.14757	2.24e-15
ENSG00000232850|AL590708.1	1.14757	3.11e-05
ENSG00000257390|AC023055.1	1.14756	6.7e-13
ENSG00000167094|TTC16	1.14628	0.00122369
ENSG00000235453|SMIM27	1.14545	5.21e-08
ENSG00000102385|DRP2	1.1452	2.46e-16
ENSG00000159882|ZNF230	1.14488	3.8e-11
ENSG00000048471|SNX29	1.14467	1.73e-14
ENSG00000287064|AL606500.1	1.14434	0.000267
ENSG00000070366|SMG6	1.1436	1.45e-16
ENSG00000116731|PRDM2	1.14357	1.86e-16
ENSG00000278899|AL358852.1	1.14259	0.00046
ENSG00000090612|ZNF268	1.14247	4.53e-12
ENSG00000108924|HLF	1.14202	4.15e-12
ENSG00000249306|LINC01411	1.14168	0.000298
ENSG00000126903|SLC10A3	1.14096	5e-16
ENSG00000250608|AC010210.1	1.13954	8.65e-09
ENSG00000177614|PGBD5	1.13929	3.03e-15
ENSG00000117461|PIK3R3	1.13896	8.67e-13
ENSG00000127081|ZNF484	1.1375	9.12e-11
ENSG00000198182|ZNF607	1.1365	4e-12
ENSG00000171206|TRIM8	1.13602	9.65e-20
ENSG00000288095|AC005618.4	1.13456	0.00152095
ENSG00000172752|COL6A5	1.13381	0.000118
ENSG00000047249|ATP6V1H	1.13369	3.76e-14
ENSG00000010818|HIVEP2	1.13333	2.72e-19
ENSG00000198538|ZNF28	1.13327	2.74e-11
ENSG00000271344|AC018638.6	1.13281	0.000113
ENSG00000125954|CHURC1-FNTB	1.13201	0.00502562
ENSG00000279035|AC022211.5	1.13183	2.62e-06
ENSG00000178977|LINC00324	1.13113	5.36e-05
ENSG00000183615|FAM167B	1.13069	0.000732
ENSG00000286177|AC011462.5	1.13024	9.01e-07
ENSG00000184619|KRBA2	1.13014	3.43e-12
ENSG00000131848|ZSCAN5A	1.12991	1.76e-10
ENSG00000128482|RNF112	1.12934	2.8e-06
ENSG00000171992|SYNPO	1.12902	9.68e-09
ENSG00000172602|RND1	1.12783	1.1e-09
ENSG00000168505|GBX2	1.12745	1.83e-09
ENSG00000279253|AL121753.2	1.12724	2.24e-07
ENSG00000260729|AC009690.1	1.12615	1.02e-05
ENSG00000227543|SPAG5-AS1	1.12602	0.000115
ENSG00000159674|SPON2	1.12577	2.63e-06
ENSG00000105737|GRIK5	1.1257	2.67e-14
ENSG00000111678|C12orf57	1.12497	1.26e-15
ENSG00000164296|TIGD6	1.12419	1.99e-12
ENSG00000175197|DDIT3	1.12349	1.89e-14
ENSG00000119718|EIF2B2	1.12233	3.05e-17
ENSG00000164574|GALNT10	1.1223	6.87e-17
ENSG00000158480|SPATA2	1.12187	4.04e-14
ENSG00000280145|CU638689.4	1.12167	0.000177
ENSG00000287016|AC010996.1	1.12081	3.26e-07
ENSG00000250641|LY6G6F-LY6G6D	1.12025	0.000434
ENSG00000147316|MCPH1	1.12021	1.45e-13
ENSG00000145451|GLRA3	1.12012	0.00119475
ENSG00000078814|MYH7B	1.11984	3.22e-07
ENSG00000288187|CU633906.7	1.11898	1.11e-08
ENSG00000263874|LINC00672	1.11869	6.66e-05
ENSG00000204498|NFKBIL1	1.11826	9.45e-15
ENSG00000240764|PCDHGC5	1.11807	0.00355603
ENSG00000066455|GOLGA5	1.11751	3.45e-14
ENSG00000156232|WHAMM	1.11744	1.09e-17
ENSG00000184545|DUSP8	1.11724	1.63e-17
ENSG00000063978|RNF4	1.11667	1.09e-15
ENSG00000118412|CASP8AP2	1.11665	2.94e-13
ENSG00000275457|AL117332.1	1.11624	8.63e-08
ENSG00000286207|AC012443.2	1.11514	2.7e-11
ENSG00000128510|CPA4	1.11398	0.000938
ENSG00000165194|PCDH19	1.1127	4.45e-12
ENSG00000240370|RPL13P5	1.11108	1.28e-11
ENSG00000155749|FLACC1	1.11104	2.56e-05
ENSG00000181588|MEX3D	1.11086	2.52e-14
ENSG00000260101|AC008074.2	1.10937	0.00027
ENSG00000047346|FAM214A	1.10858	1.23e-13
ENSG00000165861|ZFYVE1	1.10837	4.99e-16
ENSG00000152443|ZNF776	1.10794	3.95e-12
ENSG00000258725|PRC1-AS1	1.10751	1.39e-09
ENSG00000127220|ABHD8	1.10751	5.81e-12
ENSG00000110042|DTX4	1.10681	0.000313
ENSG00000188729|OSTN	1.10675	3.59e-05
ENSG00000261242|AL136038.5	1.10636	0.00175754
ENSG00000279306|AL139288.2	1.10583	7.49e-06
ENSG00000164256|PRDM9	1.10498	0.000593
ENSG00000125834|STK35	1.104	5.85e-16
ENSG00000237594|AP000251.1	1.10387	1.56e-10
ENSG00000286634|AC146507.3	1.10372	5.33e-05
ENSG00000260342|AC138811.2	1.10343	1.93e-11
ENSG00000185262|UBALD2	1.10284	5.84e-18
ENSG00000083812|ZNF324	1.10236	6.22e-16
ENSG00000265148|TSPOAP1-AS1	1.10215	0.000132
ENSG00000173545|ZNF622	1.1018	5.73e-15
ENSG00000135406|PRPH	1.10077	9.89e-06
ENSG00000278952|AP003068.4	1.10061	8.94e-05
ENSG00000089234|BRAP	1.10056	3.29e-14
ENSG00000230863|AL137803.1	1.10023	0.00174013
ENSG00000005483|KMT2E	1.09995	1.03e-15
ENSG00000128342|LIF	1.09992	2.1e-13
ENSG00000172071|EIF2AK3	1.09935	4.42e-14
ENSG00000198843|SELENOT	1.09839	1.46e-10
ENSG00000276216|AC245014.3	1.09813	0.000136
ENSG00000262202|AC007952.4	1.09787	2.8e-06
ENSG00000254427|LINC02696	1.09584	5.32e-05
ENSG00000198369|SPRED2	1.0954	5.21e-16
ENSG00000173875|ZNF791	1.09385	5.98e-14
ENSG00000135679|MDM2	1.09381	2.93e-12
ENSG00000272923|AC092139.1	1.09333	6.36e-11
ENSG00000180901|KCTD2	1.09199	7.27e-15
ENSG00000117707|PROX1	1.09078	1.56e-11
ENSG00000279583|AC009086.2	1.0906	9.84e-05
ENSG00000178403|NEUROG2	1.09059	1.06e-07
ENSG00000149654|CDH22	1.08986	1.4e-05
ENSG00000185641|AC034236.1	1.0897	9.14e-05
ENSG00000256690|AP001160.1	1.08948	0.00153272
ENSG00000251867|AC009812.1	1.08792	8.27e-07
ENSG00000137331|IER3	1.08772	4.75e-11
ENSG00000163219|ARHGAP25	1.08744	0.00167986
ENSG00000078902|TOLLIP	1.08644	8.94e-14
ENSG00000198964|SGMS1	1.08569	1.15e-10
ENSG00000198265|HELZ	1.08542	8.09e-12
ENSG00000186575|NF2	1.08517	1.28e-14
ENSG00000102554|KLF5	1.08468	3.89e-14
ENSG00000259371|AL136295.3	1.08399	0.00527783
ENSG00000140941|MAP1LC3B	1.08371	5.93e-13
ENSG00000206344|HCG27	1.08312	1.57e-07
ENSG00000265943|AC090912.1	1.0827	0.00178393
ENSG00000175073|VCPIP1	1.0823	2.88e-11
ENSG00000270276|H4C15	1.08169	9.28e-10
ENSG00000260260|SNHG19	1.08071	3.99e-13
ENSG00000173338|KCNK7	1.0807	0.000196
ENSG00000276517|AL133243.3	1.08067	3.24e-07
ENSG00000261386|AC027682.4	1.07903	0.000875
ENSG00000205659|LIN52	1.07876	4.84e-12
ENSG00000166024|R3HCC1L	1.07759	3.12e-14
ENSG00000268635|AP003680.1	1.07721	0.00148639
ENSG00000255153|TOLLIP-AS1	1.07717	2.35e-05
ENSG00000239305|RNF103	1.0771	6.53e-14
ENSG00000139697|SBNO1	1.0768	1.91e-13
ENSG00000135436|FAM186B	1.07655	7.51e-05
ENSG00000140836|ZFHX3	1.07594	1.53e-13
ENSG00000204604|ZNF468	1.07579	2.45e-10
ENSG00000167195|GOLGA6C	1.07575	0.00838779
ENSG00000260648|AC020658.3	1.0757	0.00101697
ENSG00000127124|HIVEP3	1.07523	5.75e-13
ENSG00000280214|AC027682.7	1.07455	0.000316
ENSG00000179021|C3orf38	1.07455	1.21e-10
ENSG00000024862|CCDC28A	1.07424	1.69e-12
ENSG00000113068|PFDN1	1.07385	2e-11
ENSG00000134297|PLEKHA8P1	1.07207	1.74e-09
ENSG00000233862|AC016907.2	1.06968	0.00212233
ENSG00000143344|RGL1	1.0695	1.09e-10
ENSG00000172379|ARNT2	1.06938	1.28e-15
ENSG00000073803|MAP3K13	1.06929	3.55e-11
ENSG00000261570|AC073878.1	1.06913	0.000981
ENSG00000275493|AL627230.1	1.06908	6.23e-05
ENSG00000160229|ZNF66	1.06768	3.44e-09
ENSG00000261542|AC011978.2	1.06654	0.000241
ENSG00000095587|TLL2	1.06633	1.04e-10
ENSG00000176624|MEX3C	1.06618	5.65e-14
ENSG00000136720|HS6ST1	1.06552	4.57e-13
ENSG00000081665|ZNF506	1.06549	6.82e-06
ENSG00000277283|AC004812.2	1.06548	5.5e-13
ENSG00000288602|C8orf44-SGK3	1.06535	0.00854315
ENSG00000267676|THA1P	1.06458	0.000772
ENSG00000256087|ZNF432	1.06414	1.93e-11
ENSG00000112782|CLIC5	1.06368	1.4e-05
ENSG00000164758|MED30	1.06277	1.48e-10
ENSG00000235636|NUS1P1	1.06196	0.00011
ENSG00000148798|INA	1.06173	1.65e-12
ENSG00000104228|TRIM35	1.06046	7.13e-16
ENSG00000232022|FAAHP1	1.06024	4.38e-06
ENSG00000145632|PLK2	1.06008	1.89e-10
ENSG00000261487|AC135048.1	1.05837	0.00665931
ENSG00000081913|PHLPP1	1.05812	2.2e-16
ENSG00000181722|ZBTB20	1.05779	3.57e-06
ENSG00000166278|C2	1.05704	4.83e-07
ENSG00000263826|AC112907.3	1.05688	0.000507
ENSG00000038219|BOD1L1	1.05687	2.01e-13
ENSG00000134955|SLC37A2	1.05542	5.15e-12
ENSG00000283515|AC020915.5	1.05473	0.00835367
ENSG00000270177|AC104109.2	1.05452	0.000365
ENSG00000261441|AC124068.2	1.05429	0.000214
ENSG00000170949|ZNF160	1.05347	3.92e-13
ENSG00000203865|ATP1A1-AS1	1.05343	2.06e-06
ENSG00000259804|AC027682.1	1.05322	0.00035
ENSG00000057468|MSH4	1.05266	2.9e-10
ENSG00000198746|GPATCH3	1.05216	3.45e-15
ENSG00000189042|ZNF567	1.0516	4.7e-10
ENSG00000226803|ZNF451-AS1	1.05066	0.000402
ENSG00000120656|TAF12	1.05061	4.74e-11
ENSG00000144655|CSRNP1	1.04913	4.12e-11
ENSG00000135617|PRADC1	1.04882	4.65e-10
ENSG00000100867|DHRS2	1.0486	5.79e-07
ENSG00000178381|ZFAND2A	1.0485	2.55e-12
ENSG00000267107|PCAT19	1.0466	0.0062053
ENSG00000101126|ADNP	1.04656	4.54e-15
ENSG00000131480|AOC2	1.04589	8.48e-14
ENSG00000275395|FCGBP	1.04534	2.02e-10
ENSG00000178764|ZHX2	1.04516	9.41e-14
ENSG00000170604|IRF2BP1	1.04456	1.84e-15
ENSG00000279692|AC110285.6	1.04389	1.64e-09
ENSG00000125775|SDCBP2	1.04376	3.19e-08
ENSG00000177105|RHOG	1.04303	7.27e-13
ENSG00000196110|ZNF699	1.04253	5.66e-10
ENSG00000144847|IGSF11	1.04228	1.71e-07
ENSG00000211445|GPX3	1.0419	1.4e-12
ENSG00000215795|AL390728.2	1.04153	0.001177
ENSG00000152242|C18orf25	1.04142	1.95e-11
ENSG00000169554|ZEB2	1.0414	6.33e-13
ENSG00000176407|KCMF1	1.04111	4.73e-13
ENSG00000163026|WDCP	1.04099	5.58e-13
ENSG00000121406|ZNF549	1.04051	3.1e-11
ENSG00000235280|MCF2L-AS1	1.03975	4.25e-06
ENSG00000205930|C21orf62-AS1	1.03917	2.73e-08
ENSG00000180479|ZNF571	1.03882	1.81e-10
ENSG00000274286|ADRA2B	1.03862	4.67e-06
ENSG00000177469|CAVIN1	1.03849	1.31e-12
ENSG00000173825|TIGD3	1.03833	5.98e-09
ENSG00000279168|AC105052.4	1.03813	0.000969
ENSG00000176842|IRX5	1.03784	2.99e-13
ENSG00000285410|GABPB1-IT1	1.03784	1.32e-11
ENSG00000264247|LINC00909	1.03766	4.11e-11
ENSG00000085185|BCORL1	1.03739	4.99e-14
ENSG00000275367|AC092111.1	1.03737	4.51e-06
ENSG00000196247|ZNF107	1.03698	1e-08
ENSG00000188620|HMX3	1.03661	3.18e-07
ENSG00000183307|TMEM121B	1.03614	1.04e-12
ENSG00000165030|NFIL3	1.03579	1.19e-12
ENSG00000164849|GPR146	1.03453	2.12e-05
ENSG00000155252|PI4K2A	1.03399	2.13e-14
ENSG00000197191|CYSRT1	1.03347	2.14e-08
ENSG00000107831|FGF8	1.03291	6.5e-06
ENSG00000214944|ARHGEF28	1.03167	4.34e-10
ENSG00000196588|MRTFA	1.03161	2.14e-17
ENSG00000185650|ZFP36L1	1.03129	3.59e-16
ENSG00000111269|CREBL2	1.03089	1.69e-09
ENSG00000103449|SALL1	1.02974	3.36e-13
ENSG00000237984|PTENP1	1.02952	0.00024
ENSG00000099822|HCN2	1.0294	2.13e-14
ENSG00000132823|OSER1	1.02895	1.76e-15
ENSG00000189275|LINC01164	1.02849	0.00157661
ENSG00000241547|ACTG1P20	1.02845	3.01e-07
ENSG00000196267|ZNF836	1.02805	3.16e-06
ENSG00000137075|RNF38	1.02729	1.66e-11
ENSG00000279187|AC027601.5	1.02728	0.00398962
ENSG00000165794|SLC39A2	1.02713	0.000658
ENSG00000132646|PCNA	1.02712	5.06e-12
ENSG00000263002|ZNF234	1.02697	2.2e-08
ENSG00000182326|C1S	1.02565	2.97e-12
ENSG00000146587|RBAK	1.02556	4.87e-10
ENSG00000249006|AL136360.1	1.0255	8.46e-05
ENSG00000119669|IRF2BPL	1.02522	4.48e-14
ENSG00000267030|AC011498.2	1.02504	3.06e-09
ENSG00000185838|GNB1L	1.0238	1.45e-14
ENSG00000196214|ZNF766	1.02294	5.2e-11
ENSG00000128581|IFT22	1.02269	2.7e-11
ENSG00000167703|SLC43A2	1.02267	9.9e-13
ENSG00000111276|CDKN1B	1.02205	9.89e-11
ENSG00000276490|AL583836.1	1.02187	0.00751718
ENSG00000254369|HOXA-AS3	1.02143	4.87e-08
ENSG00000006194|ZNF263	1.02126	4.66e-14
ENSG00000249661|TNRC18P1	1.01857	8.4e-05
ENSG00000105656|ELL	1.01849	3.08e-12
ENSG00000242689|CNTF	1.01847	7.98e-08
ENSG00000184260|H2AC20	1.01802	0.00102708
ENSG00000186162|CIDECP1	1.01715	6.64e-12
ENSG00000183779|ZNF703	1.01644	1.67e-16
ENSG00000063169|BICRA	1.01628	8.4e-16
ENSG00000130724|CHMP2A	1.01613	9.03e-13
ENSG00000253948|VPS13B-DT	1.0161	2.06e-07
ENSG00000105642|KCNN1	1.01577	7.8e-08
ENSG00000131043|AAR2	1.01558	1.17e-12
ENSG00000232860|SMG7-AS1	1.01494	0.000184
ENSG00000256060|TRAPPC2B	1.0144	2.31e-08
ENSG00000179604|CDC42EP4	1.01418	2.2e-13
ENSG00000151151|IPMK	1.01412	5.37e-08
ENSG00000162946|DISC1	1.01407	1.5e-10
ENSG00000138835|RGS3	1.01406	9.48e-07
ENSG00000085644|ZNF213	1.01358	3e-15
ENSG00000062650|WAPL	1.01354	8.81e-11
ENSG00000287817|AL096701.4	1.01265	3.04e-07
ENSG00000175658|DRD5P2	1.01245	0.00250132
ENSG00000257605|AC073611.1	1.01143	0.00265814
ENSG00000215146|BX322639.1	1.0114	0.00084
ENSG00000263412|AC004477.1	1.0108	7.71e-08
ENSG00000263307|AC007216.4	1.01053	0.0017758
ENSG00000262413|AC145207.2	1.01053	0.000163
ENSG00000196437|ZNF569	1.01051	5.46e-09
ENSG00000134802|SLC43A3	1.00975	5.9e-05
ENSG00000205323|SARNP	1.00975	9.8e-10
ENSG00000184828|ZBTB7C	1.00952	1.57e-08
ENSG00000165272|AQP3	1.00924	1.12e-07
ENSG00000085840|ORC1	1.00813	9.38e-11
ENSG00000166704|ZNF606	1.008	6.76e-10
ENSG00000237651|C2orf74	1.00753	1.74e-08
ENSG00000260784|AC026150.3	1.00745	4.06e-07
ENSG00000078687|TNRC6C	1.00703	1.43e-14
ENSG00000286104|AC016629.3	1.00654	1.69e-05
ENSG00000130544|ZNF557	1.00591	2.57e-12
ENSG00000231290|APCDD1L-DT	1.00531	0.00181309
ENSG00000165494|PCF11	1.00517	3.29e-12
ENSG00000229267|SNHG31	1.00479	0.000392
ENSG00000268996|MAN1B1-DT	1.00438	9.36e-07
ENSG00000165879|FRAT1	1.00417	7.93e-12
ENSG00000178386|ZNF223	1.00407	5.13e-08
ENSG00000288012|AP003307.2	1.00394	0.000104
ENSG00000165511|ZNF22-AS1	1.00381	4.86e-06
ENSG00000143320|CRABP2	1.00337	4.37e-12
ENSG00000128218|VPREB3	1.00281	0.00225178
ENSG00000176095|IP6K1	1.00273	3.14e-12
ENSG00000142444|TIMM29	1.00247	3.58e-14
ENSG00000171747|LGALS4	1.00239	0.00302025
ENSG00000286070|GGT1	1.00186	6.71e-10
ENSG00000179562|GCC1	1.00176	2.58e-12
ENSG00000160888|IER2	1.00059	6.32e-12
ENSG00000286340|AL356776.2	1.00057	2.99e-06
ENSG00000187522|HSPA14	1.00054	7.45e-11
ENSG00000249476|AC008467.1	1.0005	4.48e-05
ENSG00000141219|C17orf80	1.00031	1.17e-11
ENSG00000272667|AC012306.2	0.999636	7.1e-06
ENSG00000083223|TUT7	0.999208	1e-11
ENSG00000131944|FAAP24	0.997862	5.98e-11
ENSG00000106633|GCK	0.997234	0.00169093
ENSG00000280239|AC011498.7	0.996938	2.79e-09
ENSG00000124302|CHST8	0.996797	6.39e-08
ENSG00000103888|CEMIP	0.996727	0.000416
ENSG00000229018|PMS2P7	0.996655	0.00045
ENSG00000279108|AC008537.3	0.996568	3.08e-05
ENSG00000204099|NEU4	0.99599	0.00134344
ENSG00000163431|LMOD1	0.995635	1.39e-07
ENSG00000141446|ESCO1	0.995489	7.37e-09
ENSG00000120697|ALG5	0.995215	3.04e-10
ENSG00000214273|AGGF1P1	0.994732	0.000771
ENSG00000163848|ZNF148	0.994168	5.9e-09
ENSG00000109771|LRP2BP	0.994121	1.94e-05
ENSG00000171817|ZNF540	0.994108	1.09e-05
ENSG00000171984|SHLD1	0.993046	5.37e-07
ENSG00000269489|AL589765.6	0.99279	0.00279782
ENSG00000274227|AC073575.4	0.99278	4.1e-06
ENSG00000204779|FOXD4L5	0.992283	1.2e-05
ENSG00000148841|ITPRIP	0.991578	1.06e-13
ENSG00000197619|ZNF615	0.991008	2.48e-10
ENSG00000186566|GPATCH8	0.990823	3.03e-14
ENSG00000185022|MAFF	0.990546	1.7e-07
ENSG00000225077|LINC00337	0.989982	1.06e-06
ENSG00000245498|AP000866.1	0.989138	9.53e-09
ENSG00000240889|NDUFB2-AS1	0.988536	2.33e-08
ENSG00000169635|HIC2	0.987255	4.43e-16
ENSG00000009844|VTA1	0.987162	4.01e-10
ENSG00000204438|GPANK1	0.986214	2.05e-11
ENSG00000080546|SESN1	0.986115	9.73e-10
ENSG00000272572|AL138762.2	0.985058	8.61e-05
ENSG00000184047|DIABLO	0.984989	1.57e-12
ENSG00000280417|AC096887.2	0.984717	7.59e-06
ENSG00000167565|SERTAD3	0.984706	1.14e-11
ENSG00000288597|AC234782.4	0.984398	0.000618
ENSG00000287190|AC239799.2	0.984244	0.000913
ENSG00000161270|NPHS1	0.984191	0.00142815
ENSG00000241322|CDRT1	0.984117	1.22e-08
ENSG00000151461|UPF2	0.983623	7.31e-11
ENSG00000243410|PSMD6-AS1	0.982774	0.000876
ENSG00000236814|AC046176.1	0.982774	0.00125222
ENSG00000117318|ID3	0.98216	3.67e-10
ENSG00000172738|TMEM217	0.981563	6.97e-05
ENSG00000188199|NUTM2B	0.981309	1.74e-07
ENSG00000267740|AC024592.3	0.980929	0.000158
ENSG00000003400|CASP10	0.980585	4.02e-07
ENSG00000244405|ETV5	0.980252	6.81e-05
ENSG00000269911|FAM226B	0.979595	1.56e-12
ENSG00000146021|KLHL3	0.979415	3.47e-15
ENSG00000117682|DHDDS	0.979051	4e-12
ENSG00000113163|CERT1	0.978146	8.06e-11
ENSG00000140987|ZSCAN32	0.977843	5.26e-12
ENSG00000197124|ZNF682	0.977703	9.51e-05
ENSG00000244945|AC136604.2	0.977355	0.000127
ENSG00000233885|YEATS2-AS1	0.977222	0.000107
ENSG00000196172|ZNF681	0.977176	7.11e-06
ENSG00000168273|SMIM4	0.97682	1.12e-08
ENSG00000197106|SLC6A17	0.976734	1.01e-08
ENSG00000117713|ARID1A	0.976585	5.23e-14
ENSG00000120332|TNN	0.975614	0.00146748
ENSG00000259112|NDUFC2-KCTD14	0.975241	0.00770338
ENSG00000166349|RAG1	0.974559	3.74e-05
ENSG00000127870|RNF6	0.97455	1.73e-10
ENSG00000149489|ROM1	0.974015	2.04e-06
ENSG00000136928|GABBR2	0.973584	2.69e-09
ENSG00000228463|AP006222.1	0.973082	7.03e-07
ENSG00000117748|RPA2	0.972876	8.97e-11
ENSG00000143476|DTL	0.971479	1.76e-10
ENSG00000160007|ARHGAP35	0.971257	5.21e-13
ENSG00000163125|RPRD2	0.970781	5.02e-11
ENSG00000075420|FNDC3B	0.970726	1.45e-10
ENSG00000149591|TAGLN	0.970664	7.69e-11
ENSG00000273080|AC009309.2	0.970642	7.66e-05
ENSG00000164631|ZNF12	0.969666	5.42e-10
ENSG00000261135|AL137802.2	0.969584	5.73e-07
ENSG00000120616|EPC1	0.968911	3.76e-11
ENSG00000156735|BAG4	0.968613	3.24e-09
ENSG00000273356|LINC02019	0.968518	1.87e-05
ENSG00000171681|ATF7IP	0.968376	2.9e-10
ENSG00000277368|AL138966.2	0.968222	0.00313099
ENSG00000126464|PRR12	0.96799	4.1e-13
ENSG00000196757|ZNF700	0.967599	1.96e-10
ENSG00000125968|ID1	0.967487	3.54e-10
ENSG00000130921|C12orf65	0.967195	8.32e-10
ENSG00000278627|AC005962.1	0.967124	0.000604
ENSG00000005844|ITGAL	0.966932	0.000725
ENSG00000140506|LMAN1L	0.966343	0.00467389
ENSG00000186280|KDM4D	0.966179	9.83e-10
ENSG00000236456|AL035458.1	0.966076	0.000265
ENSG00000244270|RPL32P29	0.965944	0.00715249
ENSG00000131015|ULBP2	0.965055	3.1e-09
ENSG00000114854|TNNC1	0.964868	0.000697
ENSG00000242474|AC093627.5	0.964392	4.93e-09
ENSG00000136935|GOLGA1	0.964215	3.14e-14
ENSG00000145780|FEM1C	0.963836	2.75e-09
ENSG00000057657|PRDM1	0.963581	0.00124178
ENSG00000110944|IL23A	0.963208	9.22e-05
ENSG00000224152|AC009506.2	0.962302	7.88e-06
ENSG00000198093|ZNF649	0.962045	1.35e-08
ENSG00000149531|FRG1BP	0.96191	1.34e-07
ENSG00000171763|SPATA5L1	0.961431	3.41e-12
ENSG00000171135|JAGN1	0.961273	1.33e-12
ENSG00000086717|PPEF1	0.961057	0.000171
ENSG00000187626|ZKSCAN4	0.960442	7.38e-11
ENSG00000255135|AP002360.2	0.95962	1.5e-08
ENSG00000070761|CFAP20	0.958721	2.31e-11
ENSG00000261512|AC092368.3	0.958347	1.73e-05
ENSG00000179846|NKPD1	0.958332	9.15e-05
ENSG00000150594|ADRA2A	0.958248	0.00198921
ENSG00000166451|CENPN	0.957851	1.95e-10
ENSG00000279179|AL662907.2	0.957806	0.00071
ENSG00000166860|ZBTB39	0.957712	4.29e-13
ENSG00000161513|FDXR	0.957496	7.32e-14
ENSG00000196366|C9orf163	0.957419	1.84e-06
ENSG00000114933|INO80D	0.956917	1.82e-09
ENSG00000270332|SMC2-AS1	0.956752	0.000196
ENSG00000260400|AL513534.3	0.956728	5.41e-08
ENSG00000139988|RDH12	0.956414	0.00139118
ENSG00000049541|RFC2	0.95615	6.74e-12
ENSG00000160570|DEDD2	0.955984	3.31e-14
ENSG00000275479|AC087741.2	0.955849	0.00331935
ENSG00000105856|HBP1	0.955591	3.1e-10
ENSG00000197279|ZNF165	0.954842	4.64e-09
ENSG00000260083|MIR762HG	0.954343	4.84e-08
ENSG00000263731|AC145207.5	0.952707	7.28e-09
ENSG00000182208|MOB2	0.952557	2.3e-12
ENSG00000169641|LUZP1	0.952388	4.35e-11
ENSG00000164168|TMEM184C	0.952111	4.19e-09
ENSG00000109063|MYH3	0.952015	1.58e-09
ENSG00000198331|HYLS1	0.95191	1.23e-09
ENSG00000143603|KCNN3	0.951611	6.79e-06
ENSG00000135315|CEP162	0.951379	8.3e-09
ENSG00000280010|AP001350.2	0.951229	6.5e-06
ENSG00000177106|EPS8L2	0.95067	5.23e-09
ENSG00000226609|AL390067.1	0.950134	0.0019133
ENSG00000099957|P2RX6	0.950059	0.0013811
ENSG00000130749|ZC3H4	0.949605	2.75e-12
ENSG00000183475|ASB7	0.94951	2.77e-11
ENSG00000146013|GFRA3	0.948856	3.88e-08
ENSG00000129355|CDKN2D	0.948359	6.57e-08
ENSG00000267811|AP001160.2	0.948322	0.000158
ENSG00000235272|RAMACL	0.948269	9.08e-07
ENSG00000178636|AC092656.1	0.948213	0.00101909
ENSG00000114784|EIF1B	0.947926	3.73e-11
ENSG00000261305|AC005586.2	0.947516	0.00179922
ENSG00000168040|FADD	0.946737	4.83e-11
ENSG00000237440|ZNF737	0.946219	2.13e-06
ENSG00000227008|AL009174.1	0.945763	0.00253763
ENSG00000225265|TAF1A-AS1	0.945603	1.16e-05
ENSG00000163449|TMEM169	0.94513	1.94e-05
ENSG00000110060|PUS3	0.945051	3e-09
ENSG00000166199|ALKBH3	0.944565	2.07e-11
ENSG00000273240|AC013468.1	0.944564	0.00224819
ENSG00000232237|ASCL5	0.944476	0.000809
ENSG00000113312|TTC1	0.943765	2.05e-09
ENSG00000167106|FAM102A	0.943721	5e-14
ENSG00000257433|AC004241.1	0.943369	9.96e-05
ENSG00000118160|SLC8A2	0.942853	1.52e-06
ENSG00000002834|LASP1	0.94276	3.05e-12
ENSG00000124659|TBCC	0.94186	6.96e-11
ENSG00000197180|AC244090.1	0.94165	1.95e-05
ENSG00000260742|AC009962.1	0.941448	0.000443
ENSG00000048392|RRM2B	0.941276	2.52e-08
ENSG00000124444|ZNF576	0.9411	1.67e-11
ENSG00000140527|WDR93	0.941089	0.000297
ENSG00000189143|CLDN4	0.939593	6.43e-05
ENSG00000089486|CDIP1	0.939248	7.78e-12
ENSG00000285667|AC012291.3	0.938915	0.00180428
ENSG00000007968|E2F2	0.9386	5.35e-13
ENSG00000273199|AP000692.2	0.937979	3.47e-05
ENSG00000143079|CTTNBP2NL	0.937795	5.87e-09
ENSG00000154016|GRAP	0.937554	0.00144503
ENSG00000060237|WNK1	0.937157	4.16e-12
ENSG00000171174|RBKS	0.936065	3.06e-05
ENSG00000067715|SYT1	0.936061	3.24e-08
ENSG00000169905|TOR1AIP2	0.93545	5.99e-10
ENSG00000143367|TUFT1	0.935188	1.32e-11
ENSG00000104848|KCNA7	0.934775	0.00146765
ENSG00000119943|PYROXD2	0.934656	5.65e-07
ENSG00000171988|JMJD1C	0.934652	6.2e-10
ENSG00000278954|AC130686.1	0.934561	0.00593794
ENSG00000100292|HMOX1	0.934466	9.74e-09
[truncated: 5,954 more rows]
